# Supplementary material for: A conserved ATP- and Scc2/4-dependent activity for cohesin in tethering DNA molecules
Source: Sci Adv. 2019 Nov 27;5(11):eaay6804. doi: 10.1126/sciadv.aay6804 (PMC6881171; doi:10.1126/sciadv.aay6804)
Supplement: Table S1 [file aay6804_Table_S1.xlsx]

## Sheet: HitsSummary
ScCohesin 4mer PREP_ Gene names	Average raw intensities		ScScc2-Scc4 PREP_ Gene names	Average raw intensities		ScCohesin 4mer K38I PREP_ Gene names	Average raw intensities
SMC3	21618000000		SCC2-myc-StrepII	10990500000		SMC3	3075100000000
SMC1-StrepII	18210000000		SCC4	2995950000		SMC1-StrepII	3091150000000
MCD1-His-HA	2102250000		RPP0	138900000		IRR1	29384000000
IRR1	1495050000		RPP1A	134175500		MCD1-His-HA	9369700000
SSA1	525125000		URA2	127625000		SSA1	84657000000
PDS5	164525000		RPL12B;RPL12A	117310000		PDS5	854880000000
ACC1	142870000		SSA1	78256000		SSA2	37621500000
SSA2	121910000		RPP2A	69964000		YPT52	1529000000
EFR3	98558000		RPP2B	69681500		SSA4	222940000000
SCC2	85936500		ACC1	68053500		SCC2	4739500000
SSA4	73736000		PMA1;PMA2	63854500		URA2	759015000000
SSB1	49063500		SMC3	57116000		SSB2	1405500000
ULP2	24744000		RPP1B	56185500		TDH3	3551700000
IMD2;IMD1	20666000		VAR1	52237000		TCB2	1327500000
SCC4	20665000		SMC1	47272000		PMA1;PMA2	13440500000
SAM1	19251500		GVP36	42143500		GUS1	517940000
URA2	19210000		RPL1B;RPL1A	37518500		YDJ1	1111250000
YDJ1	18834000		TDH3	34805000		PDB1	5268600000
SSC1	14753000		RPL8B	34369500		ACC1	2082150000
CCT4	14526500		SSB1	34297500		SCC4	1360300000
TDH3	8685100		PET10	31459000		RVB1	4470300000
SWI1	7304500		SSA4	30276000		CCT4	5729150000
PDB1	7087000		HSC82	28376500		TEF1	25783500000
PMA1;PMA2	6341350		PDB1	26450500		RVB2	695165000
IDH1	5342000		MCD1	26095500		VMA2	1977950000
SSA3	4908050		IDH1	25521500		ARC1	7442400000
SLF1	4792350		MSC1	22932000		CCT8	9046800000
VIP1	4709950		VMA2	21677000		CDC5	38794000000
KAR3	4681950		SSC1	20719000		RHO1	2659300000
VMA2	4601350		RPL27B;RPL27A	20167000		EFT1	6424200000
ATP1	4236400		NOP13	19562500		CCT3	14145000000
PYC2	4208800		NOG1	18759500		TUB2	619985000
YGL036W	3626550		RPL15A	18431000		ALO1	763280000
RVB1	3519050		NPR2	16012000		RPS3	831475000
EFT1	3349350		RPL13A;RPL13B	15685000		ATP1	1757950000
GUS1	3345750		RVB1	15543000		MES1	1917950000
CDC5	3005900		IRR1	15432500		FAA4	3024200000
KAR2	2885350		HEM15	15222000		POR1	3451300000
SEC27	2798650		ALO1	15180000		SMC5	1420850000
VAS1	2781200		POR1	14550000		EHT1	474735000
RPL23B;RPL23A	2777100		YDJ1	13868500		RPP0	581280000
ALO1	2653400		PUF6	13566500		ENO2	1082700000
CDC48	2562500		TOM70	13317000		MDM38	889585000
COP1	2423500		RPL2B;RPL2A	13022500		IDH1	4408350000
DBF4	2369850		CDC48	11336500		TOM70	8945000000
RRP5	2368300		ULP2	10176350		ERG6	410830000
MPM1	2241000		TUB2	9766750		TUB1	426070000
RPL40B;RPL40A;RPS31;UBI4	2226200		GBP2	9658500		YEF3	479665000
HSC82	2209750		BMH1	9195350		CCT6	503555000
TEF1	2083350		TIF6	9151250		RPL12B;RPL12A	1150300000
RPT6	2070300		ERB1	8912700		SMC3	1384650000
ATP2	2035650		RPS3	8842650		SSA3	1883050000
ELM1	2010200		SSA2	8802400		GAL10	1413550000
CCT8	2009300		RPL36A;RPL36B	8764500		CIT1	1888450000
SEC21	1991850		RPL3	8722900		HSC82	3751050000
RPL1B;RPL1A	1859700		TUB1	8479650		RPL1B;RPL1A	20940000000
NSR1	1807950		SAM1	8299000		PGK1	257145000
PPZ2	1704100		FAS2	8201900		CCT7	923360000
ARC1	1605950		NDI1	8148500		ATP2	1521100000
MEF1	1553300		MDM38	7785200		GFA1	372840000
ENO2	1460650		ERG6	7637250		YJL045W	1140750000
RIF2	1406605		RPL16A	7558050		NOP56	1168350000
TUB2	1398250		CCT8	7547300		ACT1	1672200000
PFK1	1356450		ATP2	7417650		RPP2B	3025350000
SEC26	1318600		EFT1	7411600		FAS1	3189700000
ERG6	1261050		ATP1	7344050		SSC1	7671500000
IDH2	1257500		NOP56	7202100		CBR1	13291000000
PPX1	1225300		RPL5	7111500		PET10	395180000
KRE28	1199700		EHT1	6887400		ADR1	466540000
HSP60	1094535		ENO2	6834950		CIR2	852660000
CCT3	1078370		SEC21	6679650		ARO1	1172250000
UBR1	1057600		XRN1	6355950		KAR2	2055450000
MDM38	1037630		CIR2	6179350		HEM15	2394600000
MYO2	1010500		CCT3	6121800		KOG1	487335000
POR1	991195		KRE29	5995050		SSB1	653390000
ADE5,7	974860		GCN1	5963400		FAS2	2024500000
ILV2	943700			5955850		NOP1	7626850000
FAA4	934960		TCP1	5923900		RPP2A	63866500000
PUT2	923065		RSC8	5158850		RPL23B;RPL23A	289550000
SPT3	901905		POL5	5043600		TCP1	351775000
RVB2	901175		RPN1	4997200		ILV2	1759350000
RPS3	879735		FAA4	4974100		IDH2	4420700000
TUB1	873875		LAP3	4944900		SSE1	6099500000
RPL12B;RPL12A	871660		NOP7	4850150		GAL4	12821000000
PDC1	833480		RAP1	4837650		FUS3	311710000
SSD1	830050		SBP1	4832850		RPT4	355015000
TAF6	829560		MDN1	4830000		PET9	591890000
RPP2A	809720		YPR097W	4726200		SMC2	710080000
NDI1	805550		SLF1	4570550		SEC21	748025000
GAL10	786480		RPL6B	4486050		MDJ1	1025000000
ACT1	785625		RTT107	4461550		NOP58	1648100000
MTR4	784600		MCR1	4453650		ATP4	190835000
RAD50	776465		ACT1	4406550		NUP192	212725000
MDJ1	759140		PIL1	4256150		RPL15A;RPL15B	255500000
PET10	753500		IDH2	4223450		PFK1	299770000
MET28	742800		RPL20B;RPL20A	4189500		CDC42	394920000
VPS15	742640		RPL4A	4186700		PDC1	421570000
RPN5	719220		NSR1	4174600		RPL2B;RPL2A	608540000
MES1	708950		KAR2	4153100		ATF1	628820000
RPT5	705125		RPT5	4140500		COP1	675905000
RPP0	701045		YTA7	4082650		CAR2	1138560000
DIP2	666715		SKI3	4080450		GRX2	1360750000
RPP1B	662605		ILV2	4068850		PRC1	1460000000
GAL7	638860		FAS1	4016550		MET6	1463650000
HSP26	628780		SSA3	3978750		MCR1	1740800000
THO2	623205		RRP5	3957950		SRO9	2297100000
SSB2	623145		YIM1	3820600		RPB2	3290450000
BMH1	610370		YPT7	3778450		YLH47	3999950000
AYR1	609170		URB1	3696550		RPS18B;RPS18A	202235000
TSA1	606500		SKI2	3616350		NDI1	211380000
EAF3	582755		RPF1	3598200		SNF1	318090000
RET2	577000		ARC1	3574300		RPS20	476995000
BLM10	571520		GUS1	3561400		HSP42	529625000
SEC28	538610		RPL40B;RPL40A;RPS31;UBI4	3539250		GAL1	540360000
IKI3	534405		NOP1	3529500		AYR1	631025000
FAS1	530940		RPT3	3525850		RRP5	640520000
CBR1	516450		GPM1	3491100		RPT5	782745000
	506655		CIT1	3461800		BMH1	912035000
RPP2B	503990		YTM1	3415600		SRP1	2883250000
VAC7	483290		URB2	3409300		RPL40B;RPL40A;RPS31;UBI4	107016500
GRX2	469545		RPL16B	3331750		CDC19	192660000
GAL4	465245		RPL23B;RPL23A	3293550		YIM1	220130000
CCT6	457015		CCT6	3228350		RPT3	393855000
EHT1	453630		GRX2	3197550		RPL8A	449270000
YPT52	448430		GAL4	3193650		TCD2	523775000
SCM3	446185		TIM44	3092500		CLU1	561345000
ATP4	441800		PFK1	3050750		ERG26	676235000
SNX4	438920		MAK16	3023150		NSR1	743795000
RPO21	430490		STH1	2983550		AHA1	161390000
TOM7	420335		PAB1	2962450		HSP60	228940000
TRP3	407405		SMC5	2955350		GVP36	252555000
RPT2	403050		HAS1	2905500		RPN2	290305000
TCP1	383005		GAL1	2897950		YHB1	298710000
POL5	382865		HSP60	2858050		BNA4	428580000
ADH2	368635		HSP26	2846850		RPS5	576655000
ARO1	368545		CIC1	2841950		TRX1	724515000
SRP40	368260		GTT1	2794150		NOG1	1020200000
LAP3	368070		AYR1	2783400		GPM1	1151590000
TIF6	363075		TEF1	2662400		RPS0B;RPS0A	1918950000
HSP42	360540		VTI1	2645960		HFD1	90985000
GAL1	348045		CCT7	2619950		TY1B-PL;TY1B-ER1;TY1B-LR2;TY1B-DR4;TY1B-PR1;TY1B-OR;TY1B-GR3;TY1B-OL;TY1B-ML1;TY1B-MR2;TY1B-ML2;TY1B-JR2;TY1B-DR5;TY1B-PR2;TY1B-GR1;TY1B-GR2;TY1B-LR4;TY1B-DR6;TY1B-LR1;TY1B-ER2;TY1B-BR;TY1B-H;TY1B-DR1;TY1B-JR1;TY1B-PR3;TY1B-NL2;TY1B-LR3;TY1B-DR3;TY1A-PR1;TY1A-A;TY1A-DR4;TY1A-NL2;TY1A-BR;TY1A-ML1;TY1A-JR2;TY1A-MR2;TY1A-LR1;TY1A-GR3;TY1A-ER2;TY1A-DR5;TY1A-PR2;TY1A-OR;TY1A-H	132510000
SKI3	344990		TY1B-DR4;TY1B-OR;TY1B-MR2;TY1B-JR2;TY1B-GR3;TY1B-PL;TY1B-GR1;TY1B-LR4;TY1B-LR2;TY1B-DR6;TY1B-ML1;TY1B-PR1;TY1B-DR5;TY1B-BR;TY1B-PR2;TY1B-NL2;TY1B-DR3;TY1B-LR1;TY1B-ER2;TY1B-GR2;TY1B-DR1;TY1B-ER1;TY1B-ML2;TY1B-JR1;TY1B-PR3;TY1B-LR3;TY1B-H;TY1B-BL;TY1B-MR1;TY1B-A;TY1B-NL1	2611650		GCD11	142740000
GFA1	342945		BRX1	2576050		GCN1	158185000
KRE29	339663		ALD4	2575450		RPS1B	209280000
GCN1	329440		NOP58	2572400		GAL7	211505000
ADH1	327415		GEA2	2571100		RPT6	223290000
CAB2	316720		RSA3	2561750		RPN1	256085000
ENO1	314875		RPT2	2519550		RPS2	256820000
RPT4	311175		SIN3	2492350		IMD3;IMD2	267455000
PRC1	300575		GAL10	2488250		ADH2	270705000
MGM101	298605		RVB2	2420150		MIR1	497495000
GPM1	296480		RLP7	2418600		PEP3	510300000
PFK2	294915		VMA1	2355500		RPP1A	539320000
RPP1A	284950		SFH1	2304250		RPO21	583720000
RPN1	284905		EBP2	2302700		RNQ1	802720000
RPT3	281790		ADH1	2253000		UBP15	1140500000
FAS2	277410		CAR2	2200750		MMS1	96579500
SKI2	264975		VMA6	2170750		RPL27B;RPL27A	99136000
CDC19	263410		KAP123	2163200		VMA1	105715500
TOM70	258265		YPT52	2153150		TUB3	126635000
MSA1	245380		UIP4	2151850		ASC1	132025000
YTM1	244260		NSA1	2101000		RVS167	148030000
CIT1	242000		RPL14B;RPL14A	2053050		VAM6	153260000
RPS0B;RPS0A	241085		COP1	2045650		INO1	160775000
PYC1	238005		RPS5	2025000		PRB1	183650000
URA3	236395		IMD2;IMD1	2014850		RPL9B	205900000
YSH1	236320		CLU1	1999600		RPL5	211935000
SEM1	232090		ARP9	1936300		SNF4	214895000
RPT1	229870		PRC1	1935000		GCN2	257010000
HFA1	218860		RPS18B;RPS18A	1925200		PEP5	383005000
NOP13	217475		LSP1	1925050		RET2	453735000
NOP56	216438		NPL6	1922300		UBR1	461570000
CCT7	216330		RPL25	1921200		SPC1	498560000
KOG1	215675		PGK1	1886500		RPP1B	506160000
RPN3	214035		TOM22	1826300		RPS14A;RPS14B	703550000
RPS18B;RPS18A	210580		SFT2	1800450		RPL21B	97181000
RPS14A;RPS14B	201175		RPL33B	1784600		PYC2	107960500
SSO2	198830		RPL6A	1756950		RPN9	116555000
PDA1	195255		HPR1	1748750		ALD4	129345000
SMC5	194895			1711850		TIM44	132723000
PIL1	189005		PET9	1709800		GCD7	158405000
YMR295C	188860		RPL7A;RPL7B	1698500		RVS161	182835000
YHB1	187090		YLH47	1685900		YPR097W	262470000
RPN11	186540		HFD1	1679450		TOM22	296165000
POP1	186345		RPB2	1678450		VMA8	436970000
VMA1	178660		KOG1	1672900		ADH1	491680000
HFD1	174665		RLP24	1667550		SEC26	513820000
COG2	168270		GAL7	1657850		CDC48	619850000
SNA3	167203		TCD2	1652050		RPL30	645445000
URB1	165210		ARP7	1650650		PIL1	676090000
YLH47	165165		PDC1	1643600		URA3	1115350000
NOP58	161125		FKS1	1639350		MPM1	1898200000
INO1	157720		EFR3	1630100		YPT1	3179950000
MET6	157700		RSC6	1625400		KRS1	68449000
RPN8	154075		RPB3	1622300		PUF6	115965000
YPR010C-A	147905		GAL2	1619850		POL5	142415000
CAR2	146342		ADR1	1608900		RTT101	144065000
TY1B-DR4;TY1B-OR;TY1B-MR2;TY1B-JR2;TY1B-GR3;TY1B-PL;TY1B-GR1;TY1B-LR4;TY1B-LR2;TY1B-DR6;TY1B-ML1;TY1B-PR1;TY1B-DR5;TY1B-BR;TY1B-PR2;TY1B-NL2;TY1B-DR3;TY1B-LR1;TY1B-ER2;TY1B-GR2;TY1B-DR1;TY1B-ER1;TY1B-ML2;TY1B-JR1;TY1B-PR3;TY1B-LR3;TY1B-H;TY1B-BL;TY1B-MR1;TY1B-A;TY1B-NL1	145250		SCS2	1608600		TIF1	160650000
NPR2	144820		MDJ1	1594700		RPT2	172550000
YPT1	143420		PRB1	1569650		VMA6	203625000
YPT7	142955		RRP1	1547350		ENO1	205655000
RTT101	142570		MPM1	1543450		PDA1	256935000
RPB2	140810		ATP3	1542750		IKI3	282050000
YPR097W	136565		ATG33	1509800		PTC3	283180000
RRP1	135290		HSP82	1490450		PAA1	314465000
SEC4	130000		CMD1	1488800		RPL4A;RPL4B	530510000
ADR1	128686		DBP6	1464400		GAL2	556510000
CLU1	128140		HSP42	1450600		CRT10	593795000
TIF34	124290		MGM101	1434950		RPT1	750265000
SMC6	123270		ENO1	1434850		RPS10A;RPS10B	752315000
CIR2	121480		RPT1	1413150		LDH1	837350000
UTP10	121040		CBR1	1405150		REP1	897230000
RPN6	118665		YPT1	1395300		IRA2	1318500000
ACS1	117756		CCT4	1385500		ARP2	40928500
ALD4	117320		GUT2	1383750		PGM2	49137000
ARP2	115814		RPN8	1382050		YGR012W	74331000
HEM15	114970		RPD3	1375400		HXT7;HXT6	76050000
RPN7	113144		SSO2	1364350		GUT2	80189500
TAP42	112760		RPS0B;RPS0A	1359350		XRN1	81998000
CMD1	112065		RPL34A;RPL34B	1354650		VPS41	108991500
RPL7A;RPL7B	111115		SMC6	1321410		MNP1	110315000
SRP1	108120		RPS1A;RPS1B	1298400		MRPS5	120000000
FUM1	107444		RSC9	1271300		TSA1	143050000
RPS5	105506		RNQ1	1270700		RPL6B	148960000
GCD11	103810		SEC26	1264050		TRP3	153450000
RPC40	103442		NCP1	1251000		PRO3	172330000
MRPL27	102243		TOM20	1245950		DNM1	186665000
PTC3	101824		GCD6	1238000		RPS9B;RPS9A	192580000
ALD3;ALD2	99739		RPT4	1224100		GSP1;GSP2	199870000
BGL2	97657.5		GFA1	1215600		SAH1	224345000
TAF10	96939		BNA4	1205200		LAP3	225820000
RPL4A	96566.5		RPT6	1190300		SSE2	240850000
RPN9	96536		SDH2	1181575		SHR5	278660000
TEF4	96280		YPT31	1176500		VAS1	330245000
SLA2	93856		SEC7	1169250		STH1	346250000
CDC33	93785.5		THO2	1153550		LPD1	432775000
RPL5	91349		YHB1	1148950		TOM20	448260000
NSE4	90693		MLC1	1120050		HRR25	531315000
XRN1	89522		MIR1	1116750		NUG1	931590000
PAF1	87772		PYC2	1112550		SEC27	2054350000
LEO1	87538		TRA1	1099350		RPG1	44674000
CCT5	86684		DRS1	1099350		SYP1	65066500
RIO2	86644		STI1	1054950		ZWF1	68886000
BRN1	83005		ALD3;ALD2	1053450		VPS16	74036500
BNA2	82455.5		SSD1	1046050		NDE1	86334000
CDC73	82137		ERG26	1040320		NCP1	87017000
SDH2	82010.4		RIX1	1034895		TEF4	92338000
ELP3	80923.5		FUM1	1014215		IML1	93690000
RPC19	79028.5		PST2	1008610		KAP123	100155000
NCP1	78366.5		SLO1	999160		FBA1	100802000
RPS1A;RPS1B	75978		CCT2	983380		BGL2	102528500
RPS20	75801		GAS1	981475		SEC4	108355000
PUF3	74710		NIP1	976320		TCD1	109795000
YCS4	73548		URA3	958710		SSO2	113885000
GND1	73312		HXT7	958535		FKS1	118225000
PRT1	72423.5		EXG1	942295		SCJ1	131700000
SRV2	68974.5		SEC4	935635		UTP10	139275000
RIX1	66519.5		NSE3	934745		RPL16B	161635000
PRE10	64261		FPR4	933995		SRP40	161860000
RSC8	63680.5		UTP9	932820		COQ1	171025000
STH1	63068		TSA1	924060		RPL3	194645000
CAJ1	62993		NSE1	915045		RPA135	203160000
RPG1	60509.5		RPO21	907385		RET3	224345000
FET3	60112		RTT102	904800		RPL33A	236500000
RPL3	59621.5		RPL21B;RPL21A	887605		YPT7	238750000
RPN2	59212.5		SSB2	879110		GCN3	256555000
TAF14	58887		PIM1	878120		MSC1	295135000
ERV14	57932		PIN3	861375		COR1	340050000
PGM2	57789.5		NOP4	857870		FUM1	366780000
BNA4	57490		RTN1	856005		RPL10	369640000
NPL6	57186		SPT7	848895		GET3	419080000
EMG1	56734		PGM2	848665		YPT31;YPT32	55164500000
IRA2	55302		TAF14	839870		YPR010C-A	15835500
ERG26	54884		TOM71	834705		RPS11B;RPS11A	27630000
YEF3	54429.5		MPP10	831040		PGI1	31254000
CRT10	53947.5		BGL2	829540		TRP5	32142000
PDR15	53453		PAA1	825680		DPS1	44354000
HOS1	52989		RPC40	823135		ATE1	48687500
ETT1	52893.5		RVS167	819665		RSM7	51111000
ARG4	52422		RPN12	815140		GDH1;GDH3	56386500
RPA43	50581		RPN2	814275		ERG27	58229000
GET3	50373			802910		APM4	63149000
FKS1	49666		RPS20	796945		RTN1	74488500
IPP1	49218		SRV2	795005		FAA1	76989000
RPN12	48441		IKI3	789765		RPN8	77479500
SMC2	48044.5		RSC4	782905		SSZ1	79587500
SMD1	47718.5		TIF4631	782115		TIF6	83126000
APM4	47280.5		FAT1	779135		FBP26	84004000
NIP1	46747		THP2	777630		YGR266W	86495000
CCT2	46617.5		LYS20;LYS21	774855		PFK2	89950500
TUB3	46435		VPS1	774600		URB1	95584000
YPL113C	46176.5		SWI3	772445		TAF6	100267000
COR1	45743		NOP16	744680		RPL16A	100451500
GCN2	45710.5		DBP2	736890		NCE102	101667000
VMA5	45591		DPM1	734585		SRY1	104666500
YPT31	45013		RVS161	721235		GDH2	107469000
COX6	44818		CDC33	720930		ECM30	108870000
MED7	43619		PPX1	720470		VAR1	111170000
AHA1	43538		AHA1	718890		OPI1	112549500
MET3	41877		RSC3	717812		PST2	114497000
YIM1	41312		UME1	716420		ATP3	116260000
GEA2	41228		ATP4	705515		CPA2	116902500
FBA1	41048		RPL26B;RPL26A	693430		SEC28	118020000
RIP1	40177		HRB1	673400		RPS12	126285000
TRP5	39690.2		MFT1	667860		OM14	130520000
RLP24	39582		BMH2	667600		ACO1	150235000
YCP4	39258.5		TUB3	666640		RPC40	164250000
NSE5	38874		KGD2	657175		RPS1A	165065000
VMA6	38702		NOP15	656210		DPM1	168495000
RPL21B;RPL21A	38677.5		ETT1	651505		VPS1	181650000
SAM2	38167		RPS17B;RPS17A	645630		DED81	225190000
PAA1	37756.5		YMR295C	637350		GAS1	230000000
RPL8B	37732		RNA1	633005		CDC10	276420000
NSE1	37530		PRO3	629320		GTT1	320300000
RPB3	36028		SEC27	627815		RPN7	396015000
THP2	34905		DNM1	624405		RPS24B;RPS24A	399810000
GTT1	34506.5		RPL28	623330		RFC3	462060000
PGI1	34162		RPB11	617245		RSM23	467115000
OPI1	33034		PUF4	616980		YCP4	726635000
SIS1	32977		THS1	607915		URE2	838235000
PUP2	32303.5		YPK1	607330		HSP26	1005860000
SEH1	32116		FIP1	607105		ERG9	1315050000
FBP26	31859		KRE33	604115		HHF1	1623550000
GCN3	31668		PCT1	601045		VPS33	4938500000
RNR2	31631		APM4	596410		CDC33	19152000
SCS2	31416.5		ECM33	591620		RPC19	19935500
SSE1	30908		ARP2	584915		ARP3	25722500
CDC39	30476		RPS14A;RPS14B	580875		ALD6	25856000
PET9	29900.5		SED5	574475		YPK1	28293000
TSC10	29738.5		ATP7	572295		RPS7A	30501000
RPL15A	29657		RPL35B;RPL35A	568715		RPN3	31142500
PGK1	29632		PFK2	568515		IZH2	32273500
FYV8	29596		COX6	565150		KRE2	33596500
SFL1	29171		UTP10	558375		RET1	36993500
UTH1	28976.5		FBA1	555240		MET17	44115500
RPS12	28344		MET6	554790		NIP1	46661500
SAH1	27920		RRS1	553105		ACS2	47056000
RNQ1	27140		RPN11	551595		SAR1	47709000
MET17	26493		SEC28	549910		TRA1	52783000
SIN3	25590		GCN20	544360		CCT2	54554000
FRT2	25566		CSR1	544105		PUF4	57157000
SMD3	24773.5		LAT1	543550		CBF5	57249500
IPI3	24403		RPL18B;RPL18A	538790		UTH1	58002500
UTP22	24223.5		COR1	535300		SEC22	58809500
PBP1	24095.5		HEM14	531450		MRP4	59586500
RPD3	23894.5		PUF3	528980		ARI1	62444500
ERG20	23855		SIS1	525450		PPH22;PPH21	62599000
NOP8	23682.5		CBF5	523450		VAN1	62788500
MMS21	23676		OPI1	523070		RIX1	62831500
RPB11	23167.5		MNP1	515030		ROD1	66691500
PSY4	22694		PDA1	514100		RPS16B;RPS16A	67409500
GDH1	22500.5		SRO9	509475		SLA2	70251500
ARI1	22419.5		FAA1	499500		ARG4	73273000
TAM41	21726		ADH2	484340		SNU13	82025500
TPS1	21661.8		ARG4	483615		TPS2	83055500
GRX7	21604		SNF12	481485		UBC4	84041500
DPS1	21567		RPN9	479880		GCD6	84910000
PRO3	21313.5		RPC19	479195		SEC7	89286500
PRB1	21145		TCD1	477110		SUI2	91896500
VPS1	20923		SNX4	476530		RPL14B;RPL14A	93160000
MRP4	20287.5		GCN3	472555		INP51	95139000
RTT102	20169		FZO1	469460		PUF3	96306000
ERB1	20148		SCM3	466335		MRPS35	104529000
URB2	19997.5		TIF34	466205		RAF1	107375000
UME1	19937.9		SPT8	455155		GND1	114795000
SDH1	19662		SHP1	455090		RPL31B;RPL31A	117495000
COX8	19565.5		RPS10A;RPS10B	454550		ARF1;ARF2	122940500
ZWF1	19327			446045		HRK1	128440000
ASC1	18829.5		SLA2	438640		APJ1	136085000
MRPL15	17281		SAH1	436860		RPN6	138655000
SNF1	17049		TAF12	434490		SDH2	148160000
YAP1	16761.5		GET3	433595		MDN1	174240000
TDH2	16663.5		RSC58	433165		MAK16	195990000
NOP1	16634.5		ZWF1	432710		RPB10	199565000
SWI6	16171		KAP95	429735		TIF4631	222560000
SNU56	15651.5		ARO1	429355		HOM6	242040000
RPL27B;RPL27A	15510		TAF9	427845		ATP7	384025000
MDN1	15424		LEO1	423405		YSW1	436560000
GVP36	15306.4		RXT2	409075		ILV5	502160000
LAT1	15291		RPN7	408260		LSB3;YSC84	964235000
MRPL11	15165		CDC19	407280		PUP2	1303000000
UTP7	14861		BBC1	406975		MDV1	14240000
TAF2	14045		GCD11	400250		TOM40	17536000
MTR3	14016.5		RET2	399850		HOM2	17832000
TPD3	13894		PET127	399015		ITR1	19617000
KGD2	13702		MRPL15	396125		UGA3	21500500
SAN1	13487.5		CCT5	389595		TPS1	22475000
PHO88	13314		TDH2	388115		TCM62	22753000
SKI8	13235.5		PTC3	386700		QCR2	23216800
GRS1	13233.9		BIO3	382985		RPL8B	25001000
SPT8	13134		YPR148C	381835		TOM71	26909000
CTR9	13077.4		RPL30	377715		MRP1	28332000
NOG1	12945		NGG1	374195		HEF3	29034500
PEP3	12895.5		TDA3	369895		GPH1	29055500
RPS10A;RPS10B	12454.2		AGX1	368240		SGT2	31609000
RET1	12205		RPN6	363290		CIC1	31897500
MSC1	11828		ARI1	359285		SAM2	34510000
NGG1	11785		TAF5	357095		GLK1	34977500
SMT3	11661		TPS1	351500		RPL34A;RPL34B	37092500
ELP4	11517		MMS21	348170		THS1	40361000
RIM1	11044		MED6	347965		SDH1	41673500
RPL16B	10661.7		URA7	345550		SMC1	44246500
LYS20;LYS21	10470		MMS1	345420		DED1	45510500
URA7	10119.2		UTP8	345365		ILS1	46057000
TRX2	10071		RPN5	344410		PSA1	46858500
MFT1	9970		MAM33	342290		ATP11	48408000
YGR130C	9963.2		YCK2	339275		SCW4	48612500
ACO1	9879.5		SDH1	339235		XDJ1	51954500
HOG1	9461.9		GAS5	336830		CHZ1	52024000
YBL029C-A	9316.4		RPN13	334455		CDC12	52229000
MAK16	9307.9		VAC8	334300		CHC1	52461500
TIF4631	9277.2		PSY4	332880		FPR4	52533000
SEC31	9255.2		TRX2	324845		EGD2	56565000
DPM1	8759.65		LSB1	324560		BEM2	58227500
CUE5	8362.15		TIF1	324305		MSH1	62738500
VMA8	8343.7		TIF4632	323765		COQ5	63633000
HXT7	8205.5		YAP1	321455		RFC2	69111000
ATP11	7833.2		TRP3	315245		RPL25	69821000
GAS5	7519.25			310000		RIP1	70956000
RPL18B;RPL18A	7473.35		HTL1	306295		RSM26	75314500
TIM44	7353.2		SKI8	304235		TDH2	78480500
LSP1	7194.4		COG3	303440		IPP1	84768500
ATG19	7154.6		CUE5	303305		SAC1	86689000
MAM33	7083.9		MET3	301845		RPS25A;RPS25B	89264000
HRB1	6870.1		KEX1	300955		LAT1	92129000
RPL2B;RPL2A	6436.8		RPN3	299550		PHO88	92138000
RVS161	6235		ACS1	298570		PGC1	92498000
ECM33	6097.2		RTN2	293325		RFC5	93297000
NOP7	5952.1		RNR2	290820		CAB2	96226000
PDR1	5742.1		YKR018C	289620		ERG13	99583500
GCD1	4741.8		RAS2	286295		ECM33	100402000
CSR1	4447.1		RRP12	285996		HEM14	101080500
PRP40	3945.9		ATG27	285225		VAC8	103891000
BBC1	3835.3		YPR010C-A	284890		KGD1	109209500
SGT2	3621.05		ECM29	284460		IML2	111794500
UTP9	2965.5		OSW5	280460		GLC7	111845000
MED1	2845.2		SCW4	272490		RPL7A;RPL7B	116550000
ZRT1	2634.6		RPL31B;RPL31A	268760		YPL260W	128065000
SOG2	2501.9		CTR9	266400		ARB1	130630000
SPT7	1692.1		TKL1	265205		RSM25	167765000
FRS2	1534.2		ERV14	264925		FMP52	193965000
			GDA1	263420		CDC60	215320000
			MRP13	263100		YCK2	263075000
			SOD2	261480		GAL83	290455000
			TAF10	260150		TKL1	479255000
			TOM7	259080		LST8	663325000
			SAE3	256120		CSR1	7922000
			NSE4	255955		MAL13	8971600
			UTP15	254605		KRE33	10091050
			TYW1	253440		RSM24	10224300
			RXT3	249560		IDP1	10741850
			CPS1	248970			11108000
			UTP22	248335		MSP1	11671000
			CAB2	248235		SCS2	12499500
			ASC1	247880		YIP3	13101750
			TEF4	247025		AGX1	13566000
			MUK1	243150		ROM2	13661000
			CDC73	242100		SAM1	14475500
			CHC1	240290		IRA1	14543000
			MES1	239880		SLY1	14646000
			VPS13	239880		PRT1	14854500
			UBC4	239140		RSP5	14901500
			GRX7	237895		TPI1	15437050
			GAR1	237405		SED5	15563500
			IMD3;IMD4	236200		SIS1	15631000
			TGL1	236015		YPR148C	16580500
			SMD3	235045		APS3	16741000
			RPL32	233695		SEC13	17058000
			FMP52	233230		LSP1	17296000
			SWI6	233175		CCT5	18108000
			IPP1	231745		ERG1	18254500
			MNN9	230585		RPL11B;RPL11A	18869000
			YAP1801	230280		ELP3	19348500
			SMT3	229145		APE2	22976000
			PAF1	227665		PDR15	23419000
			MED1	226460		TDH1	23942000
			VMA8	225810		RPS27B;RPS27A	24908500
			KRE2	225565			26052000
			ACO1	222075		YLR290C	26084500
			MNN2	219750		TYS1	26311000
			DBP5	219415		RXT2	26417500
			UBR1	219070		MRP51	26793500
			TAP42	213325		RPN13	28028000
			EAF3	210190		PWP2	28675500
			PGI1	208220		ADE5,7	28761500
			SYP1	207800			29677000
			RPG1	206445		OPI3	29804500
			COG6	204765		ELP4	30404000
			SEM1	204260		SPT7	31165500
			CEX1	202065		URB2	31183500
			SSP120	199660		DHH1	31446500
			CTT1	199240		CMD1	32320000
			FBP26	198370		RAS2	32838500
			SEN54	197220		KTR1	33361000
			SNF2	195738		MET10	34348000
			RPC10	190380		IMP2	35390000
			SIR3	188035		VMA5	35865000
			INO80	185550		SNO1	37076000
			HFI1	184480		SPB4	37392000
			RPS12	182655		ERV46	39479500
			RGR1	181755		RPL20B;RPL20A	39574500
			NAN1	181750		RPL28	40147500
			RSC30;YHR054C	181265		FZO1	40796500
			UTP7	180890		RPL18B;RPL18A	41163000
			GND1	179785		RPN5	41270500
			COG2	179630		EMP65	41377000
			LSB3	175380		UTP5	42888000
			UGX2	175105		TSC10	43950000
			SNA3	174510		RSM27	44084000
			BRF1	173835		RRP1	45323000
			CYC8	171855		RPS17B;RPS17A	46907500
			COX8	171600		PAB1	48432500
			VMA5	171010		YHR122W	48738500
			SAM2	170680		TOM5	51041500
			IRA2	169860		ECM29	51260000
			ROD1	168845		YOP1	51548500
			CDC39	168530		VOA1	51676000
			UTH1	167855		GCD1	51905000
			BFR2	167010		NAM9	53217500
			SFL1	166430		PCT1	54824500
			MET17	164260		IPI3	55623000
			SNF5	163625		PTH2	56570500
			TRP5	163325		RRP3	65095000
			PWP2	163015		APL1	65361500
			MDV1	162835		SNX4	65673500
			NAM8	162610		TAF5	66971500
			NSE5	161370		RPS22B;RPS22A	73084000
			YCP4	160030		IMD4	73454000
			APL2	156975		CCR4	85847000
			DIP2	155825		ARO9	97615000
			TOM40	155265		VPS13	100871500
			MRPL11	155050		DBP2	102960000
			RPF2	154425		APL2	107160000
			SRB4	153010		LYS12	113755000
			IPI1	152725		RPB3	125880000
			LDB7	150895		SKI3	137190000
			UTP13	150845		ATP17	145990000
			RSC1	150315		SCW10	177705000
			YCS4	149508		FAR8	189315000
			ATP11	148345		PUT2	189370000
			HHF1	147340		STO1	216375000
			YEF3	147160		RPS13	250895000
			NUG1	145845		GCD2	263850000
			SMD1	145800		TAL1	346700000
			RET1	144835			370580000
			CDC25	144230		PSY4	395145000
			SSE1	143322		PEX10	1173330
			SEH1	142880		AHP1	1574500
			RPL38	142485		GAR1	3131000
			GDH1	141770		ATG33	3536800
			CAJ1	141200		YAP1	3718700
			UGA3	139365		ERO1	4370800
			KGD1	139115		RRP46	4397200
			NUT1	138770		ERG7	4419150
			ELP4	138158		ARG1	4774300
			GAD1	137480		SPT20	5194300
			ERG9	135930		TIM50	5307500
			SUS1	134820		RPS6B;RPS6A	5745900
			IPI3	134120		UBX2	6089250
			RPS24B;RPS24A	133970		BMH2	6498250
			ERG13	133620		LHS1	6667650
			PRE8	132200		MRP13	7116150
			HSP104	132175		SUP45	7157100
			HRT1	131800		GTR2	7292250
			SGF73	130995		RNR2	7309700
			NOP12	130905		EMP47	7375300
			PRE10	130261		RFC4	7479400
			MTC1	129070		RPL6A	7523315
			INO1	128785		CYS3	7556450
			QCR2	128195		MKT1	7718800
			FRS2	127685		SPT8	7772250
			SUB1	126175		RPL33B	7817450
			ELP3	125570		BOS1	8324200
			RPL43B;RPL43A	125140		MIS1	8541050
			STE4	124885		BRF1	8694200
				124855		SSS1	8811000
			FYV8	124653		RLP24	8898800
			YGR012W	123700		YKR018C	8931200
			RPS9B	122290		BET1	8975550
			ATG7	121570		NOP7	9053500
			MED11	119670		ACK1	9246150
			SKP1	119670		KAP95	9354150
			KTR6	118240		PDR16	9361200
			NUT2	117420		PMR1	9759350
			EAF1	116970		FIS1	9803950
			EIS1	113720		LEU4;LEU9	9971850
			MED4	113137		RSM10	9986050
			POB3	113136		PRS1	10016900
			TAL1	112421		RPL24B;RPL24A	10198650
			SAS10	111355		SEH1	10214000
			PRT1	111255		CYB5	10564500
			ARC19	111165		TSL1	10765000
			ENV11	109494		RRS1	10988400
			DPS1	108572		PAM16	11183500
			RPS27B;RPS27A	106807		TUF1	11498250
			MED7	106276		VPH1	11612000
			PDS5	104965		MIC10	11835900
			TPD3	104964		ALK1	12374000
			RSC2	104304		SNL1	12391000
			UTP5	103845		NAP1	12570000
			SRB7	103150		ERB1	13273000
			DBF4	102789		COQ8	13879000
			SWI1	98010.5		HSP82	14077250
			MRPL27	97655		FRS2	14347500
			VPS70	97509.5		ERV29	14363950
			PHO88	93152.5		SIN3	14431650
			PUT2	92972		ADE3	14466500
			DJP1	92391.5		SSH4	14509500
			EPL1	91738.5		RPL21A	14737550
			YBL029C-A	90622.5		TAF2	14860000
			YGR130C	89631		SFT2	15090500
			RPB10	89009		TPD3	15149000
			SEC31	87679.5		RPL17B;RPL17A	15153000
			HRR25	86964.5		NOP13	15603000
			AHP1	86105.5			15973300
			YFL066C;YPR204W;YEL077C;YRF1-4;YRF1-2;YIL177C;YRF1-8;YRF1-5;YRF1-1;YRF1-6;YRF1-7;YRF1-3;YBL112C;YHR218W-A;YHR218W;YBL111C;YHL050C	84501.5		YKT6	16742000
			FET3	84107.5		CUE5	16911000
			OM14	84001.5		COX9	17032350
			ATG11	83909		LPX1	17278000
			CDC9	83740.5		YRO2	17466500
			LCB4	82905		RPB11	17738000
			VAC14	82330		BNA1	17821000
			PDR15	81638.5		RPL26B;RPL26A	18015500
			AIM6	81624.5		RSM28	18082000
			COQ5	81559		RLP7	18413000
			OM45	81270.5		TAF10	18557050
			RHO5	81063		HTS1	18683000
			ATP5	80516		HSP150;CIS3;PIR5;PIR3;PIR1	18848500
			PBP1	79776		CDC13	19211000
			SPT3	79470		SSN3	19924000
			ENP2	79123.5		COX6	20062000
			BRN1	79119		GBP2	20553500
			HSH49	78933		RPL36B;RPL36A	20598150
			GCD2	78408		HPR1	20906000
			NAP1	77351		SMD2	21565500
			TPS2	77014.5		TAH11	21593000
			TEX1	76953		NAN1	21826500
			GRX6	76525.5		COX2	21852500
			HSH155	75376		MRPL15	21876500
			YPT32	75139.5		ARC35	22228000
			BMS1	75078.5			22835000
			RIP1	74692		UTP8	22952500
			RPS6B;RPS6A	74630		ILV3	23350500
			TAF2	72967.5		SRV2	23447000
			YRB30	72904.5		YIF1	23484500
			FRT2	72864		RPS8B;RPS8A	25002000
			CDC53	72471		HSP104	26072000
			SOG2	71502		RIO1	27491000
			ENP1	71365.5		UBA1	28179500
			RRP3	70646.5		SAN1	28497000
			TAM41	68333		NOT3	29132000
			ZRT1	67479		SSO1	29482000
			WTM1	67008.5		AMS1	29557500
			VOA1	66789.5		RSM18	30843000
			RIM1	66506		RHO3	30867850
			YCK1	65480		GAP1	31414000
			SLY1	64788.5		ROK1	32388500
			TSC10	64777.5		SEC61	32543500
			MYO2	64388		TGL5	33107000
			ALD6	63436.5		MET13	34269500
			YGL036W	63063		RMD9	34405500
			SNU56	62532		SES1	34720500
			PUP2	62056		SOD2	35475500
			TGL4	61990		SKI2	35481000
			RPS4B;RPS4A	61778		YPR147C	35647000
			SMC2	61711.5		GLT1	35674500
			ELM1	60818.5		ERD2	36435000
			PTA1	60717		SUB2	37302500
			RRP46	60421.5		ARP4	38524000
			GAL11	59934.5		AAC1	38532000
			NOP8	59230		ARP9	38586500
			HOG1	58435.5		ETT1	38788500
			MNN11	57223		MRPS8	38856000
			TSL1	57133.5		PIN3	40276500
			MED2	56220		GRX6	43199500
			NUS1	55674		LSC1	44355500
			YIP3	55612.5		AXL1	44394000
			SSE2	55151		ALD5	45747500
			PDX1	54335		CYC1	46921500
			SUA7	54269.5		SSP120	67921000
			RCO1	53589		RRP12	76664500
			PSE1	53140		YHR020W	82705000
			CHS5	53125			90151500
			BNA2	52870.5		TRX2	90228000
			DEP1	52523		YGP1	92970000
			CDC5	51867.5		DBP5	115115000
			MSP1	50311		TIM11	400000000
			FAR8	50078		RPS4B;RPS4A	406300000
			TOM5	49589		RPN12	483950000
			MTR3	49322		PSR1	547955000
			XDJ1	49146		POM33	1344300000
			BIO4	47646.5		MRPL11	2034200000
			SPT16	46801.5		CDC9	3255250000
			LAG2	46652.5		PPZ1;PPZ2	2026950
			SRP1	45711		FAT1	2434100
			PDR16	45005		BRX1	2437250
			RFC3	44833		ERG2	2502350
			MDR1	44500.5		HIS3	3000050
			ERG20	44195		URA7	3080600
			ERV46	44190			3141200
			GCN5	44172.5		CDC39	3149950
			YAF9	44149.5		RHO5	3253050
			SSU72	44055.5		PEX3	3335250
			PYC1	43945.5		NFS1	3502450
			KRE28	43899		YTM1	3551900
			MSA1	43752.5		SEA4	3902100
			RRP45	43661.5		IZH3	3983900
			SOF1	43523.5		CBS1	4204900
			GCD1	43184.5		CDC53	4336900
			SDS3	41975		ATP20	4416550
			IDP1	41137		RPS23B;RPS23A	5107700
			ADA2	41129.5		LYS21;LYS20	5270450
			SAN1	40967		RPA190	5368700
			COG7	40781.5		RSC8	5375600
			TRX1	40739		MET3	5768050
			CYT1	40690.5		GCS1	5785450
			ERO1	40173		ARO8	5789700
			BRE5	39766.5		RPD3	6125050
			SNF6	39577.5		GCN5	6417600
			MTR4	39300.5		POP2	6536100
			GYP5	37711		CYC8	6560000
			CAB5	37432		EIS1	6565000
			IMP4	37353.5		BNA2	6567950
			POP1	37100		ATP25	6609550
			PRP40	36941.5		ECM22	6614500
			COG8	36594.5		DAK1	6638650
			EPS1	36164		SOG2	6774800
			MNN5	35230		MUK1	6896500
			TAF6	35168.5		ILV6	6961500
			DHH1	34696.5		SLA1	7177800
			SUM1	34434.5		UTP4	7239100
			MRP4	34371.5		NUT1	7341350
			VPS28	33943.5		SUS1	7366700
			CRT10	33290		CPR5	7368150
			UBP3	33199		DCC1	7661100
			ATP15	33030.5		CKA2	7703450
			EMG1	32604		UTP9	7961950
			MGE1	32521		UIP4	8053350
				31866.5		SKP1	8386150
			COX5A	31837.5		RRP40	8418600
			MRPL13	31693.5		NPL3	8573400
			ACS2	31561		MHP1	8970150
			YPL260W	31463		MAK5	9003650
			PAP1	30952.5		GEA2	9125550
			SPT20	30890.5		YPT6	9187200
			RGT1	30477.5		PBP1	9194900
			YHM2	30303.5		PEX7	9250500
			ZPR1	30191		ELP2	9268400
			ELO3	29599.5		SGD1	10072500
			VPH1	29474		YPL225W	10154750
			SIN4	29294.8		CAJ1	10223850
			RTT101	29279		VMA13	10414500
			FIS1	28695		PBA1	10626200
			PDR1	28085		GAD1	10684600
			TAF4	27410		EBP2	10695950
			HIS3	26345		RFC1	10958250
			YJU3	25395		VPS21	10963300
			CDC34	24854.5		ARC19	11112500
			MRPL51	24656		ASN1	11120750
			VTA1	24477.5		TPS3	11223100
			QCR7	23065		2001-10-01	11402500
			ADE5,7	22503.5		RPS19B;RPS19A	11866000
			YPL199C	22262		LCB4	11928500
			ARP4	22092		AFG2	12187500
			ATG29	21857		HIS1	12410500
			NTH2;NTH1	21022		TGL4	12765000
			RPN10	20866.5		SLC1	12766000
			YSH1	20827.5		RPL13A;RPL13B	13125500
			ARF2;ARF1	20813		VAC14	13389000
			ATG19	20331		DFG5	13577000
			PEX30	20184		RTT102	13896500
			FMP10	20046		ARA1	13924000
			VPS64	19570		SEC15	14352500
			HFA1	19444		AFG1	14455000
			ATO2	18706		CYT1	14459500
			QNS1	18227.5		PYC1	14466500
			GCN2	18097		RRB1	14601500
			SPT6	17913.5			14711500
			GRS1	17421		PGD1	15067500
			SNF1	17403.5		GYP8	15344500
			RTC1	17287.5		MTR3	15479000
			CPR6	16841		ERG12	15645500
				16378.5		CHS5	16305000
			UTP6	16132.5		COX14	16500000
			SMC4	15093.5		MCM6	16683000
				14545		MMF1	17091500
			BUD5	14511		YLR099W-A	17627000
			SAP190	10709		BET3	17732500
			VAS1	9709.85		GAS5	18421000
			VIP1	9181.95		THR4	18482000
			SGT2	6954.05		LAG2	18992000
			RIO2	3004.95		KTR6	19409500
						YPL199C	19729000
						RRP6	19806500
						CTR9	20217500
						COG2	21698500
						MDR1	22022500
						SUP35	22453500
						YRB30	22746500
						TAF12	23474000
						CBP3	24103500
						GSF2	24558500
						ACH1	25583000
						YDR119W-A	27900000
						GRX4;GRX3	29608500
						YHR219W;YHL050C;YBL113C;YPR204W;YEL077C;YRF1-4;YRF1-2;YIL177C;YRF1-8;YRF1-5;YRF1-1;YRF1-6;YRF1-7;YRF1-3	31252000
						CPS1	34386000
						KGD2	34699000
						RNA1	35319500
						SSL2	36565000
						DBP3	57203500
						TAF4	60761000
						TOR2	72723000
						HIS4	74857500
						SEN34	81128000
						PIM1	87233000
						KIN1	108930000
						SLF1	127310000
						RGR1	162315000
						NOP16	202905000
						ASK10	215910000
						VMA7	892135000
						SEC18	921910000
						CEX1	16045500000

## Sheet: ScCohesin and Scc2Scc4 data
Protein IDs	Majority protein IDs	Protein names	Gene names	Fasta headers	Number of proteins	Razor + unique peptides Cohesin4mer_TechnicalReplica1	Razor + unique peptides Cohesin4mer_TechnicalReplica2	Razor + unique peptides Scc2-Scc4_TechnicalReplica1	Razor + unique peptides Scc2-Scc4_TechnicalReplica2	Unique + razor sequence coverage [%]	Mol. weight [kDa]	Q-value	Score	Identification type Cohesin4mer_TechnicalReplica1	Identification type Cohesin4mer_TechnicalReplica2	Identification type Scc2-Scc4_TechnicalReplica1	IIdentification type Scc2-Scc4_TechnicalReplica1	Sequence coverage Cohesin4mer_TechnicalReplica1 [%]	Sequence coverage Cohesin4mer_TechnicalReplica2 [%]	Sequence coverage Scc2-Scc4_TechnicalReplica1 [%]	Sequence coverage Scc2-Scc4_TechnicalReplica2 [%]	Intensity Cohesin4mer_TechnicalReplica1	Intensity Cohesin4mer_TechnicalReplica2	Intensity Scc2-Scc4_TechnicalReplica1	IIntensity Scc2-Scc4_TechnicalReplica2	LFQ intensity Cohesin4mer_TechnicalReplica1	LFQ intensityCohesin4mer_TechnicalReplica_2	LFQ Intensity Scc2-Scc4_TechnicalReplica1	LFQ Intensity Scc2-Scc4_TechnicalReplica1	Gene names	Cohesin4mer_avg raw intensity	Scc2-Scc4 avg raw intensity
P47037	P47037	Structural maintenance of chromosomes protein 3	SMC3	sp|P47037|SMC3_YEAST Structural maintenance of chromosomes protein 3 OS=Saccharomyces cerevisiae (strain ATCC 204508 / S288c) OX=559292 GN=SMC3 PE=1 SV=1	1	122	119	66	74	76.5	141.33	0	323.31	By MS/MS	By MS/MS	By MS/MS	By MS/MS	76.5	75.4	54	60	22789000000	20447000000	56978000	57254000	5897600000	5819000000	12332000	12199000	SMC3	21618000000	57116000
P32908	P32908	Structural maintenance of chromosomes protein 1	SMC1	sp|P32908|SMC1_YEAST Structural maintenance of chromosomes protein 1 OS=Saccharomyces cerevisiae (strain ATCC 204508 / S288c) OX=559292 GN=SMC1 PE=1 SV=1	1	124	121	61	61	68.8	141.28	0	323.31	By MS/MS	By MS/MS	By MS/MS	By MS/MS	68.8	68.7	52.7	51.5	18860000000	17560000000	49082000	45462000	4834900000	4474700000	12458000	12741000	SMC1	18210000000	47272000
Q04002	Q04002	Sister chromatid cohesion protein 2	SCC2	sp|Q04002|SCC2_YEAST Sister chromatid cohesion protein 2 OS=Saccharomyces cerevisiae (strain ATCC 204508 / S288c) OX=559292 GN=SCC2 PE=1 SV=1	1	61	60	104	101	64.4	171.1	0	323.31	By MS/MS	By MS/MS	By MS/MS	By MS/MS	48.4	47.6	64.4	64	87116000	84757000	11645000000	10336000000	11860000	11588000	3867300000	1659600000	SCC2	85936500	10990500000
Q12158	Q12158	Sister chromatid cohesion protein 1	MCD1	sp|Q12158|SCC1_YEAST Sister chromatid cohesion protein 1 OS=Saccharomyces cerevisiae (strain ATCC 204508 / S288c) OX=559292 GN=MCD1 PE=1 SV=1	1	44	42	25	25	78.4	63.289	0	323.31	By MS/MS	By MS/MS	By MS/MS	By MS/MS	74.9	74.9	57.6	60.1	2251500000	1953000000	27416000	24775000	535560000	507840000	6965700	6673700	MCD1	2102250000	26095500
P40090	P40090	MAU2 chromatid cohesion factor homolog	SCC4	sp|P40090|SCC4_YEAST MAU2 chromatid cohesion factor homolog OS=Saccharomyces cerevisiae (strain ATCC 204508 / S288c) OX=559292 GN=SCC4 PE=1 SV=1	1	22	25	46	45	59.5	72.14	0	323.31	By MS/MS	By MS/MS	By MS/MS	By MS/MS	38.3	42.8	59.5	56.4	20889000	20441000	3051000000	2940900000	4849600	1365400	713770000	712850000	SCC4	20665000	2995950000
Q12749	Q12749	Structural maintenance of chromosomes protein 6	SMC6	sp|Q12749|SMC6_YEAST Structural maintenance of chromosomes protein 6 OS=Saccharomyces cerevisiae (strain ATCC 204508 / S288c) OX=559292 GN=SMC6 PE=1 SV=1	1	4	5	13	9	77.6	128.01	0	323.31	By matching	By matching	By MS/MS	By MS/MS	4.3	5.7	15.8	11.6	115690	130850	1661000	981820	967.09	1030	54738	15745	SMC6	123270	1321410
Q08204	Q08204	Structural maintenance of chromosomes protein 5	SMC5	sp|Q08204|SMC5_YEAST Structural maintenance of chromosomes protein 5 OS=Saccharomyces cerevisiae (strain ATCC 204508 / S288c) OX=559292 GN=SMC5 PE=1 SV=1	1	5	5	13	8	70	126.04	0	323.31	By matching	By matching	By MS/MS	By MS/MS	5.9	6.6	15.7	10.8	178650	211140	4002700	1908000	1840.8	2098.6	55173	26977	SMC5	194895	2955350
P40541	P40541	Cohesin subunit SCC3	IRR1	sp|P40541|SCC3_YEAST Cohesin subunit SCC3 OS=Saccharomyces cerevisiae (strain ATCC 204508 / S288c) OX=559292 GN=IRR1 PE=1 SV=1	1	51	49	33	32	47.2	133.01	0	323.31	By MS/MS	By MS/MS	By MS/MS	By MS/MS	47.2	44	32.4	31.1	1564000000	1426100000	15863000	15002000	413670000	395350000	3793200	4096900	IRR1	1495050000	15432500
P40026	P40026	DNA repair protein KRE29	KRE29	sp|P40026|KRE29_YEAST DNA repair protein KRE29 OS=Saccharomyces cerevisiae (strain ATCC 204508 / S288c) OX=559292 GN=KRE29 PE=1 SV=1	1	2	1	7	5	69	53.771	0	323.31	By matching	By matching	By MS/MS	By MS/MS	4.3	1.7	23.1	19.6	671670	7656.7	7654700	4335400	22293	0	975850	411300	KRE29	339663	5995050
P10591	P10591	Heat shock protein SSA1	SSA1	sp|P10591|HSP71_YEAST Heat shock protein SSA1 OS=Saccharomyces cerevisiae (strain ATCC 204508 / S288c) OX=559292 GN=SSA1 PE=1 SV=4	1	52	52	44	42	72.1	69.656	0	323.31	By MS/MS	By MS/MS	By MS/MS	By MS/MS	71.5	71.5	67.6	65.4	511000000	539250000	77312000	79200000	144460000	150130000	18667000	18295000	SSA1	525125000	78256000
Q03718	Q03718	Non-structural maintenance of chromosome element 5	NSE5	sp|Q03718|NSE5_YEAST Non-structural maintenance of chromosome element 5 OS=Saccharomyces cerevisiae (strain ATCC 204508 / S288c) OX=559292 GN=NSE5 PE=1 SV=1	1	0	1	5	3	52.9	64.012	0	323.31		By matching	By matching	By matching	0	4.3	14.4	9.4	0	38874	218190	104550	0	0	2817.9	1764.9	NSE5	38874	161370
P38632	P38632	E3 SUMO-protein ligase MMS21	MMS21	sp|P38632|NSE2_YEAST E3 SUMO-protein ligase MMS21 OS=Saccharomyces cerevisiae (strain ATCC 204508 / S288c) OX=559292 GN=MMS21 PE=1 SV=2	1	0	1	5	4	89.1	30.354	0	273.78		By matching	By matching	By matching	0	6.4	41.9	34.8	0	23676	399300	297040	0	0	44413	37752	MMS21	23676	348170
Q05541	Q05541	Non-structural maintenance of chromosome element 3	NSE3	sp|Q05541|NSE3_YEAST Non-structural maintenance of chromosome element 3 OS=Saccharomyces cerevisiae (strain ATCC 204508 / S288c) OX=559292 GN=NSE3 PE=1 SV=1	1	0	0	7	6	80.2	33.964	0	226.95			By MS/MS	By MS/MS	0	0	32.3	29	0	0	1028000	841490	0	0	58427	60341	NSE3	0	934745
P43124	P43124	Non-structural maintenance of chromosome element 4	NSE4	sp|P43124|NSE4_YEAST Non-structural maintenance of chromosome element 4 OS=Saccharomyces cerevisiae (strain ATCC 204508 / S288c) OX=559292 GN=NSE4 PE=1 SV=1	1	0	1	3	2	74.1	46.12	0	323.31		By matching	By matching	By MS/MS	0	3.2	11.7	7.2	0	90693	363720	148190	0	0	7178.1	4098.1	NSE4	90693	255955
Q07913	Q07913	Non-structural maintenance of chromosomes element 1	NSE1	sp|Q07913|NSE1_YEAST Non-structural maintenance of chromosomes element 1 OS=Saccharomyces cerevisiae (strain ATCC 204508 / S288c) OX=559292 GN=NSE1 PE=1 SV=1	1	1	0	5	4	78.9	38.334	0	323.31	By matching		By MS/MS	By matching	4.2	0	24.1	20.2	37530	0	909070	921020	0	0	19116	19802	NSE1	37530	915045
Q00955	Q00955	Acetyl-CoA carboxylase;Biotin carboxylase	ACC1	sp|Q00955|ACAC_YEAST Acetyl-CoA carboxylase OS=Saccharomyces cerevisiae (strain ATCC 204508 / S288c) OX=559292 GN=ACC1 PE=1 SV=2	1	93	97	94	97	63.4	250.35	0	323.31	By MS/MS	By MS/MS	By MS/MS	By MS/MS	56.9	57.6	55.4	58.2	145290000	140450000	69860000	66247000	38380000	40398000	18823000	17769000	ACC1	142870000	68053500
P10592	P10592	Heat shock protein SSA2	SSA2	sp|P10592|HSP72_YEAST Heat shock protein SSA2 OS=Saccharomyces cerevisiae (strain ATCC 204508 / S288c) OX=559292 GN=SSA2 PE=1 SV=3	1	14	14	12	12	21	69.469	0	323.31	By MS/MS	By MS/MS	By MS/MS	By MS/MS	70.3	70.3	68.2	66	127700000	116120000	9382600	8222200	37264000	38059000	3057200	2852900	SSA2	121910000	8802400
P22202	P22202	Heat shock protein SSA4	SSA4	sp|P22202|HSP74_YEAST Heat shock protein SSA4 OS=Saccharomyces cerevisiae (strain ATCC 204508 / S288c) OX=559292 GN=SSA4 PE=1 SV=3	1	23	23	23	24	50.8	69.65	0	236.75	By MS/MS	By MS/MS	By MS/MS	By MS/MS	56.7	56.7	55.8	56.4	76787000	70685000	30840000	29712000	22608000	20617000	7580900	7258500	SSA4	73736000	30276000
P11484	P11484	Heat shock protein SSB1	SSB1	sp|P11484|SSB1_YEAST Ribosome-associated molecular chaperone SSB1 OS=Saccharomyces cerevisiae (strain ATCC 204508 / S288c) OX=559292 GN=SSB1 PE=1 SV=3	1	24	25	28	28	64.9	66.601	0	323.31	By MS/MS	By MS/MS	By MS/MS	By MS/MS	51.5	53.2	55.8	57.7	47191000	50936000	35237000	33358000	9040800	9693200	9931100	9912300	SSB1	49063500	34297500
P07259;P03965	P07259	Protein URA2;Glutamine-dependent carbamoyl-phosphate synthase;Aspartate carbamoyltransferase	URA2	sp|P07259|PYR1_YEAST Protein URA2 OS=Saccharomyces cerevisiae (strain ATCC 204508 / S288c) OX=559292 GN=URA2 PE=1 SV=5	2	56	58	92	91	56.5	245.04	0	323.31	By MS/MS	By MS/MS	By MS/MS	By MS/MS	35.6	35.9	55.2	54.6	19589000	18831000	129650000	125600000	7276400	6803100	31376000	30715000	URA2	19210000	127625000
Q04264	Q04264	Sister chromatid cohesion protein PDS5	PDS5	sp|Q04264|PDS5_YEAST Sister chromatid cohesion protein PDS5 OS=Saccharomyces cerevisiae (strain ATCC 204508 / S288c) OX=559292 GN=PDS5 PE=1 SV=1	1	50	50	4	5	46	147.04	0	323.31	By MS/MS	By MS/MS	By matching	By matching	45.4	44.9	4.6	5.1	166940000	162110000	100760	109170	53565000	45115000	9199.4	10313	PDS5	164525000	104965
P05317	P05317	60S acidic ribosomal protein P0	RPP0	sp|P05317|RLA0_YEAST 60S acidic ribosomal protein P0 OS=Saccharomyces cerevisiae (strain ATCC 204508 / S288c) OX=559292 GN=RPP0 PE=1 SV=2	1	4	4	13	13	45.5	33.717	0	83.222	By MS/MS	By matching	By MS/MS	By MS/MS	17	17	45.5	45.5	720300	681790	137310000	140490000	232240	156000	38121000	39399000	RPP0	701045	138900000
P05318	P05318	60S acidic ribosomal protein P1-alpha	RPP1A	sp|P05318|RLA1_YEAST 60S acidic ribosomal protein P1-alpha OS=Saccharomyces cerevisiae (strain ATCC 204508 / S288c) OX=559292 GN=RPP1A PE=1 SV=4	1	1	1	4	4	64.2	10.908	0	32.931	By MS/MS	By MS/MS	By MS/MS	By MS/MS	7.5	7.5	64.2	64.2	297360	272540	28811000	239540000	0	0	32979000	43699000	RPP1A	284950	134175500
P0CX54;P0CX53	P0CX54;P0CX53	60S ribosomal protein L12-B;60S ribosomal protein L12-A	RPL12B;RPL12A	sp|P0CX54|RL12B_YEAST 60S ribosomal protein L12-B OS=Saccharomyces cerevisiae (strain ATCC 204508 / S288c) OX=559292 GN=RPL12B PE=1 SV=1;sp|P0CX53|RL12A_YEAST 60S ribosomal protein L12-A OS=Saccharomyces cerevisiae (strain ATCC 204508 / S288c) OX=559292 GN	2	1	1	7	7	56.4	17.822	0	63.275	By MS/MS	By MS/MS	By MS/MS	By MS/MS	11.5	11.5	56.4	56.4	939270	804050	121010000	113610000	0	0	33513000	32452000	RPL12B;RPL12A	871660	117310000
Q03653	Q03653	Protein EFR3	EFR3	sp|Q03653|EFR3_YEAST Protein EFR3 OS=Saccharomyces cerevisiae (strain ATCC 204508 / S288c) OX=559292 GN=EFR3 PE=1 SV=1	1	2	2	2	2	5.6	89.19	0	4.3341	By MS/MS	By MS/MS	By MS/MS	By MS/MS	4	4	2.6	2.6	100620000	96496000	1573300	1686900	25745000	32683000	0	0	EFR3	98558000	1630100
P05030;P19657	P05030;P19657	Plasma membrane ATPase 1;Plasma membrane ATPase 2	PMA1;PMA2	sp|P05030|PMA1_YEAST Plasma membrane ATPase 1 OS=Saccharomyces cerevisiae (strain ATCC 204508 / S288c) OX=559292 GN=PMA1 PE=1 SV=2;sp|P19657|PMA2_YEAST Plasma membrane ATPase 2 OS=Saccharomyces cerevisiae (strain ATCC 204508 / S288c) OX=559292 GN=PMA2 PE=1	2	17	19	26	26	40.6	99.618	0	289.73	By MS/MS	By MS/MS	By MS/MS	By MS/MS	29.5	30.3	40.6	40.6	6361300	6321400	54912000	72797000	2351000	2260500	15158000	15263000	PMA1;PMA2	6341350	63854500
P05319	P05319	60S acidic ribosomal protein P2-alpha	RPP2A	sp|P05319|RLA2_YEAST 60S acidic ribosomal protein P2-alpha OS=Saccharomyces cerevisiae (strain ATCC 204508 / S288c) OX=559292 GN=RPP2A PE=1 SV=1	1	4	4	5	5	79.2	10.746	0	155.21	By MS/MS	By MS/MS	By MS/MS	By MS/MS	66	66	79.2	79.2	840270	779170	75479000	64449000	133470	126520	20363000	18879000	RPP2A	809720	69964000
P02400	P02400	60S acidic ribosomal protein P2-beta	RPP2B	sp|P02400|RLA4_YEAST 60S acidic ribosomal protein P2-beta OS=Saccharomyces cerevisiae (strain ATCC 204508 / S288c) OX=559292 GN=RPP2B PE=1 SV=2	1	4	3	8	8	98.2	11.05	0	123.62	By MS/MS	By MS/MS	By MS/MS	By MS/MS	60.9	48.2	98.2	98.2	524040	483940	69132000	70231000	187100	188600	20143000	18710000	RPP2B	503990	69681500
P00359	P00359	Glyceraldehyde-3-phosphate dehydrogenase 3	TDH3	sp|P00359|G3P3_YEAST Glyceraldehyde-3-phosphate dehydrogenase 3 OS=Saccharomyces cerevisiae (strain ATCC 204508 / S288c) OX=559292 GN=TDH3 PE=1 SV=3	1	16	15	18	18	73.2	35.746	0	130.5	By MS/MS	By MS/MS	By MS/MS	By MS/MS	60.5	56.3	73.2	73.2	8859800	8510400	33316000	36294000	2393500	2538100	9013400	9438700	TDH3	8685100	34805000
P10622	P10622	60S acidic ribosomal protein P1-beta	RPP1B	sp|P10622|RLA3_YEAST 60S acidic ribosomal protein P1-beta OS=Saccharomyces cerevisiae (strain ATCC 204508 / S288c) OX=559292 GN=RPP1B PE=1 SV=3	1	2	2	2	2	47.2	10.667	0	43.121	By MS/MS	By MS/MS	By MS/MS	By MS/MS	47.2	47.2	47.2	47.2	623940	701270	54690000	57681000	186880	232910	14362000	16647000	RPP1B	662605	56185500
P02381	P02381	Ribosomal protein VAR1, mitochondrial	VAR1	sp|P02381|RMAR_YEAST Ribosomal protein VAR1, mitochondrial OS=Saccharomyces cerevisiae (strain ATCC 204508 / S288c) OX=559292 GN=VAR1 PE=1 SV=3	1	0	0	2	3	12.3	47.123	0	4.6279			By MS/MS	By MS/MS	0	0	6.5	9.8	0	0	53225000	51249000	0	0	0	14726000	VAR1	0	52237000
P0CS90;P39987	P0CS90	Heat shock protein SSC1, mitochondrial	SSC1	sp|P0CS90|HSP77_YEAST Heat shock protein SSC1, mitochondrial OS=Saccharomyces cerevisiae (strain ATCC 204508 / S288c) OX=559292 GN=SSC1 PE=1 SV=1	2	10	12	21	22	46.6	70.627	0	248.39	By MS/MS	By MS/MS	By MS/MS	By MS/MS	22.8	25.5	44.2	46.6	14765000	14741000	20007000	21431000	1183500	1138000	13696000	13182000	SSC1	14753000	20719000
P32473	P32473	Pyruvate dehydrogenase E1 component subunit beta, mitochondrial	PDB1	sp|P32473|ODPB_YEAST Pyruvate dehydrogenase E1 component subunit beta, mitochondrial OS=Saccharomyces cerevisiae (strain ATCC 204508 / S288c) OX=559292 GN=PDB1 PE=1 SV=2	1	7	8	8	8	39.9	40.053	0	183.63	By MS/MS	By MS/MS	By MS/MS	By MS/MS	34.2	39.9	39.9	39.9	6264000	7910000	27066000	25835000	1993200	2212500	6812200	6387700	PDB1	7087000	26450500
P10659	P10659	S-adenosylmethionine synthase 1	SAM1	sp|P10659|METK1_YEAST S-adenosylmethionine synthase 1 OS=Saccharomyces cerevisiae (strain ATCC 204508 / S288c) OX=559292 GN=SAM1 PE=1 SV=2	1	4	4	9	9	38.2	41.818	0	29.062	By MS/MS	By MS/MS	By MS/MS	By MS/MS	17.5	13.9	38.2	38.2	19645000	18858000	9492800	7105200	3958300	3629900	10134000	8539500	SAM1	19251500	8299000
P40531	P40531	Protein GVP36	GVP36	sp|P40531|GVP36_YEAST Protein GVP36 OS=Saccharomyces cerevisiae (strain ATCC 204508 / S288c) OX=559292 GN=GVP36 PE=1 SV=1	1	2	1	15	15	63.8	36.67	0	116.12	By matching	By matching	By MS/MS	By MS/MS	7.4	3.1	60.4	60.4	21032	9580.7	40896000	43391000	6802	0	10975000	11820000	GVP36	15306.4	42143500
P28834	P28834	Isocitrate dehydrogenase [NAD] subunit 1, mitochondrial	IDH1	sp|P28834|IDH1_YEAST Isocitrate dehydrogenase [NAD] subunit 1, mitochondrial OS=Saccharomyces cerevisiae (strain ATCC 204508 / S288c) OX=559292 GN=IDH1 PE=1 SV=2	1	11	11	14	13	55.3	39.324	0	138.66	By MS/MS	By MS/MS	By MS/MS	By MS/MS	40.8	40.8	55.3	47.2	5609100	5074900	25568000	25475000	1492300	1635500	7203500	7088500	IDH1	5342000	25521500
P25491	P25491	Mitochondrial protein import protein MAS5	YDJ1	sp|P25491|MAS5_YEAST Mitochondrial protein import protein MAS5 OS=Saccharomyces cerevisiae (strain ATCC 204508 / S288c) OX=559292 GN=YDJ1 PE=1 SV=1	1	13	13	13	13	41.1	44.67	0	113.88	By MS/MS	By MS/MS	By MS/MS	By MS/MS	38.6	38.6	38.6	38.6	19714000	17954000	14908000	12829000	5739900	5438700	3765300	3546000	YDJ1	18834000	13868500
P15108	P15108	ATP-dependent molecular chaperone HSC82	HSC82	sp|P15108|HSC82_YEAST ATP-dependent molecular chaperone HSC82 OS=Saccharomyces cerevisiae (strain ATCC 204508 / S288c) OX=559292 GN=HSC82 PE=1 SV=4	1	12	13	22	22	36.9	80.899	0	315.03	By MS/MS	By MS/MS	By MS/MS	By MS/MS	19.9	21.6	33.6	33.8	2354500	2065000	30058000	26695000	1007100	833510	8818500	8448600	HSC82	2209750	28376500
P0CX44;P0CX43	P0CX44;P0CX43	60S ribosomal protein L1-B;60S ribosomal protein L1-A	RPL1B;RPL1A	sp|P0CX44|RL1B_YEAST 60S ribosomal protein L1-B OS=Saccharomyces cerevisiae (strain ATCC 204508 / S288c) OX=559292 GN=RPL1B PE=1 SV=1;sp|P0CX43|RL1A_YEAST 60S ribosomal protein L1-A OS=Saccharomyces cerevisiae (strain ATCC 204508 / S288c) OX=559292 GN=RPL1	2	7	6	11	11	45.6	24.485	0	130.18	By MS/MS	By MS/MS	By MS/MS	By MS/MS	33.2	26.7	45.6	45.6	2112500	1606900	39795000	35242000	651850	658530	9606900	9507300	RPL1B;RPL1A	1859700	37518500
P16140	P16140	V-type proton ATPase subunit B	VMA2	sp|P16140|VATB_YEAST V-type proton ATPase subunit B OS=Saccharomyces cerevisiae (strain ATCC 204508 / S288c) OX=559292 GN=VMA2 PE=1 SV=2	1	15	14	24	24	71.6	57.749	0	323.31	By MS/MS	By MS/MS	By MS/MS	By MS/MS	42.2	41.8	69.4	69.4	4279600	4923100	21721000	21633000	1407500	1814800	5162900	5526700	VMA2	4601350	21677000
P36139	P36139	Protein PET10	PET10	sp|P36139|PET10_YEAST Protein PET10 OS=Saccharomyces cerevisiae (strain ATCC 204508 / S288c) OX=559292 GN=PET10 PE=1 SV=3	1	7	5	15	14	57.2	31.246	0	131.42	By MS/MS	By MS/MS	By MS/MS	By MS/MS	31.4	19.4	57.2	54.1	956480	550520	33989000	28929000	386320	307290	8332000	7868600	PET10	753500	31459000
P40537	P40537	Ubiquitin-like-specific protease 2	ULP2	sp|P40537|ULP2_YEAST Ubiquitin-like-specific protease 2 OS=Saccharomyces cerevisiae (strain ATCC 204508 / S288c) OX=559292 GN=ULP2 PE=1 SV=1	1	1	1	1	1	1.4	116.88	0.0050761	2.5838	By MS/MS	By MS/MS	By MS/MS	By MS/MS	1.4	1.4	1.4	1.4	25225000	24263000	9484700	10868000	5051500	4946100	4197600	0	ULP2	24744000	10176350
P29453	P29453	60S ribosomal protein L8-B	RPL8B	sp|P29453|RL8B_YEAST 60S ribosomal protein L8-B OS=Saccharomyces cerevisiae (strain ATCC 204508 / S288c) OX=559292 GN=RPL8B PE=1 SV=3	1	3	2	12	13	46.9	28.111	0	56.784	By matching	By matching	By MS/MS	By MS/MS	11.7	7.8	43.4	46.9	59095	16369	33436000	35303000	10523	11942	5199100	14227000	RPL8B	37732	34369500
P46676	P46676	Suppressor of mar1-1 protein	SUM1	sp|P46676|SUM1_YEAST Suppressor of mar1-1 protein OS=Saccharomyces cerevisiae (strain ATCC 204508 / S288c) OX=559292 GN=SUM1 PE=1 SV=2	1	0	0	1	1	3.2	118.2	0.0026954	3.0197			By MS/MS	By matching	0	0	1.6	1.6	0	0	36831	32038	0	0	0	9205.7	SUM1	0	34434.5
Q03940	Q03940	RuvB-like protein 1	RVB1	sp|Q03940|RUVB1_YEAST RuvB-like protein 1 OS=Saccharomyces cerevisiae (strain ATCC 204508 / S288c) OX=559292 GN=RVB1 PE=1 SV=1	1	15	14	19	20	62	50.452	0	323.31	By MS/MS	By MS/MS	By MS/MS	By MS/MS	48.2	45.4	62	62	3649600	3388500	15097000	15989000	1188900	1179400	4090400	4299500	RVB1	3519050	15543000
P25694	P25694	Cell division control protein 48	CDC48	sp|P25694|CDC48_YEAST Cell division control protein 48 OS=Saccharomyces cerevisiae (strain ATCC 204508 / S288c) OX=559292 GN=CDC48 PE=1 SV=3	1	15	17	30	30	54.1	91.995	0	299.74	By MS/MS	By MS/MS	By MS/MS	By MS/MS	26.8	30.2	51.5	51.1	2895700	2229300	11537000	11136000	978770	913030	3134400	3043400	CDC48	2562500	11336500
Q03104	Q03104	Meiotic sister chromatid recombination protein 1	MSC1	sp|Q03104|MSC1_YEAST Meiotic sister chromatid recombination protein 1 OS=Saccharomyces cerevisiae (strain ATCC 204508 / S288c) OX=559292 GN=MSC1 PE=1 SV=1	1	0	1	19	20	46.6	59.588	0	323.31		By matching	By MS/MS	By MS/MS	0	2.1	44.8	46.6	0	11828	23738000	22126000	0	0	6740700	6032200	MSC1	11828	22932000
P38697;P39567;O42831	P38697;P39567	Inosine-5-monophosphate dehydrogenase 2;Putative inosine-5-monophosphate dehydrogenase 1	IMD2;IMD1	sp|P38697|IMDH2_YEAST Inosine-5-monophosphate dehydrogenase 2 OS=Saccharomyces cerevisiae (strain ATCC 204508 / S288c) OX=559292 GN=IMD2 PE=1 SV=1;sp|P39567|IMDH1_YEAST Putative inosine-5-monophosphate dehydrogenase 1 OS=Saccharomyces cerevisiae (strain	3	1	2	8	7	25.8	56.529	0	138.11	By MS/MS	By MS/MS	By MS/MS	By MS/MS	3.4	5	24.3	22.9	20577000	20755000	2106900	1922800	0	0	601770	639110	IMD2;IMD1	20666000	2014850
Q12034	Q12034	Protein SLF1	SLF1	sp|Q12034|SLF1_YEAST Protein SLF1 OS=Saccharomyces cerevisiae (strain ATCC 204508 / S288c) OX=559292 GN=SLF1 PE=1 SV=1	1	1	1	3	3	8.1	50.942	0	8.0678	By matching	By matching	By MS/MS	By MS/MS	2.2	2.2	8.1	8.1	4980200	4604500	4427000	4714100	0	0	1306700	1277600	SLF1	4792350	4570550
P0C2H7;P0C2H6	P0C2H7;P0C2H6	60S ribosomal protein L27-B;60S ribosomal protein L27-A	RPL27B;RPL27A	sp|P0C2H7|RL27B_YEAST 60S ribosomal protein L27-B OS=Saccharomyces cerevisiae (strain ATCC 204508 / S288c) OX=559292 GN=RPL27B PE=1 SV=1;sp|P0C2H6|RL27A_YEAST 60S ribosomal protein L27-A OS=Saccharomyces cerevisiae (strain ATCC 204508 / S288c) OX=559292 GN	2	1	0	6	6	49.3	15.505	0	18.991	By matching		By MS/MS	By MS/MS	5.1	0	49.3	49.3	15510	0	21625000	18709000	0	0	5782300	5581600	RPL27B;RPL27A	15510	20167000
P53883	P53883	Nucleolar protein 13	NOP13	sp|P53883|NOP13_YEAST Nucleolar protein 13 OS=Saccharomyces cerevisiae (strain ATCC 204508 / S288c) OX=559292 GN=NOP13 PE=1 SV=2	1	5	3	17	17	40.4	45.609	0	105.81	By MS/MS	By MS/MS	By MS/MS	By MS/MS	17.4	11.9	38.2	40	246210	188740	21114000	18011000	11565	8349.8	5749200	5462200	NOP13	217475	19562500
Q02892	Q02892	Nucleolar GTP-binding protein 1	NOG1	sp|Q02892|NOG1_YEAST Nucleolar GTP-binding protein 1 OS=Saccharomyces cerevisiae (strain ATCC 204508 / S288c) OX=559292 GN=NOG1 PE=1 SV=1	1	2	2	21	21	37.6	74.409	0	209.51	By matching	By MS/MS	By MS/MS	By MS/MS	3.1	4.5	37.6	37.6	14524	11366	18340000	19179000	3057.5	0	4642600	4926500	NOG1	12945	18759500
P05748	P05748	60S ribosomal protein L15-A	RPL15A	sp|P05748|RL15A_YEAST 60S ribosomal protein L15-A OS=Saccharomyces cerevisiae (strain ATCC 204508 / S288c) OX=559292 GN=RPL15A PE=1 SV=3	1	1	0	5	5	24	24.422	0	15.889	By matching		By MS/MS	By MS/MS	5.9	0	24	24	29657	0	15928000	20934000	0	0	4923900	5500400	RPL15A	29657	18431000
P54783	P54783	D-arabinono-1,4-lactone oxidase	ALO1	sp|P54783|ALO_YEAST D-arabinono-1,4-lactone oxidase OS=Saccharomyces cerevisiae (strain ATCC 204508 / S288c) OX=559292 GN=ALO1 PE=1 SV=1	1	13	13	17	16	34.6	59.493	0	88.876	By MS/MS	By MS/MS	By MS/MS	By MS/MS	27.8	27.8	34.6	32.1	2588200	2718600	16463000	13897000	807450	840440	4133300	4340000	ALO1	2653400	15180000
P04840	P04840	Mitochondrial outer membrane protein porin 1	POR1	sp|P04840|VDAC1_YEAST Mitochondrial outer membrane protein porin 1 OS=Saccharomyces cerevisiae (strain ATCC 204508 / S288c) OX=559292 GN=POR1 PE=1 SV=4	1	7	8	13	13	61.8	30.428	0	62.354	By MS/MS	By MS/MS	By MS/MS	By MS/MS	37.5	36	61.8	61.8	1251300	731090	14312000	14788000	232670	217620	3759500	3901000	POR1	991195	14550000
P39078	P39078	T-complex protein 1 subunit delta	CCT4	sp|P39078|TCPD_YEAST T-complex protein 1 subunit delta OS=Saccharomyces cerevisiae (strain ATCC 204508 / S288c) OX=559292 GN=CCT4 PE=1 SV=2	1	4	4	6	7	23.7	57.603	0	68.814	By MS/MS	By MS/MS	By MS/MS	By MS/MS	11.4	10.2	16.1	19.1	14896000	14157000	1371000	1400000	560410	578810	3651800	3469600	CCT4	14526500	1385500
P09435	P09435	Heat shock protein SSA3	SSA3	sp|P09435|HSP73_YEAST Heat shock protein SSA3 OS=Saccharomyces cerevisiae (strain ATCC 204508 / S288c) OX=559292 GN=SSA3 PE=1 SV=3	1	11	11	14	13	30.4	70.546	0	118.46	By MS/MS	By MS/MS	By MS/MS	By MS/MS	49	50.7	54.4	53	5116800	4699300	4380500	3577000	1382300	1301000	1163300	757910	SSA3	4908050	3978750
P16622	P16622	Ferrochelatase, mitochondrial	HEM15	sp|P16622|HEMH_YEAST Ferrochelatase, mitochondrial OS=Saccharomyces cerevisiae (strain ATCC 204508 / S288c) OX=559292 GN=HEM15 PE=1 SV=1	1	1	1	13	13	56.5	44.596	0	96.627	By matching	By matching	By MS/MS	By MS/MS	3.1	3.1	56.5	56.5	120990	108950	16793000	13651000	0	0	4250300	3581500	HEM15	114970	15222000
Q12690;P40212	Q12690;P40212	60S ribosomal protein L13-A;60S ribosomal protein L13-B	RPL13A;RPL13B	sp|Q12690|RL13A_YEAST 60S ribosomal protein L13-A OS=Saccharomyces cerevisiae (strain ATCC 204508 / S288c) OX=559292 GN=RPL13A PE=1 SV=1;sp|P40212|RL13B_YEAST 60S ribosomal protein L13-B OS=Saccharomyces cerevisiae (strain ATCC 204508 / S288c) OX=559292 GN	2	0	0	5	5	32.7	22.554	0	47.891			By MS/MS	By MS/MS	0	0	32.7	32.7	0	0	16729000	14641000	0	0	1505000	6304700	RPL13A;RPL13B	0	15685000
P07213	P07213	Mitochondrial import receptor subunit TOM70	TOM70	sp|P07213|TOM70_YEAST Mitochondrial import receptor subunit TOM70 OS=Saccharomyces cerevisiae (strain ATCC 204508 / S288c) OX=559292 GN=TOM70 PE=1 SV=2	1	7	7	21	21	47.6	70.122	0	218.87	By matching	By matching	By MS/MS	By MS/MS	16.7	16.7	46.5	46.5	265060	251470	13777000	12857000	75781	70056	3778000	3563400	TOM70	258265	13317000
P02557	P02557	Tubulin beta chain	TUB2	sp|P02557|TBB_YEAST Tubulin beta chain OS=Saccharomyces cerevisiae (strain ATCC 204508 / S288c) OX=559292 GN=TUB2 PE=1 SV=2	1	6	7	12	12	45.3	50.922	0	136.49	By MS/MS	By MS/MS	By MS/MS	By MS/MS	17.5	23	45.3	45.3	1495300	1301200	10444000	9089500	525440	494690	2656500	2417300	TUB2	1398250	9766750
Q06142	Q06142	Importin subunit beta-1	KAP95	sp|Q06142|IMB1_YEAST Importin subunit beta-1 OS=Saccharomyces cerevisiae (strain ATCC 204508 / S288c) OX=559292 GN=KAP95 PE=1 SV=1	1	0	0	10	7	35.3	94.775	0	226.88			By MS/MS	By matching	0	0	17.4	12.7	0	0	438480	420990	0	0	141430	106700	KAP95	0	429735
Q04373	Q04373	Pumilio homology domain family member 6	PUF6	sp|Q04373|PUF6_YEAST Pumilio homology domain family member 6 OS=Saccharomyces cerevisiae (strain ATCC 204508 / S288c) OX=559292 GN=PUF6 PE=1 SV=1	1	0	0	15	15	22.9	75.105	0	79.814			By MS/MS	By MS/MS	0	0	22.9	22.9	0	0	14007000	13126000	0	0	3909500	3753100	PUF6	0	13566500
P0CX46;P0CX45	P0CX46;P0CX45	60S ribosomal protein L2-B;60S ribosomal protein L2-A	RPL2B;RPL2A	sp|P0CX46|RL2B_YEAST 60S ribosomal protein L2-B OS=Saccharomyces cerevisiae (strain ATCC 204508 / S288c) OX=559292 GN=RPL2B PE=1 SV=1;sp|P0CX45|RL2A_YEAST 60S ribosomal protein L2-A OS=Saccharomyces cerevisiae (strain ATCC 204508 / S288c) OX=559292 GN=RPL2	2	1	0	6	6	39.8	27.408	0	21.463	By matching		By MS/MS	By MS/MS	8.3	0	39.8	39.8	6436.8	0	13594000	12451000	0	0	3833700	3392300	RPL2B;RPL2A	6436.8	13022500
P16474	P16474	78 kDa glucose-regulated protein homolog	KAR2	sp|P16474|BIP_YEAST Endoplasmic reticulum chaperone BiP OS=Saccharomyces cerevisiae (strain ATCC 204508 / S288c) OX=559292 GN=KAR2 PE=1 SV=1	1	15	15	17	19	37	74.467	0	148.32	By MS/MS	By MS/MS	By MS/MS	By MS/MS	29.6	28.7	31.1	35.8	3342700	2428000	3538200	4768000	1107500	985330	1116400	1198800	KAR2	2885350	4153100
P07251	P07251	ATP synthase subunit alpha, mitochondrial	ATP1	sp|P07251|ATPA_YEAST ATP synthase subunit alpha, mitochondrial OS=Saccharomyces cerevisiae (strain ATCC 204508 / S288c) OX=559292 GN=ATP1 PE=1 SV=5	1	13	11	14	14	37.8	58.607	0	94.607	By MS/MS	By MS/MS	By MS/MS	By MS/MS	34.5	27.2	35.4	34.1	4648100	3824700	7593600	7094500	1113700	1285600	1842000	1812600	ATP1	4236400	7344050
P32324	P32324	Elongation factor 2	EFT1	sp|P32324|EF2_YEAST Elongation factor 2 OS=Saccharomyces cerevisiae (strain ATCC 204508 / S288c) OX=559292 GN=EFT1 PE=1 SV=1	1	17	20	21	22	34.1	93.288	0	206.4	By MS/MS	By MS/MS	By MS/MS	By MS/MS	24.9	30.8	31.6	33	2702900	3995800	7699600	7123600	982050	1027800	2019900	1976000	EFT1	3349350	7411600
P38764	P38764	26S proteasome regulatory subunit RPN1	RPN1	sp|P38764|RPN1_YEAST 26S proteasome regulatory subunit RPN1 OS=Saccharomyces cerevisiae (strain ATCC 204508 / S288c) OX=559292 GN=RPN1 PE=1 SV=3	1	5	7	27	27	42.9	109.49	0	221.75	By MS/MS	By MS/MS	By MS/MS	By MS/MS	8.2	10.1	36.8	38.7	236910	332900	4904700	5089700	118580	139380	1118700	1284800	RPN1	284905	4997200
P33297	P33297	26S protease regulatory subunit 6A	RPT5	sp|P33297|PRS6A_YEAST 26S proteasome regulatory subunit 6A OS=Saccharomyces cerevisiae (strain ATCC 204508 / S288c) OX=559292 GN=RPT5 PE=1 SV=3	1	8	7	17	15	60.8	48.255	0	271.15	By MS/MS	By MS/MS	By MS/MS	By MS/MS	27.4	25.8	54.6	50.2	869010	541240	4296200	3984800	380220	326290	1180200	1233600	RPT5	705125	4140500
P09733	P09733	Tubulin alpha-1 chain	TUB1	sp|P09733|TBA1_YEAST Tubulin alpha-1 chain OS=Saccharomyces cerevisiae (strain ATCC 204508 / S288c) OX=559292 GN=TUB1 PE=1 SV=2	1	7	5	13	13	46.1	49.799	0	96.477	By MS/MS	By matching	By MS/MS	By MS/MS	24.8	15.7	42.5	42.5	1037300	710450	8914600	8044700	373250	241620	2269900	2173900	TUB1	873875	8479650
P11986	P11986	Inositol-3-phosphate synthase	INO1	sp|P11986|INO1_YEAST Inositol-3-phosphate synthase OS=Saccharomyces cerevisiae (strain ATCC 204508 / S288c) OX=559292 GN=INO1 PE=1 SV=3	1	2	2	3	3	9.9	59.641	0	6.6544	By MS/MS	By matching	By matching	By matching	3.9	4.5	6	6	164120	151320	142270	115300	67619	0	0	0	INO1	157720	128785
P39993;P47102	P39993	ARF guanine-nucleotide exchange factor 2	GEA2	sp|P39993|GEA2_YEAST ARF guanine-nucleotide exchange factor 2 OS=Saccharomyces cerevisiae (strain ATCC 204508 / S288c) OX=559292 GN=GEA2 PE=1 SV=1	2	1	0	26	27	32.4	165.67	0	193.65	By matching		By MS/MS	By MS/MS	1	0	20.2	23.5	41228	0	2770000	2372200	0	0	209470	211480	GEA2	41228	2571100
Q02821	Q02821	Importin subunit alpha	SRP1	sp|Q02821|IMA1_YEAST Importin subunit alpha OS=Saccharomyces cerevisiae (strain ATCC 204508 / S288c) OX=559292 GN=SRP1 PE=1 SV=1	1	2	3	2	1	37.6	60.441	0	280.99	By MS/MS	By MS/MS	By MS/MS	By matching	4.4	7	4.4	2	107020	109220	72607	18815	44743	42578	27334	0	SRP1	108120	45711
P00830	P00830	ATP synthase subunit beta, mitochondrial	ATP2	sp|P00830|ATPB_YEAST ATP synthase subunit beta, mitochondrial OS=Saccharomyces cerevisiae (strain ATCC 204508 / S288c) OX=559292 GN=ATP2 PE=1 SV=2	1	12	11	14	14	46	54.793	0	125.09	By MS/MS	By MS/MS	By MS/MS	By MS/MS	38.9	35.6	46	46	2289600	1781700	7376500	7458800	651510	727480	1986900	1810300	ATP2	2035650	7417650
P29311	P29311	Protein BMH1	BMH1	sp|P29311|BMH1_YEAST Protein BMH1 OS=Saccharomyces cerevisiae (strain ATCC 204508 / S288c) OX=559292 GN=BMH1 PE=1 SV=4	1	4	4	10	10	53.2	30.091	0	171.12	By MS/MS	By MS/MS	By MS/MS	By MS/MS	23.6	23.6	49.1	49.1	612500	608240	9531500	8859200	207330	201010	2359900	2364100	BMH1	610370	9195350
P47079	P47079	T-complex protein 1 subunit theta	CCT8	sp|P47079|TCPQ_YEAST T-complex protein 1 subunit theta OS=Saccharomyces cerevisiae (strain ATCC 204508 / S288c) OX=559292 GN=CCT8 PE=1 SV=1	1	10	9	15	15	38.4	61.662	0	119.87	By MS/MS	By MS/MS	By MS/MS	By MS/MS	25.7	23.1	35.6	35.6	2445800	1572800	7785700	7308900	718330	643950	2002000	1971100	CCT8	2009300	7547300
P00925	P00925	Enolase 2	ENO2	sp|P00925|ENO2_YEAST Enolase 2 OS=Saccharomyces cerevisiae (strain ATCC 204508 / S288c) OX=559292 GN=ENO2 PE=1 SV=2	1	8	8	13	13	42.6	46.914	0	223.34	By MS/MS	By MS/MS	By MS/MS	By MS/MS	21.7	23.6	42.6	42.6	1413500	1507800	6964700	6705200	427270	462270	1450200	1517600	ENO2	1460650	6834950
P07342	P07342	Acetolactate synthase catalytic subunit, mitochondrial	ILV2	sp|P07342|ILVB_YEAST Acetolactate synthase catalytic subunit, mitochondrial OS=Saccharomyces cerevisiae (strain ATCC 204508 / S288c) OX=559292 GN=ILV2 PE=1 SV=1	1	11	12	19	19	42.8	74.936	0	66.045	By MS/MS	By MS/MS	By MS/MS	By MS/MS	25.9	26.1	37.8	40.2	930180	957220	4222500	3915200	444170	448060	1208200	1112700	ILV2	943700	4068850
P25087	P25087	Sterol 24-C-methyltransferase	ERG6	sp|P25087|ERG6_YEAST Sterol 24-C-methyltransferase OS=Saccharomyces cerevisiae (strain ATCC 204508 / S288c) OX=559292 GN=ERG6 PE=1 SV=4	1	12	14	16	15	50.9	43.43	0	96.168	By MS/MS	By MS/MS	By MS/MS	By MS/MS	39.4	41	48.3	43.9	1306400	1215700	8414600	6859900	378480	386640	2145900	2086100	ERG6	1261050	7637250
P38850	P38850	Regulator of Ty1 transposition protein 107	RTT107	sp|P38850|RT107_YEAST Regulator of Ty1 transposition protein 107 OS=Saccharomyces cerevisiae (strain ATCC 204508 / S288c) OX=559292 GN=RTT107 PE=1 SV=1	1	0	0	1	2	26.4	123.02	0	61.221			By MS/MS	By matching	0	0	1.7	3.6	0	0	4389300	4533800	0	0	0	0	RTT107	0	4461550
P05750	P05750	40S ribosomal protein S3	RPS3	sp|P05750|RS3_YEAST 40S ribosomal protein S3 OS=Saccharomyces cerevisiae (strain ATCC 204508 / S288c) OX=559292 GN=RPS3 PE=1 SV=5	1	5	6	12	11	58.8	26.502	0	79.792	By MS/MS	By MS/MS	By MS/MS	By MS/MS	28.8	33.3	58.8	53.8	885310	874160	9217200	8468100	325240	575280	2396800	2263600	RPS3	879735	8842650
Q12522	Q12522	Eukaryotic translation initiation factor 6	TIF6	sp|Q12522|IF6_YEAST Eukaryotic translation initiation factor 6 OS=Saccharomyces cerevisiae (strain ATCC 204508 / S288c) OX=559292 GN=TIF6 PE=1 SV=1	1	4	4	6	7	40.8	26.457	0	41.522	By MS/MS	By MS/MS	By MS/MS	By MS/MS	21.6	21.6	31.4	40.8	382680	343470	9199000	9103500	165680	144830	2255900	2445700	TIF6	363075	9151250
P19097	P19097	Fatty acid synthase subunit alpha;Acyl carrier;3-oxoacyl-[acyl-carrier-protein] reductase;3-oxoacyl-[acyl-carrier-protein] synthase	FAS2	sp|P19097|FAS2_YEAST Fatty acid synthase subunit alpha OS=Saccharomyces cerevisiae (strain ATCC 204508 / S288c) OX=559292 GN=FAS2 PE=1 SV=2	1	7	8	38	37	26.2	206.94	0	220.68	By MS/MS	By MS/MS	By MS/MS	By MS/MS	5.1	5.5	25.8	25.4	214280	340540	8090600	8313200	56459	159380	2314200	2305200	FAS2	277410	8201900
P25555	P25555	Single-strand telomeric DNA-binding protein GBP2	GBP2	sp|P25555|GBP2_YEAST Single-strand telomeric DNA-binding protein GBP2 OS=Saccharomyces cerevisiae (strain ATCC 204508 / S288c) OX=559292 GN=GBP2 PE=1 SV=1	1	0	0	17	17	55.5	48.728	0	95.371			By MS/MS	By MS/MS	0	0	55.5	55.5	0	0	9630600	9686400	0	0	2564600	2773700	GBP2	0	9658500
P32074	P32074	Coatomer subunit gamma	SEC21	sp|P32074|COPG_YEAST Coatomer subunit gamma OS=Saccharomyces cerevisiae (strain ATCC 204508 / S288c) OX=559292 GN=SEC21 PE=1 SV=2	1	14	15	25	23	36.3	104.83	0	262.21	By MS/MS	By MS/MS	By MS/MS	By MS/MS	18.9	19.8	36.3	34.3	1984600	1999100	7366000	5993300	1032200	549410	1880500	1646900	SEC21	1991850	6679650
P39077	P39077	T-complex protein 1 subunit gamma	CCT3	sp|P39077|TCPG_YEAST T-complex protein 1 subunit gamma OS=Saccharomyces cerevisiae (strain ATCC 204508 / S288c) OX=559292 GN=CCT3 PE=1 SV=2	1	15	11	22	22	52.6	58.814	0	103.04	By MS/MS	By MS/MS	By MS/MS	By MS/MS	32.6	26.2	50.6	50.6	1259800	896940	6247300	5996300	442390	443550	1551600	1501600	CCT3	1078370	6121800
P32340	P32340	Rotenone-insensitive NADH-ubiquinone oxidoreductase, mitochondrial	NDI1	sp|P32340|NDI1_YEAST Rotenone-insensitive NADH-ubiquinone oxidoreductase, mitochondrial OS=Saccharomyces cerevisiae (strain ATCC 204508 / S288c) OX=559292 GN=NDI1 PE=1 SV=1	1	7	6	13	13	43.3	57.249	0	92.886	By MS/MS	By MS/MS	By MS/MS	By MS/MS	25	22.4	43.3	43.3	833870	777230	8751900	7545100	294870	356080	2436700	2114300	NDI1	805550	8148500
Q12306	Q12306	Ubiquitin-like protein SMT3	SMT3	sp|Q12306|SMT3_YEAST Ubiquitin-like protein SMT3 OS=Saccharomyces cerevisiae (strain ATCC 204508 / S288c) OX=559292 GN=SMT3 PE=1 SV=1	1	0	1	1	1	56.4	11.597	0	10.256		By matching	By MS/MS	By matching	0	10.9	9.9	9.9	0	11661	217370	240920	0	0	0	0	SMT3	11661	229145
Q08179	Q08179	Mitochondrial distribution and morphology protein 38	MDM38	sp|Q08179|MDM38_YEAST Mitochondrial distribution and morphology protein 38 OS=Saccharomyces cerevisiae (strain ATCC 204508 / S288c) OX=559292 GN=MDM38 PE=1 SV=1	1	6	5	13	13	30.7	65.004	0	173.28	By MS/MS	By MS/MS	By MS/MS	By MS/MS	16.2	14.1	30.7	30.7	1224800	850460	7551800	8018600	511960	436280	1907500	2035900	MDM38	1037630	7785200
P28241	P28241	Isocitrate dehydrogenase [NAD] subunit 2, mitochondrial	IDH2	sp|P28241|IDH2_YEAST Isocitrate dehydrogenase [NAD] subunit 2, mitochondrial OS=Saccharomyces cerevisiae (strain ATCC 204508 / S288c) OX=559292 GN=IDH2 PE=1 SV=1	1	4	4	6	6	32.2	39.739	0	107.5	By MS/MS	By MS/MS	By MS/MS	By MS/MS	17.9	17.9	29.3	29.3	1275500	1239500	4424200	4022700	576740	536490	1125100	1038200	IDH2	1257500	4223450
Q04660	Q04660	Ribosome biogenesis protein ERB1	ERB1	sp|Q04660|ERB1_YEAST Ribosome biogenesis protein ERB1 OS=Saccharomyces cerevisiae (strain ATCC 204508 / S288c) OX=559292 GN=ERB1 PE=1 SV=1	1	1	1	20	20	35.2	91.704	0	197.4	By matching	By matching	By MS/MS	By MS/MS	2	2	35.1	35.1	17064	23232	9186300	8639100	0	0	2458900	2539600	ERB1	20148	8912700
P14126	P14126	60S ribosomal protein L3	RPL3	sp|P14126|RL3_YEAST 60S ribosomal protein L3 OS=Saccharomyces cerevisiae (strain ATCC 204508 / S288c) OX=559292 GN=RPL3 PE=1 SV=4	1	1	3	13	12	36.7	43.757	0	88.477	By MS/MS	By matching	By MS/MS	By MS/MS	2.6	6.7	36.7	34.6	51371	67872	8529200	8916600	0	24833	2052600	2357900	RPL3	59621.5	8722900
P46655	P46655	Glutamate--tRNA ligase, cytoplasmic	GUS1	sp|P46655|SYEC_YEAST Glutamate--tRNA ligase, cytoplasmic OS=Saccharomyces cerevisiae (strain ATCC 204508 / S288c) OX=559292 GN=GUS1 PE=1 SV=3	1	15	13	17	16	29.1	80.842	0	62.976	By MS/MS	By MS/MS	By MS/MS	By MS/MS	26.7	24.3	27.5	26.6	3433800	3257700	3748100	3374700	920690	921280	1039700	1024400	GUS1	3345750	3561400
P05745;O14455	P05745;O14455	60S ribosomal protein L36-A;60S ribosomal protein L36-B	RPL36A;RPL36B	sp|P05745|RL36A_YEAST 60S ribosomal protein L36-A OS=Saccharomyces cerevisiae (strain ATCC 204508 / S288c) OX=559292 GN=RPL36A PE=1 SV=3;sp|O14455|RL36B_YEAST 60S ribosomal protein L36-B OS=Saccharomyces cerevisiae (strain ATCC 204508 / S288c) OX=559292 GN	2	0	0	4	4	33	11.124	0	13.777			By MS/MS	By MS/MS	0	0	33	33	0	0	8838500	8690500	0	0	1877600	2110200	RPL36A;RPL36B	0	8764500
P27476	P27476	Nuclear localization sequence-binding protein	NSR1	sp|P27476|NSR1_YEAST Nuclear localization sequence-binding protein OS=Saccharomyces cerevisiae (strain ATCC 204508 / S288c) OX=559292 GN=NSR1 PE=1 SV=1	1	5	6	7	7	20.3	44.535	0	44.613	By MS/MS	By MS/MS	By MS/MS	By MS/MS	14	16.4	20.3	20.3	1884100	1731800	4346600	4002600	455840	382180	1359500	1218000	NSR1	1807950	4174600
P46672	P46672	tRNA-aminoacylation cofactor ARC1	ARC1	sp|P46672|ARC1_YEAST tRNA-aminoacylation cofactor ARC1 OS=Saccharomyces cerevisiae (strain ATCC 204508 / S288c) OX=559292 GN=ARC1 PE=1 SV=2	1	8	6	10	9	42.8	42.083	0	89.873	By MS/MS	By MS/MS	By MS/MS	By MS/MS	33	25.5	40.7	33.5	1794600	1417300	4061300	3087300	679790	576550	1071900	1157600	ARC1	1605950	3574300
P38295	P38295	Medium-chain fatty acid ethyl ester synthase/esterase 2	EHT1	sp|P38295|MCFS2_YEAST Medium-chain fatty acid ethyl ester synthase/esterase 2 OS=Saccharomyces cerevisiae (strain ATCC 204508 / S288c) OX=559292 GN=EHT1 PE=1 SV=1	1	8	5	15	14	43.9	51.255	0	102.91	By MS/MS	By MS/MS	By MS/MS	By MS/MS	24.8	14.6	43.9	41.9	555080	352180	7099500	6675300	213560	158970	1730500	1800400	EHT1	453630	6887400
P39923	P39923	Nitrogen permease regulator 2	NPR2	sp|P39923|NPR2_YEAST Nitrogen permease regulator 2 OS=Saccharomyces cerevisiae (strain ATCC 204508 / S288c) OX=559292 GN=NPR2 PE=1 SV=2	1	1	1	1	0	2.9	69.858	0.0085575	2.4346	By MS/MS	By matching	By MS/MS		1.8	1.8	1.1	0	172640	117000	16012000	0	0	35408	0	0	NPR2	144820	16012000
P33298	P33298	26S protease regulatory subunit 6B homolog	RPT3	sp|P33298|PRS6B_YEAST 26S proteasome regulatory subunit 6B homolog OS=Saccharomyces cerevisiae (strain ATCC 204508 / S288c) OX=559292 GN=RPT3 PE=1 SV=2	1	2	3	9	9	42.3	47.893	0	322.26	By MS/MS	By matching	By MS/MS	By MS/MS	10	14.5	40	42.1	217990	345590	3974500	3077200	117510	139470	1064900	777880	RPT3	281790	3525850
Q12460	Q12460	Nucleolar protein 56	NOP56	sp|Q12460|NOP56_YEAST Nucleolar protein 56 OS=Saccharomyces cerevisiae (strain ATCC 204508 / S288c) OX=559292 GN=NOP56 PE=1 SV=1	1	2	4	17	16	48.8	56.863	0	154.01	By matching	By matching	By MS/MS	By MS/MS	6	14.3	48.8	47	82045	350830	7722500	6681700	12917	40269	2200000	2141300	NOP56	216438	7202100
P26784	P26784	60S ribosomal protein L16-A	RPL16A	sp|P26784|RL16A_YEAST 60S ribosomal protein L16-A OS=Saccharomyces cerevisiae (strain ATCC 204508 / S288c) OX=559292 GN=RPL16A PE=1 SV=3	1	0	0	7	7	35.2	22.201	0	27.585			By MS/MS	By MS/MS	0	0	35.2	35.2	0	0	8063000	7053100	0	0	2196800	2069700	RPL16A	0	7558050
P60010	P60010	Actin	ACT1	sp|P60010|ACT_YEAST Actin OS=Saccharomyces cerevisiae (strain ATCC 204508 / S288c) OX=559292 GN=ACT1 PE=1 SV=1	1	7	5	12	10	45.1	41.689	0	61.496	By MS/MS	By MS/MS	By MS/MS	By MS/MS	26.1	20	45.1	38.1	844610	726640	4978200	3834900	313910	365110	1139400	1215000	ACT1	785625	4406550
P32327	P32327	Pyruvate carboxylase 2	PYC2	sp|P32327|PYC2_YEAST Pyruvate carboxylase 2 OS=Saccharomyces cerevisiae (strain ATCC 204508 / S288c) OX=559292 GN=PYC2 PE=1 SV=2	1	17	18	13	15	21.6	130.17	0	104.36	By MS/MS	By MS/MS	By MS/MS	By MS/MS	18.3	19.1	14.2	16	5040000	3377600	1024400	1200700	1199400	1103400	230700	255310	PYC2	4208800	1112550
P26321	P26321	60S ribosomal protein L5	RPL5	sp|P26321|RL5_YEAST 60S ribosomal protein L5 OS=Saccharomyces cerevisiae (strain ATCC 204508 / S288c) OX=559292 GN=RPL5 PE=1 SV=4	1	2	1	8	8	43.1	33.714	0	21.905	By matching	By matching	By MS/MS	By MS/MS	13.5	5.7	43.1	43.1	124490	58208	7566100	6656900	38858	0	2123400	1974600	RPL5	91349	7111500
P53622	P53622	Coatomer subunit alpha	COP1	sp|P53622|COPA_YEAST Coatomer subunit alpha OS=Saccharomyces cerevisiae (strain ATCC 204508 / S288c) OX=559292 GN=COP1 PE=1 SV=2	1	11	9	16	14	26.1	135.61	0	120.71	By MS/MS	By MS/MS	By MS/MS	By MS/MS	15.1	11	20.2	18.4	2687700	2159300	2104800	1986500	837280	903420	628690	625650	COP1	2423500	2045650
Q12754	Q12754	Ribosomal RNA-processing protein 12	RRP12	sp|Q12754|RRP12_YEAST Ribosomal RNA-processing protein 12 OS=Saccharomyces cerevisiae (strain ATCC 204508 / S288c) OX=559292 GN=RRP12 PE=1 SV=1	1	0	0	2	1	3.8	137.51	0	13.4			By MS/MS	By MS/MS	0	0	3.2	1.9	0	0	490930	81061	0	0	136380	0	RRP12	0	285996
P22147	P22147	5-3 exoribonuclease 1	XRN1	sp|P22147|XRN1_YEAST 5-3 exoribonuclease 1 OS=Saccharomyces cerevisiae (strain ATCC 204508 / S288c) OX=559292 GN=XRN1 PE=1 SV=1	1	2	2	24	23	19.8	175.46	0	125.46	By matching	By matching	By MS/MS	By MS/MS	1.2	1.6	19.8	19.3	26684	152360	6653500	6058400	9919.6	32318	2332100	2223500	XRN1	89522	6355950
P47052	P47052	Succinate dehydrogenase [ubiquinone] flavoprotein subunit 2, mitochondrial		sp|P47052|SDHX_YEAST Succinate dehydrogenase [ubiquinone] flavoprotein subunit 2, mitochondrial OS=Saccharomyces cerevisiae (strain ATCC 204508 / S288c) OX=559292 GN=YJL045W PE=3 SV=1	1	5	6	15	15	39.7	69.382	0	101.56	By MS/MS	By MS/MS	By MS/MS	By MS/MS	12.8	16.4	39.7	38.6	527330	485980	5993900	5917800	175930	185930	1500300	1488900		506655	5955850
P40327	P40327	26S protease regulatory subunit 4 homolog	RPT2	sp|P40327|PRS4_YEAST 26S proteasome regulatory subunit 4 homolog OS=Saccharomyces cerevisiae (strain ATCC 204508 / S288c) OX=559292 GN=RPT2 PE=1 SV=3	1	4	3	8	9	38	48.828	0	213.04	By matching	By matching	By MS/MS	By MS/MS	16.5	13.7	31.6	33.6	421290	384810	2658900	2380200	146400	150440	782550	647610	RPT2	403050	2519550
P38698	P38698	Exopolyphosphatase	PPX1	sp|P38698|PPX1_YEAST Exopolyphosphatase OS=Saccharomyces cerevisiae (strain ATCC 204508 / S288c) OX=559292 GN=PPX1 PE=1 SV=1	1	1	1	1	1	8.3	45.051	0.0050063	2.5244	By MS/MS	By MS/MS	By MS/MS	By MS/MS	5.5	5.5	2.8	2.8	1314100	1136500	839060	601880	0	251700	0	0	PPX1	1225300	720470
P33338	P33338	Protein SLA2	SLA2	sp|P33338|SLA2_YEAST Protein SLA2 OS=Saccharomyces cerevisiae (strain ATCC 204508 / S288c) OX=559292 GN=SLA2 PE=1 SV=5	1	2	3	8	13	41	108.91	0	255.1	By matching	By matching	By MS/MS	By MS/MS	3.7	5.6	14	22.7	68712	119000	376650	500630	13035	21762	97655	95975	SLA2	93856	438640
P12612	P12612	T-complex protein 1 subunit alpha	TCP1	sp|P12612|TCPA_YEAST T-complex protein 1 subunit alpha OS=Saccharomyces cerevisiae (strain ATCC 204508 / S288c) OX=559292 GN=TCP1 PE=1 SV=2	1	6	6	16	15	39.9	60.48	0	99.201	By MS/MS	By MS/MS	By MS/MS	By MS/MS	14.3	15	39.9	37.2	349920	416090	5982100	5865700	93769	94729	1786100	1760700	TCP1	383005	5923900
Q08822	Q08822	Probable electron transfer flavoprotein-ubiquinone oxidoreductase, mitochondrial	CIR2	sp|Q08822|ETFD_YEAST Probable electron transfer flavoprotein-ubiquinone oxidoreductase, mitochondrial OS=Saccharomyces cerevisiae (strain ATCC 204508 / S288c) OX=559292 GN=CIR2 PE=1 SV=1	1	1	0	18	18	38.7	69.633	0	198.03	By matching		By MS/MS	By MS/MS	2.2	0	38.7	38.7	121480	0	6219600	6139100	0	0	1832000	1844000	CIR2	121480	6179350
P0CH09;P0CH08;P05759;P0CG63	P0CH09;P0CH08;P05759;P0CG63	Ubiquitin-60S ribosomal protein L40;Ubiquitin;60S ribosomal protein L40;Ubiquitin-40S ribosomal protein S31;Ubiquitin;40S ribosomal protein S31;Polyubiquitin;Ubiquitin	RPL40B;RPL40A;RPS31;UBI4	sp|P0CH09|RL40B_YEAST Ubiquitin-60S ribosomal protein L40 OS=Saccharomyces cerevisiae (strain ATCC 204508 / S288c) OX=559292 GN=RPL40B PE=1 SV=1;sp|P0CH08|RL40A_YEAST Ubiquitin-60S ribosomal protein L40 OS=Saccharomyces cerevisiae (strain ATCC 204508 / S28	4	4	4	4	4	33.6	14.554	0	54.896	By MS/MS	By MS/MS	By MS/MS	By MS/MS	33.6	33.6	33.6	33.6	2291300	2161100	3348100	3730400	661130	623110	757490	941030	RPL40B;RPL40A;RPS31;UBI4	2226200	3539250
P19882	P19882	Heat shock protein 60, mitochondrial	HSP60	sp|P19882|HSP60_YEAST Heat shock protein 60, mitochondrial OS=Saccharomyces cerevisiae (strain ATCC 204508 / S288c) OX=559292 GN=HSP60 PE=1 SV=1	1	14	10	17	17	47.2	60.751	0	102.9	By MS/MS	By MS/MS	By MS/MS	By MS/MS	31.5	22	39.5	39.5	1456000	733070	2851900	2864200	357970	318680	843490	839200	HSP60	1094535	2858050
P16861	P16861	ATP-dependent 6-phosphofructokinase subunit alpha	PFK1	sp|P16861|PFKA1_YEAST ATP-dependent 6-phosphofructokinase subunit alpha OS=Saccharomyces cerevisiae (strain ATCC 204508 / S288c) OX=559292 GN=PFK1 PE=1 SV=1	1	9	11	18	19	32	107.97	0	171.87	By MS/MS	By MS/MS	By MS/MS	By MS/MS	14.7	16.5	26.7	27.7	1144800	1568100	3026500	3075000	477140	585520	766860	724000	PFK1	1356450	3050750
P33892	P33892	Translational activator GCN1	GCN1	sp|P33892|GCN1_YEAST eIF-2-alpha kinase activator GCN1 OS=Saccharomyces cerevisiae (strain ATCC 204508 / S288c) OX=559292 GN=GCN1 PE=1 SV=1	1	6	3	32	30	16.6	296.69	0	323.31	By matching	By matching	By MS/MS	By MS/MS	2.6	1.5	16.6	15.7	554640	104240	6094800	5832000	35168	15755	2182000	1264600	GCN1	329440	5963400
P43609	P43609	Chromatin structure-remodeling complex protein RSC8	RSC8	sp|P43609|RSC8_YEAST Chromatin structure-remodeling complex protein RSC8 OS=Saccharomyces cerevisiae (strain ATCC 204508 / S288c) OX=559292 GN=RSC8 PE=1 SV=1	1	1	4	19	18	43.8	63.167	0	227.37	By matching	By matching	By MS/MS	By MS/MS	3.2	11.3	43.8	42.2	23941	103420	5528600	4789100	0	31796	1264700	1376600	RSC8	63680.5	5158850
Q05022	Q05022	rRNA biogenesis protein RRP5	RRP5	sp|Q05022|RRP5_YEAST rRNA biogenesis protein RRP5 OS=Saccharomyces cerevisiae (strain ATCC 204508 / S288c) OX=559292 GN=RRP5 PE=1 SV=1	1	16	15	26	25	18.9	193.13	0	112.12	By MS/MS	By MS/MS	By MS/MS	By MS/MS	12.9	11.9	18.9	18.2	2528000	2208600	4075800	3840100	661880	492590	1229300	1223100	RRP5	2368300	3957950
P53185	P53185	Uncharacterized protein YGL036W	YGL036W	sp|P53185|YG036_YEAST Uncharacterized protein YGL036W OS=Saccharomyces cerevisiae (strain ATCC 204508 / S288c) OX=559292 GN=YGL036W PE=1 SV=1	1	1	1	1	2	4.2	102.37	0	6.2616	By matching	By MS/MS	By MS/MS	By MS/MS	2.2	2.2	2	4.2	3440800	3812300	66078	60048	0	0	0	17254	YGL036W	3626550	63063
P0CX42;P0CX41	P0CX42;P0CX41	60S ribosomal protein L23-B;60S ribosomal protein L23-A	RPL23B;RPL23A	sp|P0CX42|RL23B_YEAST 60S ribosomal protein L23-B OS=Saccharomyces cerevisiae (strain ATCC 204508 / S288c) OX=559292 GN=RPL23B PE=1 SV=1;sp|P0CX41|RL23A_YEAST 60S ribosomal protein L23-A OS=Saccharomyces cerevisiae (strain ATCC 204508 / S288c) OX=559292 GN	2	5	5	4	4	43.1	14.473	0	12.342	By MS/MS	By MS/MS	By MS/MS	By MS/MS	43.1	43.1	32.1	32.1	2596300	2957900	3074200	3512900	679170	745610	968950	1204200	RPL23B;RPL23A	2777100	3293550
P47912;P39002	P47912	Long-chain-fatty-acid--CoA ligase 4	FAA4	sp|P47912|LCF4_YEAST Long-chain-fatty-acid--CoA ligase 4 OS=Saccharomyces cerevisiae (strain ATCC 204508 / S288c) OX=559292 GN=FAA4 PE=1 SV=1	2	8	8	12	12	20.7	77.266	0	170.88	By MS/MS	By MS/MS	By MS/MS	By MS/MS	15.9	15.9	20.7	20.7	939970	929950	4730700	5217500	241420	192660	1035300	1823700	FAA4	934960	4974100
Q01532	Q01532	Cysteine proteinase 1, mitochondrial	LAP3	sp|Q01532|BLH1_YEAST Cysteine proteinase 1, mitochondrial OS=Saccharomyces cerevisiae (strain ATCC 204508 / S288c) OX=559292 GN=LAP3 PE=1 SV=3	1	3	3	9	9	28.4	55.482	0	80.019	By MS/MS	By MS/MS	By MS/MS	By MS/MS	10.1	10.1	28.4	28.4	391690	344450	5286100	4603700	107060	98342	1362100	1442500	LAP3	368070	4944900
P02994	P02994	Elongation factor 1-alpha	TEF1	sp|P02994|EF1A_YEAST Elongation factor 1-alpha OS=Saccharomyces cerevisiae (strain ATCC 204508 / S288c) OX=559292 GN=TEF1 PE=1 SV=1	1	13	11	14	14	34.1	50.032	0	26.162	By MS/MS	By MS/MS	By MS/MS	By MS/MS	32.5	28.8	34.1	34.1	2191900	1974800	2739500	2585300	613610	625800	752140	630790	TEF1	2083350	2662400
P40364	P40364	Mitochondrial peculiar membrane protein 1	MPM1	sp|P40364|MPM1_YEAST Mitochondrial peculiar membrane protein 1 OS=Saccharomyces cerevisiae (strain ATCC 204508 / S288c) OX=559292 GN=MPM1 PE=1 SV=1	1	6	6	7	7	42.5	28.47	0	110.2	By MS/MS	By MS/MS	By MS/MS	By MS/MS	37.7	37.7	42.5	42.5	2229300	2252700	1572900	1514000	611360	656260	375250	408670	MPM1	2241000	1543450
P39985	P39985	DNA polymerase V	POL5	sp|P39985|DPO5_YEAST DNA polymerase V OS=Saccharomyces cerevisiae (strain ATCC 204508 / S288c) OX=559292 GN=POL5 PE=1 SV=1	1	7	8	19	18	22.7	115.89	0	120.41	By matching	By MS/MS	By MS/MS	By MS/MS	8	9.3	22.7	20.3	330110	435620	5713400	4373800	92501	101980	1615000	1326200	POL5	382865	5043600
P53252	P53252	Sphingolipid long chain base-responsive protein PIL1	PIL1	sp|P53252|PIL1_YEAST Sphingolipid long chain base-responsive protein PIL1 OS=Saccharomyces cerevisiae (strain ATCC 204508 / S288c) OX=559292 GN=PIL1 PE=1 SV=1	1	3	3	10	10	51.3	38.349	0	136.99	By matching	By matching	By MS/MS	By MS/MS	15.9	15.9	45.7	48.7	208780	169230	3958000	4554300	99018	89588	1355600	1165300	PIL1	189005	4256150
P07149	P07149	Fatty acid synthase subunit beta;3-hydroxyacyl-[acyl-carrier-protein] dehydratase;Enoyl-[acyl-carrier-protein] reductase [NADH];[Acyl-carrier-protein] acetyltransferase;[Acyl-carrier-protein] malonyltransferase;S-acyl fatty acid synthase thioesterase	FAS1	sp|P07149|FAS1_YEAST Fatty acid synthase subunit beta OS=Saccharomyces cerevisiae (strain ATCC 204508 / S288c) OX=559292 GN=FAS1 PE=1 SV=2	1	8	6	23	22	16.4	228.69	0	192.07	By matching	By matching	By MS/MS	By MS/MS	5.8	3.9	15.8	14.8	771980	289900	4247100	3786000	262560	128480	1141400	936350	FAS1	530940	4016550
P10080	P10080	Single-stranded nucleic acid-binding protein	SBP1	sp|P10080|SSBP1_YEAST Single-stranded nucleic acid-binding protein OS=Saccharomyces cerevisiae (strain ATCC 204508 / S288c) OX=559292 GN=SBP1 PE=1 SV=2	1	0	0	6	5	34	32.989	0	71.583			By MS/MS	By MS/MS	0	0	34	29.6	0	0	4350800	5314900	0	0	1858400	726970	SBP1	0	4832850
Q06839	Q06839	PX domain-containing protein YPR097W	YPR097W	sp|Q06839|YP097_YEAST PX domain-containing protein YPR097W OS=Saccharomyces cerevisiae (strain ATCC 204508 / S288c) OX=559292 GN=YPR097W PE=1 SV=2	1	3	3	16	16	17	123.08	0	107.96	By matching	By matching	By MS/MS	By MS/MS	4.1	3.3	17	17	121750	151380	5034200	4418200	14084	16440	1441100	1500100	YPR097W	136565	4726200
P17883	P17883	Superkiller protein 3	SKI3	sp|P17883|SKI3_YEAST Superkiller protein 3 OS=Saccharomyces cerevisiae (strain ATCC 204508 / S288c) OX=559292 GN=SKI3 PE=1 SV=2	1	4	5	23	22	22.4	163.72	0	130.04	By matching	By matching	By MS/MS	By MS/MS	3.4	3.9	21	20.6	343960	346020	4297900	3863000	85458	88206	1224700	1474300	SKI3	344990	4080450
P53261	P53261	Pescadillo homolog	NOP7	sp|P53261|PESC_YEAST Pescadillo homolog OS=Saccharomyces cerevisiae (strain ATCC 204508 / S288c) OX=559292 GN=NOP7 PE=1 SV=1	1	1	0	10	10	17.9	69.876	0	97.221	By matching		By MS/MS	By MS/MS	1.7	0	17.9	17.9	5952.1	0	4890600	4809700	0	0	1238700	1417300	NOP7	5952.1	4850150
P00950	P00950	Phosphoglycerate mutase 1	GPM1	sp|P00950|PMG1_YEAST Phosphoglycerate mutase 1 OS=Saccharomyces cerevisiae (strain ATCC 204508 / S288c) OX=559292 GN=GPM1 PE=1 SV=3	1	3	6	10	10	55.9	27.608	0	55.282	By matching	By matching	By MS/MS	By MS/MS	13.4	28.7	55.9	55.9	234980	357980	3617500	3364700	95853	120650	1000500	983540	GPM1	296480	3491100
P40340	P40340	Tat-binding homolog 7	YTA7	sp|P40340|TBP7_YEAST Tat-binding homolog 7 OS=Saccharomyces cerevisiae (strain ATCC 204508 / S288c) OX=559292 GN=YTA7 PE=1 SV=2	1	0	0	27	28	27.3	157.41	0	137.48			By MS/MS	By MS/MS	0	0	27.2	27.3	0	0	3987600	4177700	0	0	1263800	1217200	YTA7	0	4082650
Q12019	Q12019	Midasin	MDN1	sp|Q12019|MDN1_YEAST Midasin OS=Saccharomyces cerevisiae (strain ATCC 204508 / S288c) OX=559292 GN=MDN1 PE=1 SV=1	1	0	1	39	40	11.2	559.3	0	323.31		By matching	By MS/MS	By MS/MS	0	0.3	10.8	11.2	0	15424	4993900	4666100	0	0	1363800	1358500	MDN1	15424	4830000
P11938	P11938	DNA-binding protein RAP1	RAP1	sp|P11938|RAP1_YEAST DNA-binding protein RAP1 OS=Saccharomyces cerevisiae (strain ATCC 204508 / S288c) OX=559292 GN=RAP1 PE=1 SV=2	1	0	0	2	2	3.6	92.412	0	4.6383			By MS/MS	By matching	0	0	3.6	3.6	0	0	4512300	5163000	0	0	1284100	1452900	RAP1	0	4837650
Q06685	Q06685	Inositol hexakisphosphate and diphosphoinositol-pentakisphosphate kinase	VIP1	sp|Q06685|VIP1_YEAST Inositol hexakisphosphate and diphosphoinositol-pentakisphosphate kinase OS=Saccharomyces cerevisiae (strain ATCC 204508 / S288c) OX=559292 GN=VIP1 PE=1 SV=1	1	1	1	2	1	1.7	129.75	0.0095238	2.2976	By MS/MS	By matching	By MS/MS	By matching	1	1	1.7	1	5906900	3513000	10157	8206.9	0	0	2821.5	0	VIP1	4709950	9181.95
P17119	P17119	Kinesin-like protein KAR3	KAR3	sp|P17119|KAR3_YEAST Kinesin-like protein KAR3 OS=Saccharomyces cerevisiae (strain ATCC 204508 / S288c) OX=559292 GN=KAR3 PE=1 SV=1	1	1	1	0	0	1.4	84.003	0.0050633	2.5693	By MS/MS	By MS/MS			1.4	1.4	0	0	5023400	4340500	0	0	0	1312300	0	0	KAR3	4681950	0
P15992	P15992	Heat shock protein 26	HSP26	sp|P15992|HSP26_YEAST Heat shock protein 26 OS=Saccharomyces cerevisiae (strain ATCC 204508 / S288c) OX=559292 GN=HSP26 PE=1 SV=3	1	2	2	4	4	30.8	23.879	0	55.967	By MS/MS	By MS/MS	By MS/MS	By MS/MS	16.8	16.8	30.8	30.8	722650	534910	2957200	2736500	306510	245520	872080	842010	HSP26	628780	2846850
P35207	P35207	Antiviral helicase SKI2	SKI2	sp|P35207|SKI2_YEAST Antiviral helicase SKI2 OS=Saccharomyces cerevisiae (strain ATCC 204508 / S288c) OX=559292 GN=SKI2 PE=1 SV=2	1	4	5	22	22	23.2	146.06	0	197.03	By MS/MS	By matching	By MS/MS	By MS/MS	4.4	5	22	22.2	255610	274340	4089700	3143000	96645	66088	1365400	1285800	SKI2	264975	3616350
Q12464	Q12464	RuvB-like protein 2	RVB2	sp|Q12464|RUVB2_YEAST RuvB-like protein 2 OS=Saccharomyces cerevisiae (strain ATCC 204508 / S288c) OX=559292 GN=RVB2 PE=1 SV=1	1	10	10	13	16	41.2	51.611	0	134.04	By MS/MS	By MS/MS	By MS/MS	By MS/MS	24.8	25.1	32.9	41.2	1037600	764750	2551100	2289200	347260	335350	634900	580480	RVB2	901175	2420150
P41811	P41811	Coatomer subunit beta	SEC27	sp|P41811|COPB2_YEAST Coatomer subunit beta OS=Saccharomyces cerevisiae (strain ATCC 204508 / S288c) OX=559292 GN=SEC27 PE=1 SV=1	1	9	9	8	8	17.4	99.444	0	130.78	By MS/MS	By MS/MS	By MS/MS	By MS/MS	16.4	16.4	14.6	14.6	2751300	2846000	689320	566310	799130	811080	194910	146110	SEC27	2798650	627815
P05739	P05739	60S ribosomal protein L6-B	RPL6B	sp|P05739|RL6B_YEAST 60S ribosomal protein L6-B OS=Saccharomyces cerevisiae (strain ATCC 204508 / S288c) OX=559292 GN=RPL6B PE=1 SV=4	1	0	0	7	7	39.2	19.986	0	17.761			By MS/MS	By MS/MS	0	0	39.2	39.2	0	0	4846000	4126100	0	0	1260600	1271200	RPL6B	0	4486050
P36060	P36060	NADH-cytochrome b5 reductase 2;NADH-cytochrome b5 reductase p34 form;NADH-cytochrome b5 reductase p32 form	MCR1	sp|P36060|MCR1_YEAST NADH-cytochrome b5 reductase 2 OS=Saccharomyces cerevisiae (strain ATCC 204508 / S288c) OX=559292 GN=MCR1 PE=1 SV=1	1	0	0	9	8	39.7	34.137	0	61.52			By MS/MS	By MS/MS	0	0	39.7	36.4	0	0	4465500	4441800	0	0	1198900	1293300	MCR1	0	4453650
P00890	P00890	Citrate synthase, mitochondrial	CIT1	sp|P00890|CISY1_YEAST Citrate synthase, mitochondrial OS=Saccharomyces cerevisiae (strain ATCC 204508 / S288c) OX=559292 GN=CIT1 PE=1 SV=2	1	3	3	10	10	27.6	53.359	0	96.839	By matching	By matching	By MS/MS	By MS/MS	9.2	9.2	27.6	27.6	237670	246330	3574100	3349500	130350	145700	1027700	942320	CIT1	242000	3461800
P10664	P10664	60S ribosomal protein L4-A	RPL4A	sp|P10664|RL4A_YEAST 60S ribosomal protein L4-A OS=Saccharomyces cerevisiae (strain ATCC 204508 / S288c) OX=559292 GN=RPL4A PE=1 SV=4	1	2	2	9	9	36.7	39.092	0	30.821	By matching	By matching	By MS/MS	By MS/MS	9.9	9.9	36.7	36.7	110850	82283	4334400	4039000	23313	19730	1178300	1281600	RPL4A	96566.5	4186700
P17695	P17695	Glutaredoxin-2, mitochondrial	GRX2	sp|P17695|GLRX2_YEAST Glutaredoxin-2, mitochondrial OS=Saccharomyces cerevisiae (strain ATCC 204508 / S288c) OX=559292 GN=GRX2 PE=1 SV=3	1	3	4	6	6	55.9	15.861	0	36.554	By MS/MS	By MS/MS	By MS/MS	By MS/MS	25.2	30.1	55.9	55.9	461550	477540	3336600	3058500	121340	111790	1022400	1008000	GRX2	469545	3197550
P32939	P32939	GTP-binding protein YPT7	YPT7	sp|P32939|YPT7_YEAST GTP-binding protein YPT7 OS=Saccharomyces cerevisiae (strain ATCC 204508 / S288c) OX=559292 GN=YPT7 PE=1 SV=1	1	2	2	6	6	39.9	23.042	0	54.36	By matching	By matching	By MS/MS	By MS/MS	11.1	13	39.9	39.9	114840	171070	4539000	3017900	141610	61058	982360	890220	YPT7	142955	3778450
P0CX24;P0CX23	P0CX24;P0CX23	60S ribosomal protein L20-B;60S ribosomal protein L20-A	RPL20B;RPL20A	sp|P0CX24|RL20B_YEAST 60S ribosomal protein L20-B OS=Saccharomyces cerevisiae (strain ATCC 204508 / S288c) OX=559292 GN=RPL20B PE=1 SV=1;sp|P0CX23|RL20A_YEAST 60S ribosomal protein L20-A OS=Saccharomyces cerevisiae (strain ATCC 204508 / S288c) OX=559292 GN	2	0	0	5	5	34.3	20.437	0	21.333			By MS/MS	By MS/MS	0	0	34.3	34.3	0	0	4093000	4286000	0	0	1070900	1156600	RPL20B;RPL20A	0	4189500
P53549	P53549	26S protease subunit RPT4	RPT4	sp|P53549|PRS10_YEAST 26S proteasome subunit RPT4 OS=Saccharomyces cerevisiae (strain ATCC 204508 / S288c) OX=559292 GN=RPT4 PE=1 SV=4	1	6	5	8	11	36.4	49.408	0	108.02	By matching	By matching	By MS/MS	By MS/MS	16.7	12.8	22.9	33.2	297560	324790	1180800	1267400	151140	118120	359140	356510	RPT4	311175	1224100
P08431	P08431	Galactose-1-phosphate uridylyltransferase	GAL7	sp|P08431|GAL7_YEAST Galactose-1-phosphate uridylyltransferase OS=Saccharomyces cerevisiae (strain ATCC 204508 / S288c) OX=559292 GN=GAL7 PE=1 SV=4	1	3	5	8	8	33.6	42.385	0	39.837	By MS/MS	By MS/MS	By MS/MS	By MS/MS	14.2	20.5	28.1	28.1	522990	754730	1613700	1702000	226110	248820	540050	522220	GAL7	638860	1657850
P39079	P39079	T-complex protein 1 subunit zeta	CCT6	sp|P39079|TCPZ_YEAST T-complex protein 1 subunit zeta OS=Saccharomyces cerevisiae (strain ATCC 204508 / S288c) OX=559292 GN=CCT6 PE=1 SV=1	1	6	6	13	13	30.8	59.923	0	194.9	By MS/MS	By MS/MS	By MS/MS	By MS/MS	15.6	15.6	30.8	30.8	462970	451060	3272000	3184700	227430	189080	765770	809650	CCT6	457015	3228350
P34241	P34241	Nucleolar pre-ribosomal-associated protein 1	URB1	sp|P34241|URB1_YEAST Nucleolar pre-ribosomal-associated protein 1 OS=Saccharomyces cerevisiae (strain ATCC 204508 / S288c) OX=559292 GN=URB1 PE=1 SV=2	1	3	0	22	22	15.9	203.28	0	121.86	By matching		By MS/MS	By MS/MS	1.9	0	15	15	165210	0	4195600	3197500	20279	0	1171400	1025900	URB1	165210	3696550
P28625	P28625	Protein YIM1	YIM1	sp|P28625|YIM1_YEAST Protein YIM1 OS=Saccharomyces cerevisiae (strain ATCC 204508 / S288c) OX=559292 GN=YIM1 PE=1 SV=2	1	3	1	8	7	32.9	41.637	0	37.815	By matching	By matching	By MS/MS	By MS/MS	12.6	5.2	32.9	28.2	70178	12446	3997200	3644000	35032	0	929520	1213500	YIM1	41312	3820600
P04386	P04386	Regulatory protein GAL4	GAL4	sp|P04386|GAL4_YEAST Regulatory protein GAL4 OS=Saccharomyces cerevisiae (strain ATCC 204508 / S288c) OX=559292 GN=GAL4 PE=1 SV=2	1	6	6	11	10	19.9	99.402	0	91.49	By MS/MS	By MS/MS	By MS/MS	By MS/MS	9.2	9.2	19.9	18.4	473530	456960	3330100	3057200	129990	130890	945810	963430	GAL4	465245	3193650
Q08723	Q08723	26S proteasome regulatory subunit RPN8	RPN8	sp|Q08723|RPN8_YEAST 26S proteasome regulatory subunit RPN8 OS=Saccharomyces cerevisiae (strain ATCC 204508 / S288c) OX=559292 GN=RPN8 PE=1 SV=3	1	2	3	10	10	56.2	38.312	0	51.018	By matching	By matching	By MS/MS	By MS/MS	10.4	14.5	45.9	45.9	157300	150850	1428500	1335600	32387	62706	331240	244970	RPN8	154075	1382050
P46367	P46367	Potassium-activated aldehyde dehydrogenase, mitochondrial	ALD4	sp|P46367|ALDH4_YEAST Potassium-activated aldehyde dehydrogenase, mitochondrial OS=Saccharomyces cerevisiae (strain ATCC 204508 / S288c) OX=559292 GN=ALD4 PE=1 SV=2	1	3	4	13	12	38.3	56.723	0	83.482	By matching	By matching	By MS/MS	By MS/MS	7.7	10.2	38.3	36	79700	154940	2650000	2500900	51175	83469	969960	1011500	ALD4	117320	2575450
P09547	P09547	SWI/SNF chromatin-remodeling complex subunit SWI1	SWI1	sp|P09547|SWI1_YEAST SWI/SNF chromatin-remodeling complex subunit SWI1 OS=Saccharomyces cerevisiae (strain ATCC 204508 / S288c) OX=559292 GN=SWI1 PE=1 SV=1	1	0	1	2	3	3.2	147.94	0	5.5808		By MS/MS	By MS/MS	By MS/MS	0	1.5	1.5	3.2	0	7304500	56731	139290	0	0	0	40024	SWI1	7304500	98010.5
Q12024	Q12024	Ribosome biogenesis protein YTM1	YTM1	sp|Q12024|YTM1_YEAST Ribosome biogenesis protein YTM1 OS=Saccharomyces cerevisiae (strain ATCC 204508 / S288c) OX=559292 GN=YTM1 PE=1 SV=1	1	1	1	13	13	45.7	51.358	0	42.096	By matching	By matching	By MS/MS	By MS/MS	3.9	3.9	45.7	45.7	255990	232530	3360300	3470900	0	0	968910	946670	YTM1	244260	3415600
P15646	P15646	rRNA 2-O-methyltransferase fibrillarin	NOP1	sp|P15646|FBRL_YEAST rRNA 2-O-methyltransferase fibrillarin OS=Saccharomyces cerevisiae (strain ATCC 204508 / S288c) OX=559292 GN=NOP1 PE=1 SV=1	1	1	1	11	12	35.5	34.465	0	26.318	By matching	By matching	By MS/MS	By MS/MS	2.4	2.4	33.3	35.5	11248	22021	3478500	3580500	0	0	966420	979760	NOP1	16634.5	3529500
P04397	P04397	Bifunctional protein GAL10;UDP-glucose 4-epimerase;Aldose 1-epimerase	GAL10	sp|P04397|GAL10_YEAST Bifunctional protein GAL10 OS=Saccharomyces cerevisiae (strain ATCC 204508 / S288c) OX=559292 GN=GAL10 PE=1 SV=2	1	5	6	11	10	21.7	78.194	0	124.81	By MS/MS	By MS/MS	By MS/MS	By MS/MS	8.3	14.9	21.7	20	732550	840410	2665800	2310700	304890	301210	600770	602680	GAL10	786480	2488250
P38805	P38805	Ribosome production factor 1	RPF1	sp|P38805|RPF1_YEAST Ribosome production factor 1 OS=Saccharomyces cerevisiae (strain ATCC 204508 / S288c) OX=559292 GN=RPF1 PE=1 SV=1	1	0	0	8	8	30.5	35.121	0	50.132			By MS/MS	By MS/MS	0	0	30.5	30.5	0	0	4383400	2813000	0	0	1165900	872010	RPF1	0	3598200
P04385	P04385	Galactokinase	GAL1	sp|P04385|GAL1_YEAST Galactokinase OS=Saccharomyces cerevisiae (strain ATCC 204508 / S288c) OX=559292 GN=GAL1 PE=1 SV=4	1	3	4	12	12	31.6	57.944	0	136.23	By matching	By matching	By MS/MS	By MS/MS	9.5	12.1	31.6	31.6	277180	418910	2983700	2812200	68231	94777	1063000	801430	GAL1	348045	2897950
P40471	P40471	NADPH-dependent 1-acyldihydroxyacetone phosphate reductase	AYR1	sp|P40471|AYR1_YEAST NADPH-dependent 1-acyldihydroxyacetone phosphate reductase OS=Saccharomyces cerevisiae (strain ATCC 204508 / S288c) OX=559292 GN=AYR1 PE=1 SV=1	1	4	4	5	5	25.6	32.814	0	29.118	By MS/MS	By MS/MS	By MS/MS	By MS/MS	19.9	19.9	25.6	25.6	572220	646120	2927800	2639000	133120	140560	918300	828880	AYR1	609170	2783400
P47108	P47108	Nucleolar pre-ribosomal-associated protein 2	URB2	sp|P47108|URB2_YEAST Nucleolar pre-ribosomal-associated protein 2 OS=Saccharomyces cerevisiae (strain ATCC 204508 / S288c) OX=559292 GN=URB2 PE=1 SV=1	1	2	1	16	16	17.4	135.12	0	130.88	By matching	By matching	By MS/MS	By MS/MS	1.6	0.7	17.4	17.4	21366	18629	3498300	3320300	13685	0	1565800	396300	URB2	19997.5	3409300
Q01939	Q01939	26S protease regulatory subunit 8 homolog	RPT6	sp|Q01939|PRS8_YEAST 26S proteasome regulatory subunit 8 homolog OS=Saccharomyces cerevisiae (strain ATCC 204508 / S288c) OX=559292 GN=RPT6 PE=1 SV=4	1	6	7	9	9	29.6	45.271	0	73.588	By MS/MS	By MS/MS	By MS/MS	By MS/MS	18.5	21.5	27.2	27.2	2234400	1906200	1202500	1178100	86226	97128	574480	578140	RPT6	2070300	1190300
P22579	P22579	Transcriptional regulatory protein SIN3	SIN3	sp|P22579|SIN3_YEAST Transcriptional regulatory protein SIN3 OS=Saccharomyces cerevisiae (strain ATCC 204508 / S288c) OX=559292 GN=SIN3 PE=1 SV=2	1	1	1	17	16	15	174.84	0	86.017	By matching	By matching	By MS/MS	By MS/MS	0.9	0.5	14.3	13.7	38671	12509	2725200	2259500	0	0	1071700	958700	SIN3	25590	2492350
P26785	P26785	60S ribosomal protein L16-B	RPL16B	sp|P26785|RL16B_YEAST 60S ribosomal protein L16-B OS=Saccharomyces cerevisiae (strain ATCC 204508 / S288c) OX=559292 GN=RPL16B PE=1 SV=3	1	1	1	3	3	19.2	22.249	0	11.367	By matching	By matching	By MS/MS	By MS/MS	7.6	7.6	30.8	30.8	12695	8628.4	3653200	3010300	0	0	1033700	846120	RPL16B	10661.7	3331750
P32597	P32597	Nuclear protein STH1/NPS1	STH1	sp|P32597|STH1_YEAST Nuclear protein STH1/NPS1 OS=Saccharomyces cerevisiae (strain ATCC 204508 / S288c) OX=559292 GN=STH1 PE=1 SV=1	1	0	1	22	22	21.6	156.74	0	169.6		By matching	By MS/MS	By MS/MS	0	1.3	20.8	20.6	0	63068	3309100	2658000	0	0	968270	904990	STH1	63068	2983550
P41810	P41810	Coatomer subunit beta	SEC26	sp|P41810|COPB_YEAST Coatomer subunit beta OS=Saccharomyces cerevisiae (strain ATCC 204508 / S288c) OX=559292 GN=SEC26 PE=1 SV=2	1	7	9	10	10	13.4	109.02	0	31.801	By MS/MS	By MS/MS	By MS/MS	By MS/MS	8.6	12.1	13.4	13.4	1177300	1459900	1333300	1194800	565850	506250	316820	299760	SEC26	1318600	1264050
P06169	P06169	Pyruvate decarboxylase isozyme 1	PDC1	sp|P06169|PDC1_YEAST Pyruvate decarboxylase isozyme 1 OS=Saccharomyces cerevisiae (strain ATCC 204508 / S288c) OX=559292 GN=PDC1 PE=1 SV=7	1	6	5	7	7	21.7	61.495	0	27.175	By MS/MS	By MS/MS	By MS/MS	By MS/MS	18.3	14.6	18.1	18.1	885320	781640	1604900	1682300	164750	218450	442000	551180	PDC1	833480	1643600
P42943	P42943	T-complex protein 1 subunit eta	CCT7	sp|P42943|TCPH_YEAST T-complex protein 1 subunit eta OS=Saccharomyces cerevisiae (strain ATCC 204508 / S288c) OX=559292 GN=CCT7 PE=1 SV=1	1	5	5	12	13	37.5	59.735	0	70.368	By matching	By matching	By MS/MS	By MS/MS	14	14	29.6	31.8	214200	218460	2737300	2502600	69010	73586	739560	755580	CCT7	216330	2619950
P17255	P17255	V-type proton ATPase catalytic subunit A;Endonuclease PI-SceI	VMA1	sp|P17255|VATA_YEAST V-type proton ATPase catalytic subunit A OS=Saccharomyces cerevisiae (strain ATCC 204508 / S288c) OX=559292 GN=VMA1 PE=1 SV=3	1	4	3	18	17	23.3	118.64	0	95.086	By matching	By matching	By MS/MS	By MS/MS	4.7	3.2	21.8	20.7	250360	106960	2587800	2123200	132130	66190	783780	634300	VMA1	178660	2355500
P32562	P32562	Cell cycle serine/threonine-protein kinase CDC5/MSD2	CDC5	sp|P32562|CDC5_YEAST Cell cycle serine/threonine-protein kinase CDC5/MSD2 OS=Saccharomyces cerevisiae (strain ATCC 204508 / S288c) OX=559292 GN=CDC5 PE=1 SV=1	1	8	9	2	2	14.9	81.03	0	21.731	By MS/MS	By MS/MS	By matching	By matching	13.2	14.9	2.3	4.3	3212300	2799500	20995	82740	997050	854780	7266.9	13924	CDC5	3005900	51867.5
Q01852	Q01852	Mitochondrial import inner membrane translocase subunit TIM44	TIM44	sp|Q01852|TIM44_YEAST Mitochondrial import inner membrane translocase subunit TIM44 OS=Saccharomyces cerevisiae (strain ATCC 204508 / S288c) OX=559292 GN=TIM44 PE=1 SV=1	1	1	0	10	11	29.5	48.854	0	88.729	By matching		By MS/MS	By MS/MS	3	0	27.6	29.5	7353.2	0	3140900	3044100	0	0	787740	941060	TIM44	7353.2	3092500
P10962	P10962	Protein MAK16	MAK16	sp|P10962|MAK16_YEAST Protein MAK16 OS=Saccharomyces cerevisiae (strain ATCC 204508 / S288c) OX=559292 GN=MAK16 PE=1 SV=2	1	1	0	7	7	28.1	35.695	0	42.338	By matching		By MS/MS	By MS/MS	2.6	0	28.1	28.1	9307.9	0	2933000	3113300	0	0	822530	886800	MAK16	9307.9	3023150
P00729	P00729	Carboxypeptidase Y	PRC1	sp|P00729|CBPY_YEAST Carboxypeptidase Y OS=Saccharomyces cerevisiae (strain ATCC 204508 / S288c) OX=559292 GN=PRC1 PE=1 SV=1	1	5	4	9	9	24.1	59.801	0	24.63	By matching	By matching	By MS/MS	By MS/MS	13.7	7.1	24.1	24.1	361480	239670	2059600	1810400	133800	107990	518260	494410	PRC1	300575	1935000
P04147	P04147	Polyadenylate-binding protein, cytoplasmic and nuclear	PAB1	sp|P04147|PABP_YEAST Polyadenylate-binding protein, cytoplasmic and nuclear OS=Saccharomyces cerevisiae (strain ATCC 204508 / S288c) OX=559292 GN=PAB1 PE=1 SV=4	1	0	0	14	15	35.4	64.343	0	155.29			By MS/MS	By MS/MS	0	0	33.8	35.4	0	0	2990300	2934600	0	0	503060	1169800	PAB1	0	2962450
Q12499	Q12499	Nucleolar protein 58	NOP58	sp|Q12499|NOP58_YEAST Nucleolar protein 58 OS=Saccharomyces cerevisiae (strain ATCC 204508 / S288c) OX=559292 GN=NOP58 PE=1 SV=1	1	1	2	11	11	27.6	56.956	0	117.84	By matching	By matching	By MS/MS	By MS/MS	1.4	3.3	27.2	27.2	176420	145830	2857700	2287100	0	55272	1181700	405550	NOP58	161125	2572400
P36018	P36018	GTP-binding protein YPT52	YPT52	sp|P36018|YPT52_YEAST GTP-binding protein YPT52 OS=Saccharomyces cerevisiae (strain ATCC 204508 / S288c) OX=559292 GN=YPT52 PE=1 SV=1	1	0	1	6	6	37.6	26.132	0	140.18		By matching	By MS/MS	By MS/MS	0	3.8	37.6	37.6	0	448430	2241200	2065100	0	0	466540	451750	YPT52	448430	2153150
P00330;P38113	P00330	Alcohol dehydrogenase 1	ADH1	sp|P00330|ADH1_YEAST Alcohol dehydrogenase 1 OS=Saccharomyces cerevisiae (strain ATCC 204508 / S288c) OX=559292 GN=ADH1 PE=1 SV=5	2	2	3	5	5	19	36.849	0	20.17	By MS/MS	By MS/MS	By MS/MS	By MS/MS	8.3	12.1	19	19	317740	337090	2242600	2263400	100500	64887	526750	619550	ADH1	327415	2253000
Q03532	Q03532	ATP-dependent RNA helicase HAS1	HAS1	sp|Q03532|HAS1_YEAST ATP-dependent RNA helicase HAS1 OS=Saccharomyces cerevisiae (strain ATCC 204508 / S288c) OX=559292 GN=HAS1 PE=1 SV=1	1	0	0	11	11	25.3	56.717	0	76.85			By MS/MS	By MS/MS	0	0	25.3	25.3	0	0	2890300	2920700	0	0	823380	818130	HAS1	0	2905500
P40582	P40582	Glutathione S-transferase 1	GTT1	sp|P40582|GST1_YEAST Glutathione S-transferase 1 OS=Saccharomyces cerevisiae (strain ATCC 204508 / S288c) OX=559292 GN=GTT1 PE=1 SV=1	1	2	1	7	7	35.5	26.794	0	36.53	By matching	By matching	By MS/MS	By MS/MS	9.8	4.7	35.5	35.5	56951	12062	2850600	2737700	36625	0	922060	664720	GTT1	34506.5	2794150
Q07793;Q92393;Q04670;P47100;Q12316;Q12414;Q12141;P0C2I7;P0C2I5;P0C2I3;Q04711;P0C2I9;P0C2I2;Q12193;P0C2J0;Q99337;Q99231;Q12088;Q03619;Q12269;Q03855;Q03612;Q03434;P47098;P0C2J1;P0C2I6;O13535;Q12490;Q04214;O13527;Q12112;Q6Q5H1;Q12485;Q12470;Q12217;Q12085;Q04706;Q03856;P47099;P0CX76;P0CX75;P0CX74;P0CX73;P0CX72;P0CX71;P0CX70;P0CX69;P0CX68;P0CX67;P0CX66;P0CX65;P0CX60;P0CX59;P0CX58;P0CX57;P0C2I8;O74302;…	Q07793;Q92393;Q04670;P47100;Q12316;Q12414;Q12141;P0C2I7;P0C2I5;P0C2I3;Q04711;P0C2I9;P0C2I2;Q12193;P0C2J0;Q99337;Q99231;Q12088;Q03619;Q12269;Q03855;Q03612;Q03434;P47098;P0C2J1;P0C2I6;O13535;Q12490;Q04214;O13527;Q12112	Transposon Ty1-DR4 Gag-Pol polyprotein;Capsid protein;Ty1 protease;Integrase;Reverse transcriptase/ribonuclease H;Transposon Ty1-OR Gag-Pol polyprotein;Capsid protein;Ty1 protease;Integrase;Reverse transcriptase/ribonuclease H;Transposon Ty1-MR2 Gag-Pol polyprotein;Capsid protein;Ty1 protease;Integrase;Reverse transcriptase/ribonuclease H;Transposon Ty1-JR2 Gag-Pol polyprotein;Capsid protein;Ty1 …	TY1B-DR4;TY1B-OR;TY1B-MR2;TY1B-JR2;TY1B-GR3;TY1B-PL;TY1B-GR1;TY1B-LR4;TY1B-LR2;TY1B-DR6;TY1B-ML1;TY1B-PR1;TY1B-DR5;TY1B-BR;TY1B-PR2;TY1B-NL2;TY1B-DR3;TY1B-LR1;TY1B-ER2;TY1B-GR2;TY1B-DR1;TY1B-ER1;TY1B-ML2;TY1B-JR1;TY1B-PR3;TY1B-LR3;TY1B-H;TY1B-BL;TY1B-MR1;TY1B-A;TY1B-NL1	sp|Q07793|YD13B_YEAST Transposon Ty1-DR4 Gag-Pol polyprotein OS=Saccharomyces cerevisiae (strain ATCC 204508 / S288c) OX=559292 GN=TY1B-DR4 PE=3 SV=2;sp|Q92393|YO12B_YEAST Transposon Ty1-OR Gag-Pol polyprotein OS=Saccharomyces cerevisiae (strain ATCC 20450	63	4	5	16	16	15.8	181.66	0	139.44	By matching	By matching	By MS/MS	By MS/MS	3.3	3.9	14.3	14.6	121910	168590	2595200	2628100	16791	26489	682090	893030	TY1B-DR4;TY1B-OR;TY1B-MR2;TY1B-JR2;TY1B-GR3;TY1B-PL;TY1B-GR1;TY1B-LR4;TY1B-LR2;TY1B-DR6;TY1B-ML1;TY1B-PR1;TY1B-DR5;TY1B-BR;TY1B-PR2;TY1B-NL2;TY1B-DR3;TY1B-LR1;TY1B-ER2;TY1B-GR2;TY1B-DR1;TY1B-ER1;TY1B-ML2;TY1B-JR1;TY1B-PR3;TY1B-LR3;TY1B-H;TY1B-BL;TY1B-MR1;TY1B-A;TY1B-NL1	145250	2611650
P38779	P38779	Proteasome-interacting protein CIC1	CIC1	sp|P38779|CIC1_YEAST Proteasome-interacting protein CIC1 OS=Saccharomyces cerevisiae (strain ATCC 204508 / S288c) OX=559292 GN=CIC1 PE=1 SV=1	1	0	0	8	9	33	42.529	0	55.546			By MS/MS	By MS/MS	0	0	28.5	33	0	0	2910000	2773900	0	0	788220	773010	CIC1	0	2841950
P07806	P07806	Valine--tRNA ligase, mitochondrial	VAS1	sp|P07806|SYV_YEAST Valine--tRNA ligase, mitochondrial OS=Saccharomyces cerevisiae (strain ATCC 204508 / S288c) OX=559292 GN=VAS1 PE=1 SV=2	1	2	1	1	1	2.6	125.77	0.002681	2.9961	By matching	By MS/MS	By MS/MS	By matching	2.6	1.4	1.3	1.3	2710600	2851800	9301.7	10118	796480	0	0	0	VAS1	2781200	9709.85
Q06168	Q06168	Chromatin structure-remodeling complex subunit SFH1	SFH1	sp|Q06168|SFH1_YEAST Chromatin structure-remodeling complex subunit SFH1 OS=Saccharomyces cerevisiae (strain ATCC 204508 / S288c) OX=559292 GN=SFH1 PE=1 SV=1	1	0	0	9	8	43.4	48.777	0	109.44			By MS/MS	By MS/MS	0	0	43.4	41.3	0	0	2481400	2127100	0	0	666840	653840	SFH1	0	2304250
P40509	P40509	Coatomer subunit epsilon	SEC28	sp|P40509|COPE_YEAST Coatomer subunit epsilon OS=Saccharomyces cerevisiae (strain ATCC 204508 / S288c) OX=559292 GN=SEC28 PE=1 SV=2	1	7	5	6	6	32.1	33.829	0	131.47	By MS/MS	By MS/MS	By MS/MS	By MS/MS	32.1	25	26.7	26.7	608920	468300	562740	537080	158670	140770	249020	234620	SEC28	538610	549910
P07991	P07991	Ornithine aminotransferase	CAR2	sp|P07991|OAT_YEAST Ornithine aminotransferase OS=Saccharomyces cerevisiae (strain ATCC 204508 / S288c) OX=559292 GN=CAR2 PE=1 SV=2	1	2	2	8	7	30.2	46.085	0	57.458	By matching	By matching	By MS/MS	By MS/MS	6.8	9.4	30.2	27.8	98175	194510	2238100	2163400	89844	147310	632130	536390	CAR2	146342	2200750
Q05123	Q05123	Actin-like protein ARP9	ARP9	sp|Q05123|ARP9_YEAST Actin-like protein ARP9 OS=Saccharomyces cerevisiae (strain ATCC 204508 / S288c) OX=559292 GN=ARP9 PE=1 SV=1	1	0	0	7	7	22.7	53.074	0	63.105			By MS/MS	By MS/MS	0	0	19.7	19.7	0	0	1908300	1964300	0	0	583330	581640	ARP9	0	1936300
P33299	P33299	26S protease regulatory subunit 7 homolog	RPT1	sp|P33299|PRS7_YEAST 26S proteasome regulatory subunit 7 homolog OS=Saccharomyces cerevisiae (strain ATCC 204508 / S288c) OX=559292 GN=RPT1 PE=1 SV=1	1	3	4	6	7	22.5	51.982	0	49.001	By matching	By MS/MS	By MS/MS	By MS/MS	10.3	15.2	17.1	22.5	138840	320900	1300900	1525400	104240	135000	372550	394980	RPT1	229870	1413150
Q05942	Q05942	Ribosome assembly protein 3	RSA3	sp|Q05942|RSA3_YEAST Ribosome assembly protein 3 OS=Saccharomyces cerevisiae (strain ATCC 204508 / S288c) OX=559292 GN=RSA3 PE=1 SV=1	1	0	0	3	3	18.2	24.656	0	34.682			By MS/MS	By MS/MS	0	0	18.2	18.2	0	0	2680900	2442600	0	0	419260	799740	RSA3	0	2561750
P35191	P35191	DnaJ homolog 1, mitochondrial	MDJ1	sp|P35191|MDJ1_YEAST DnaJ homolog 1, mitochondrial OS=Saccharomyces cerevisiae (strain ATCC 204508 / S288c) OX=559292 GN=MDJ1 PE=1 SV=1	1	5	4	7	8	25.2	55.56	0	34.509	By MS/MS	By MS/MS	By MS/MS	By MS/MS	14.5	13.1	20.5	21.9	774610	743670	1584600	1604800	232990	271460	345830	427490	MDJ1	759140	1594700
P32589	P32589	Heat shock protein homolog SSE1	SSE1	sp|P32589|HSP7F_YEAST Heat shock protein homolog SSE1 OS=Saccharomyces cerevisiae (strain ATCC 204508 / S288c) OX=559292 GN=SSE1 PE=1 SV=4	1	1	3	6	3	32.2	77.365	0	151.15	By matching	By matching	By MS/MS	By MS/MS	2	5.1	13.7	6.8	25183	36633	192060	94583	0	17145	31658	12892	SSE1	30908	143322
P00560	P00560	Phosphoglycerate kinase	PGK1	sp|P00560|PGK_YEAST Phosphoglycerate kinase OS=Saccharomyces cerevisiae (strain ATCC 204508 / S288c) OX=559292 GN=PGK1 PE=1 SV=2	1	2	1	11	12	35.3	44.738	0	94.735	By matching	By matching	By MS/MS	By MS/MS	4.3	1.9	28.6	31.2	35666	23598	1755500	2017500	29067	0	636480	599920	PGK1	29632	1886500
Q04338	Q04338	t-SNARE VTI1	VTI1	sp|Q04338|VTI1_YEAST t-SNARE VTI1 OS=Saccharomyces cerevisiae (strain ATCC 204508 / S288c) OX=559292 GN=VTI1 PE=1 SV=3	1	0	0	3	2	15.2	24.668	0	5.1974			By MS/MS	By MS/MS	0	0	15.2	12	0	0	5202600	89320	0	0	736940	733980	VTI1	0	2645960
P17629	P17629	THO complex subunit HPR1	HPR1	sp|P17629|HPR1_YEAST THO complex subunit HPR1 OS=Saccharomyces cerevisiae (strain ATCC 204508 / S288c) OX=559292 GN=HPR1 PE=1 SV=2	1	0	0	13	13	27.9	87.828	0	137.48			By MS/MS	By MS/MS	0	0	27.9	27.9	0	0	1847400	1650100	0	0	613380	628460	HPR1	0	1748750
Q08235	Q08235	Ribosome biogenesis protein BRX1	BRX1	sp|Q08235|BRX1_YEAST Ribosome biogenesis protein BRX1 OS=Saccharomyces cerevisiae (strain ATCC 204508 / S288c) OX=559292 GN=BRX1 PE=1 SV=2	1	0	0	7	7	32	33.531	0	59.808			By MS/MS	By MS/MS	0	0	32	32	0	0	2711000	2441100	0	0	734260	720270	BRX1	0	2576050
P40150	P40150	Heat shock protein SSB2	SSB2	sp|P40150|SSB2_YEAST Ribosome-associated molecular chaperone SSB2 OS=Saccharomyces cerevisiae (strain ATCC 204508 / S288c) OX=559292 GN=SSB2 PE=1 SV=2	1	1	1	1	1	3.4	66.594	0	23.031	By MS/MS	By MS/MS	By MS/MS	By MS/MS	49.4	51.1	55.8	55.6	691300	554990	1036900	721320	0	0	0	207260	SSB2	623145	879110
Q12329	Q12329	Heat shock protein 42	HSP42	sp|Q12329|HSP42_YEAST Heat shock protein 42 OS=Saccharomyces cerevisiae (strain ATCC 204508 / S288c) OX=559292 GN=HSP42 PE=1 SV=1	1	2	2	4	4	17.9	42.816	0	7.3753	By MS/MS	By MS/MS	By MS/MS	By MS/MS	7.2	7.2	17.9	17.9	367900	353180	1468300	1432900	152380	152510	345180	345260	HSP42	360540	1450600
P32325	P32325	DDK kinase regulatory subunit DBF4	DBF4	sp|P32325|DBF4_YEAST DDK kinase regulatory subunit DBF4 OS=Saccharomyces cerevisiae (strain ATCC 204508 / S288c) OX=559292 GN=DBF4 PE=1 SV=2	1	2	3	1	1	5.7	80.689	0	3.7673	By MS/MS	By MS/MS	By matching	By MS/MS	4.7	5.7	1	1	2607100	2132600	111670	93908	764770	646680	0	0	DBF4	2369850	102789
P16370	P16370	DNA-directed RNA polymerase II subunit RPB3	RPB3	sp|P16370|RPB3_YEAST DNA-directed RNA polymerase II subunit RPB3 OS=Saccharomyces cerevisiae (strain ATCC 204508 / S288c) OX=559292 GN=RPB3 PE=1 SV=2	1	1	2	7	7	36.8	35.297	0	48.901	By matching	By matching	By MS/MS	By MS/MS	5.3	11	36.8	36.8	15574	56482	1700400	1544200	0	37071	477290	460000	RPB3	36028	1622300
Q03690	Q03690	Clustered mitochondria protein 1	CLU1	sp|Q03690|CLU_YEAST Clustered mitochondria protein 1 OS=Saccharomyces cerevisiae (strain ATCC 204508 / S288c) OX=559292 GN=CLU1 PE=1 SV=1	1	2	3	13	14	16.3	145.16	0	124.99	By matching	By matching	By MS/MS	By MS/MS	3.5	5	15.7	16.3	87280	169000	1930300	2068900	37476	78989	619110	644730	CLU1	128140	1999600
P34760;Q04120	P34760	Peroxiredoxin TSA1	TSA1	sp|P34760|TSA1_YEAST Peroxiredoxin TSA1 OS=Saccharomyces cerevisiae (strain ATCC 204508 / S288c) OX=559292 GN=TSA1 PE=1 SV=3	2	4	5	5	5	38.8	21.589	0	55.513	By matching	By MS/MS	By MS/MS	By MS/MS	24	34.7	28.1	28.1	447400	765600	967940	880180	180000	199510	298700	297260	TSA1	606500	924060
P46654;P32905	P46654;P32905	40S ribosomal protein S0-B;40S ribosomal protein S0-A	RPS0B;RPS0A	sp|P46654|RSSA2_YEAST 40S ribosomal protein S0-B OS=Saccharomyces cerevisiae (strain ATCC 204508 / S288c) OX=559292 GN=RPS0B PE=1 SV=2;sp|P32905|RSSA1_YEAST 40S ribosomal protein S0-A OS=Saccharomyces cerevisiae (strain ATCC 204508 / S288c) OX=559292 GN=RP	2	3	4	5	5	28.6	27.962	0	11.034	By matching	By matching	By MS/MS	By MS/MS	20.2	23	28.6	28.6	238710	243460	1450100	1268600	70422	70201	401330	334060	RPS0B;RPS0A	241085	1359350
P40693	P40693	Ribosome biogenesis protein RLP7	RLP7	sp|P40693|RLP7_YEAST Ribosome biogenesis protein RLP7 OS=Saccharomyces cerevisiae (strain ATCC 204508 / S288c) OX=559292 GN=RLP7 PE=1 SV=1	1	0	0	8	8	31.4	36.559	0	25.371			By MS/MS	By MS/MS	0	0	31.4	31.4	0	0	2474800	2362400	0	0	681080	685200	RLP7	0	2418600
P09232	P09232	Cerevisin	PRB1	sp|P09232|PRTB_YEAST Cerevisin OS=Saccharomyces cerevisiae (strain ATCC 204508 / S288c) OX=559292 GN=PRB1 PE=1 SV=1	1	3	2	8	8	14.3	69.621	0	32.396	By MS/MS	By matching	By MS/MS	By MS/MS	4.6	2.5	14.3	14.3	19693	22597	1636200	1503100	0	0	369030	382440	PRB1	21145	1569650
P32832	P32832	Chromatin structure-remodeling complex subunit RSC7	NPL6	sp|P32832|RSC7_YEAST Chromatin structure-remodeling complex subunit RSC7 OS=Saccharomyces cerevisiae (strain ATCC 204508 / S288c) OX=559292 GN=NPL6 PE=1 SV=1	1	2	0	8	10	31	49.65	0	118.86	By matching		By MS/MS	By MS/MS	7.8	0	25.3	31	57186	0	1736600	2108000	27114	0	584880	714220	NPL6	57186	1922300
P36049	P36049	rRNA-processing protein EBP2	EBP2	sp|P36049|EBP2_YEAST rRNA-processing protein EBP2 OS=Saccharomyces cerevisiae (strain ATCC 204508 / S288c) OX=559292 GN=EBP2 PE=1 SV=1	1	0	0	12	12	29.7	49.734	0	30.249			By MS/MS	By MS/MS	0	0	29.7	29.7	0	0	2318300	2287100	0	0	619370	692920	EBP2	0	2302700
P00924	P00924	Enolase 1	ENO1	sp|P00924|ENO1_YEAST Enolase 1 OS=Saccharomyces cerevisiae (strain ATCC 204508 / S288c) OX=559292 GN=ENO1 PE=1 SV=3	1	4	3	4	4	13.3	46.816	0	55.135	By matching	By matching	By MS/MS	By MS/MS	27.5	22.4	39.8	39.8	313640	316110	1475700	1394000	69107	87787	431660	460410	ENO1	314875	1434850
P49334	P49334	Mitochondrial import receptor subunit TOM22	TOM22	sp|P49334|TOM22_YEAST Mitochondrial import receptor subunit TOM22 OS=Saccharomyces cerevisiae (strain ATCC 204508 / S288c) OX=559292 GN=TOM22 PE=1 SV=3	1	0	0	4	3	30.3	16.79	0	57.843			By MS/MS	By MS/MS	0	0	29.6	29.6	0	0	1899600	1753000	0	0	523030	526530	TOM22	0	1826300
P32366	P32366	V-type proton ATPase subunit d	VMA6	sp|P32366|VA0D_YEAST V-type proton ATPase subunit d OS=Saccharomyces cerevisiae (strain ATCC 204508 / S288c) OX=559292 GN=VMA6 PE=1 SV=2	1	0	1	7	7	33.6	39.79	0	182.13		By matching	By MS/MS	By MS/MS	0	5.5	33.6	33.6	0	38702	2544400	1797100	0	0	687920	517190	VMA6	38702	2170750
P0CX56;P0CX55	P0CX56;P0CX55	40S ribosomal protein S18-B;40S ribosomal protein S18-A	RPS18B;RPS18A	sp|P0CX56|RS18B_YEAST 40S ribosomal protein S18-B OS=Saccharomyces cerevisiae (strain ATCC 204508 / S288c) OX=559292 GN=RPS18B PE=1 SV=1;sp|P0CX55|RS18A_YEAST 40S ribosomal protein S18-A OS=Saccharomyces cerevisiae (strain ATCC 204508 / S288c) OX=559292 GN	2	4	4	6	6	39.7	17.037	0	38.669	By MS/MS	By MS/MS	By MS/MS	By MS/MS	34.2	34.2	39.7	39.7	184630	236530	2000600	1849800	39302	54254	611580	602550	RPS18B;RPS18A	210580	1925200
Q12406	Q12406	Actin-related protein 7	ARP7	sp|Q12406|ARP7_YEAST Actin-related protein 7 OS=Saccharomyces cerevisiae (strain ATCC 204508 / S288c) OX=559292 GN=ARP7 PE=1 SV=1	1	0	0	8	8	26.2	53.81	0	72.05			By MS/MS	By MS/MS	0	0	26.2	26.2	0	0	1649000	1652300	0	0	380320	427290	ARP7	0	1650650
P26783	P26783	40S ribosomal protein S5	RPS5	sp|P26783|RS5_YEAST 40S ribosomal protein S5 OS=Saccharomyces cerevisiae (strain ATCC 204508 / S288c) OX=559292 GN=RPS5 PE=1 SV=3	1	1	1	2	2	11.6	25.038	0	44.262	By matching	By matching	By MS/MS	By MS/MS	6.7	6.7	11.6	11.6	91581	119430	2106700	1943300	0	0	575310	568290	RPS5	105506	2025000
P32561	P32561	Histone deacetylase RPD3	RPD3	sp|P32561|RPD3_YEAST Histone deacetylase RPD3 OS=Saccharomyces cerevisiae (strain ATCC 204508 / S288c) OX=559292 GN=RPD3 PE=1 SV=1	1	1	1	8	7	29.6	48.904	0	44.922	By matching	By matching	By MS/MS	By MS/MS	2.8	4.2	26.8	24.2	31944	15845	1587700	1163100	0	0	427930	328450	RPD3	23894.5	1375400
P40069	P40069	Importin subunit beta-4	KAP123	sp|P40069|IMB4_YEAST Importin subunit beta-4 OS=Saccharomyces cerevisiae (strain ATCC 204508 / S288c) OX=559292 GN=KAP123 PE=1 SV=1	1	0	0	17	16	21.4	122.6	0	112.75			By MS/MS	By MS/MS	0	0	21.4	20	0	0	2198000	2128400	0	0	620670	588240	KAP123	0	2163200
P39676	P39676	Flavohemoprotein	YHB1	sp|P39676|FHP_YEAST Flavohemoprotein OS=Saccharomyces cerevisiae (strain ATCC 204508 / S288c) OX=559292 GN=YHB1 PE=1 SV=2	1	3	3	8	9	33.6	44.646	0	20.982	By MS/MS	By matching	By MS/MS	By MS/MS	13.3	13.3	27.1	33.6	188410	185770	1023400	1274500	95191	88190	253480	380720	YHB1	187090	1148950
Q08926	Q08926	ULP1-interacting protein 4	UIP4	sp|Q08926|UIP4_YEAST ULP1-interacting protein 4 OS=Saccharomyces cerevisiae (strain ATCC 204508 / S288c) OX=559292 GN=UIP4 PE=1 SV=1	1	0	0	7	7	41.8	34.221	0	39.03			By MS/MS	By MS/MS	0	0	41.8	41.8	0	0	2131700	2172000	0	0	600960	580460	UIP4	0	2151850
P46949	P46949	Protein FYV8	FYV8	sp|P46949|FYV8_YEAST Protein FYV8 OS=Saccharomyces cerevisiae (strain ATCC 204508 / S288c) OX=559292 GN=FYV8 PE=1 SV=1	1	1	0	3	6	29.4	90.797	0	134.41	By matching		By matching	By matching	1.3	0	5.8	9.4	29596	0	61296	188010	0	0	9031	26581	FYV8	29596	124653
P25632	P25632	Chromatin structure-remodeling complex protein RSC6	RSC6	sp|P25632|RSC6_YEAST Chromatin structure-remodeling complex protein RSC6 OS=Saccharomyces cerevisiae (strain ATCC 204508 / S288c) OX=559292 GN=RSC6 PE=1 SV=1	1	0	0	9	10	28.8	54.164	0	92.711			By MS/MS	By MS/MS	0	0	25.1	28.8	0	0	1469100	1781700	0	0	417700	552910	RSC6	0	1625400
P01123	P01123	GTP-binding protein YPT1	YPT1	sp|P01123|YPT1_YEAST GTP-binding protein YPT1 OS=Saccharomyces cerevisiae (strain ATCC 204508 / S288c) OX=559292 GN=YPT1 PE=1 SV=2	1	0	2	5	5	37.9	23.214	0	35.182		By MS/MS	By MS/MS	By MS/MS	0	18	36.4	36.4	0	143420	1380400	1410200	0	52100	241540	326080	YPT1	143420	1395300
P32496	P32496	26S proteasome regulatory subunit RPN12	RPN12	sp|P32496|RPN12_YEAST 26S proteasome regulatory subunit RPN12 OS=Saccharomyces cerevisiae (strain ATCC 204508 / S288c) OX=559292 GN=RPN12 PE=1 SV=3	1	1	1	7	6	48.9	31.919	0	86.787	By matching	By matching	By MS/MS	By MS/MS	5.5	5.5	36.1	31	43214	53668	1089200	541080	0	0	297640	248680	RPN12	48441	815140
P53136	P53136	Ribosome biogenesis protein NSA1	NSA1	sp|P53136|NSA1_YEAST Ribosome biogenesis protein NSA1 OS=Saccharomyces cerevisiae (strain ATCC 204508 / S288c) OX=559292 GN=NSA1 PE=1 SV=1	1	0	0	9	9	22.2	51.906	0	88.586			By MS/MS	By MS/MS	0	0	22.2	22.2	0	0	2162200	2039800	0	0	598520	588260	NSA1	0	2101000
P53552	P53552	THO complex subunit 2	THO2	sp|P53552|THO2_YEAST THO complex subunit 2 OS=Saccharomyces cerevisiae (strain ATCC 204508 / S288c) OX=559292 GN=THO2 PE=1 SV=1	1	2	2	14	14	11.6	183.93	0	39.14	By matching	By matching	By MS/MS	By MS/MS	1.4	1.4	10.2	10.2	709980	536430	1174600	1132500	0	0	287260	289420	THO2	623205	1153550
P43588	P43588	Ubiquitin carboxyl-terminal hydrolase RPN11	RPN11	sp|P43588|RPN11_YEAST Ubiquitin carboxyl-terminal hydrolase RPN11 OS=Saccharomyces cerevisiae (strain ATCC 204508 / S288c) OX=559292 GN=RPN11 PE=1 SV=1	1	3	5	8	9	37.9	34.398	0	28.006	By matching	By matching	By MS/MS	By MS/MS	18	21.9	30.7	33.3	174210	198870	523700	579490	34673	60357	91078	172320	RPN11	186540	551595
P32801	P32801	Serine/threonine-protein kinase ELM1	ELM1	sp|P32801|ELM1_YEAST Serine/threonine-protein kinase ELM1 OS=Saccharomyces cerevisiae (strain ATCC 204508 / S288c) OX=559292 GN=ELM1 PE=1 SV=2	1	1	1	1	1	3.9	72.149	0.0038462	2.6566	By MS/MS	By MS/MS	By matching	By MS/MS	1.2	1.2	2.7	2.7	2179200	1841200	54317	67320	0	557200	0	0	ELM1	2010200	60818.5
P08518	P08518	DNA-directed RNA polymerase II subunit RPB2	RPB2	sp|P08518|RPB2_YEAST DNA-directed RNA polymerase II subunit RPB2 OS=Saccharomyces cerevisiae (strain ATCC 204508 / S288c) OX=559292 GN=RPB2 PE=1 SV=2	1	3	3	12	10	14.6	138.75	0	57.07	By matching	By matching	By MS/MS	By MS/MS	2.6	2.1	14.6	12.1	163010	118610	1745500	1611400	78656	74969	417750	573440	RPB2	140810	1678450
Q12230	Q12230	Sphingolipid long chain base-responsive protein LSP1	LSP1	sp|Q12230|LSP1_YEAST Sphingolipid long chain base-responsive protein LSP1 OS=Saccharomyces cerevisiae (strain ATCC 204508 / S288c) OX=559292 GN=LSP1 PE=1 SV=1	1	1	0	9	8	36.7	38.071	0	86.973	By matching	By matching	By MS/MS	By MS/MS	7.9	5	41.6	38.4	7194.4	0	1882100	1968000	0	0	554100	506550	LSP1	7194.4	1925050
P38754;P36105	P38754;P36105	60S ribosomal protein L14-B;60S ribosomal protein L14-A	RPL14B;RPL14A	sp|P38754|RL14B_YEAST 60S ribosomal protein L14-B OS=Saccharomyces cerevisiae (strain ATCC 204508 / S288c) OX=559292 GN=RPL14B PE=1 SV=1;sp|P36105|RL14A_YEAST 60S ribosomal protein L14-A OS=Saccharomyces cerevisiae (strain ATCC 204508 / S288c) OX=559292 GN	2	0	0	4	4	33.3	15.153	0	46.542			By MS/MS	By MS/MS	0	0	33.3	33.3	0	0	2044700	2061400	0	0	576110	584220	RPL14B;RPL14A	0	2053050
P05737;Q12213	P05737;Q12213	60S ribosomal protein L7-A;60S ribosomal protein L7-B	RPL7A;RPL7B	sp|P05737|RL7A_YEAST 60S ribosomal protein L7-A OS=Saccharomyces cerevisiae (strain ATCC 204508 / S288c) OX=559292 GN=RPL7A PE=1 SV=3;sp|Q12213|RL7B_YEAST 60S ribosomal protein L7-B OS=Saccharomyces cerevisiae (strain ATCC 204508 / S288c) OX=559292 GN=RPL7	2	1	1	6	6	25	27.638	0	23.158	By matching	By matching	By MS/MS	By MS/MS	5.7	5.7	25	25	109600	112630	1678900	1718100	0	0	532080	523580	RPL7A;RPL7B	111115	1698500
P38626	P38626	NADH-cytochrome b5 reductase 1	CBR1	sp|P38626|NCB5R_YEAST NADH-cytochrome b5 reductase 1 OS=Saccharomyces cerevisiae (strain ATCC 204508 / S288c) OX=559292 GN=CBR1 PE=1 SV=2	1	4	5	8	8	31.3	31.493	0	17.113	By MS/MS	By MS/MS	By MS/MS	By MS/MS	14.8	17.3	31.3	31.3	535550	497350	1426700	1383600	255460	232590	304940	298200	CBR1	516450	1405150
P19262	P19262	Dihydrolipoyllysine-residue succinyltransferase component of 2-oxoglutarate dehydrogenase complex, mitochondrial	KGD2	sp|P19262|ODO2_YEAST Dihydrolipoyllysine-residue succinyltransferase component of 2-oxoglutarate dehydrogenase complex, mitochondrial OS=Saccharomyces cerevisiae (strain ATCC 204508 / S288c) OX=559292 GN=KGD2 PE=1 SV=2	1	1	0	3	3	11.2	50.43	0	54.072	By matching		By MS/MS	By MS/MS	3.5	0	11.2	11.2	13702	0	654320	660030	0	0	175060	192630	KGD2	13702	657175
P39926;P32867	P39926	Protein SSO2	SSO2	sp|P39926|SSO2_YEAST Protein SSO2 OS=Saccharomyces cerevisiae (strain ATCC 204508 / S288c) OX=559292 GN=SSO2 PE=1 SV=2	2	3	2	4	4	19.3	33.733	0	123.62	By MS/MS	By matching	By MS/MS	By MS/MS	16.3	11.9	19.3	19.3	248380	149280	1371400	1357300	57570	49707	371400	368230	SSO2	198830	1364350
P04050;P10964	P04050	DNA-directed RNA polymerase II subunit RPB1	RPO21	sp|P04050|RPB1_YEAST DNA-directed RNA polymerase II subunit RPB1 OS=Saccharomyces cerevisiae (strain ATCC 204508 / S288c) OX=559292 GN=RPO21 PE=1 SV=2	2	6	7	11	11	13	191.61	0	43.96	By matching	By matching	By MS/MS	By MS/MS	4.4	5.5	7.8	7.8	370370	490610	1014800	799970	113610	135300	328450	325480	RPO21	430490	907385
P06787	P06787	Calmodulin	CMD1	sp|P06787|CALM_YEAST Calmodulin OS=Saccharomyces cerevisiae (strain ATCC 204508 / S288c) OX=559292 GN=CMD1 PE=1 SV=1	1	2	1	5	5	47.6	16.135	0	84.054	By matching	By matching	By MS/MS	By MS/MS	19.7	13.6	47.6	47.6	100930	123200	1715900	1261700	51259	0	428640	353100	CMD1	112065	1488800
P19812	P19812	E3 ubiquitin-protein ligase UBR1	UBR1	sp|P19812|UBR1_YEAST E3 ubiquitin-protein ligase UBR1 OS=Saccharomyces cerevisiae (strain ATCC 204508 / S288c) OX=559292 GN=UBR1 PE=1 SV=1	1	5	6	3	4	5.3	224.84	0	13.757	By MS/MS	By MS/MS	By MS/MS	By MS/MS	4.6	5.3	2.2	3.5	1024100	1091100	126170	311970	327100	238830	103490	93982	UBR1	1057600	219070
P04456	P04456	60S ribosomal protein L25	RPL25	sp|P04456|RL25_YEAST 60S ribosomal protein L25 OS=Saccharomyces cerevisiae (strain ATCC 204508 / S288c) OX=559292 GN=RPL25 PE=1 SV=4	1	0	0	3	3	24.6	15.757	0	26.994			By MS/MS	By MS/MS	0	0	24.6	24.6	0	0	2015200	1827200	0	0	566070	518750	RPL25	0	1921200
P38873	P38873	Target of rapamycin complex 1 subunit KOG1	KOG1	sp|P38873|KOG1_YEAST Target of rapamycin complex 1 subunit KOG1 OS=Saccharomyces cerevisiae (strain ATCC 204508 / S288c) OX=559292 GN=KOG1 PE=1 SV=2	1	4	5	10	9	9.1	177.61	0	129.36	By matching	By matching	By MS/MS	By MS/MS	4.5	4.9	9.1	8.2	199350	232000	1802600	1543200	49178	43653	372310	522300	KOG1	215675	1672900
P00958	P00958	Methionine--tRNA ligase, cytoplasmic	MES1	sp|P00958|SYMC_YEAST Methionine--tRNA ligase, cytoplasmic OS=Saccharomyces cerevisiae (strain ATCC 204508 / S288c) OX=559292 GN=MES1 PE=1 SV=4	1	8	8	8	6	18.5	85.677	0	34.72	By MS/MS	By MS/MS	By MS/MS	By MS/MS	12.6	12.4	13.4	8.4	796000	621900	302590	177170	216640	260340	86297	76916	MES1	708950	239880
P32501	P32501	Translation initiation factor eIF-2B subunit epsilon	GCD6	sp|P32501|EI2BE_YEAST Translation initiation factor eIF-2B subunit epsilon OS=Saccharomyces cerevisiae (strain ATCC 204508 / S288c) OX=559292 GN=GCD6 PE=1 SV=1	1	0	0	13	12	28.8	81.16	0	56.201			By MS/MS	By MS/MS	0	0	27.2	25.7	0	0	1273000	1203000	0	0	329100	306830	GCD6	0	1238000
Q04458	Q04458	Fatty aldehyde dehydrogenase HFD1	HFD1	sp|Q04458|HFD1_YEAST Fatty aldehyde dehydrogenase HFD1 OS=Saccharomyces cerevisiae (strain ATCC 204508 / S288c) OX=559292 GN=HFD1 PE=1 SV=1	1	2	2	8	8	22.7	59.978	0	24.63	By matching	By matching	By MS/MS	By MS/MS	8.5	8.5	22.7	22.7	188250	161080	1867800	1491100	48834	44492	504320	450310	HFD1	174665	1679450
P32583	P32583	Suppressor protein SRP40	SRP40	sp|P32583|SRP40_YEAST Suppressor protein SRP40 OS=Saccharomyces cerevisiae (strain ATCC 204508 / S288c) OX=559292 GN=SRP40 PE=1 SV=2	1	2	2	0	0	5.7	41.015	0	10.55	By MS/MS	By MS/MS			5.7	5.7	0	0	396540	339980	0	0	81694	78624	0	0	SRP40	368260	0
P40075	P40075	Vesicle-associated membrane protein-associated protein SCS2	SCS2	sp|P40075|SCS2_YEAST Vesicle-associated membrane protein-associated protein SCS2 OS=Saccharomyces cerevisiae (strain ATCC 204508 / S288c) OX=559292 GN=SCS2 PE=1 SV=3	1	2	3	7	7	46.7	26.925	0	51.035	By matching	By matching	By MS/MS	By MS/MS	13.1	19.3	46.7	46.7	30818	32015	1780000	1437200	17494	20647	519610	440780	SCS2	31416.5	1608600
Q06493	Q06493	LETM1 domain-containing protein YLH47, mitochondrial	YLH47	sp|Q06493|YLH47_YEAST LETM1 domain-containing protein YLH47, mitochondrial OS=Saccharomyces cerevisiae (strain ATCC 204508 / S288c) OX=559292 GN=YLH47 PE=1 SV=1	1	2	3	7	6	17.6	52.174	0	23.767	By matching	By matching	By MS/MS	By MS/MS	4.8	7.9	17.6	14.8	107440	222890	1934000	1437800	0	103130	520800	376530	YLH47	165165	1685900
P32787	P32787	Mitochondrial genome maintenance protein MGM101	MGM101	sp|P32787|MG101_YEAST Mitochondrial genome maintenance protein MGM101 OS=Saccharomyces cerevisiae (strain ATCC 204508 / S288c) OX=559292 GN=MGM101 PE=1 SV=1	1	1	1	7	7	32.7	30.09	0	29.844	By MS/MS	By matching	By MS/MS	By MS/MS	7.8	7.8	32.7	32.7	379680	217530	1478000	1391900	0	0	405080	350670	MGM101	298605	1434950
P38166	P38166	Protein transport protein SFT2	SFT2	sp|P38166|SFT2_YEAST Protein transport protein SFT2 OS=Saccharomyces cerevisiae (strain ATCC 204508 / S288c) OX=559292 GN=SFT2 PE=1 SV=1	1	0	0	2	2	12.1	24.274	0	10.023			By MS/MS	By MS/MS	0	0	12.1	12.1	0	0	1651200	1949700	0	0	459620	559310	SFT2	0	1800450
P38077	P38077	ATP synthase subunit gamma, mitochondrial	ATP3	sp|P38077|ATPG_YEAST ATP synthase subunit gamma, mitochondrial OS=Saccharomyces cerevisiae (strain ATCC 204508 / S288c) OX=559292 GN=ATP3 PE=1 SV=1	1	0	0	8	8	32.5	34.35	0	41.978			By MS/MS	By MS/MS	0	0	32.5	32.5	0	0	1902100	1183400	0	0	383400	278430	ATP3	0	1542750
P41056	P41056	60S ribosomal protein L33-B	RPL33B	sp|P41056|RL33B_YEAST 60S ribosomal protein L33-B OS=Saccharomyces cerevisiae (strain ATCC 204508 / S288c) OX=559292 GN=RPL33B PE=1 SV=2	1	0	0	2	2	24.3	12.168	0	3.4126			By MS/MS	By MS/MS	0	0	24.3	24.3	0	0	1672700	1896500	0	0	0	544930	RPL33B	0	1784600
P07248	P07248	Regulatory protein ADR1	ADR1	sp|P07248|ADR1_YEAST Regulatory protein ADR1 OS=Saccharomyces cerevisiae (strain ATCC 204508 / S288c) OX=559292 GN=ADR1 PE=1 SV=2	1	4	4	14	14	17.2	150.94	0	65.444	By matching	By matching	By MS/MS	By MS/MS	4.7	5.1	17.2	17.2	161580	95793	1763800	1454000	28409	22440	458130	490760	ADR1	128686	1608900
P18239;P18238;P04710	P18239	ADP,ATP carrier protein 2	PET9	sp|P18239|ADT2_YEAST ADP,ATP carrier protein 2 OS=Saccharomyces cerevisiae (strain ATCC 204508 / S288c) OX=559292 GN=PET9 PE=1 SV=2	3	1	1	7	7	21.4	34.426	0	19.792	By matching	By matching	By MS/MS	By MS/MS	3.8	2.5	21.4	21.4	45291	14510	1734500	1685100	0	0	485550	476490	PET9	29900.5	1709800
Q02326	Q02326	60S ribosomal protein L6-A	RPL6A	sp|Q02326|RL6A_YEAST 60S ribosomal protein L6-A OS=Saccharomyces cerevisiae (strain ATCC 204508 / S288c) OX=559292 GN=RPL6A PE=1 SV=2	1	0	0	3	3	14.8	19.961	0	6.6203			By MS/MS	By MS/MS	0	0	29.5	29.5	0	0	1884900	1629000	0	0	512720	478970	RPL6A	0	1756950
Q12334	Q12334	Protein SCM3	SCM3	sp|Q12334|SCM3_YEAST Protein SCM3 OS=Saccharomyces cerevisiae (strain ATCC 204508 / S288c) OX=559292 GN=SCM3 PE=1 SV=2	1	2	2	1	1	12.1	25.754	0.0095012	2.2702	By MS/MS	By matching	By MS/MS	By matching	12.1	12.1	8.1	8.1	368530	523840	487870	444800	0	158530	0	0	SCM3	446185	466335
P02829	P02829	ATP-dependent molecular chaperone HSP82	HSP82	sp|P02829|HSP82_YEAST ATP-dependent molecular chaperone HSP82 OS=Saccharomyces cerevisiae (strain ATCC 204508 / S288c) OX=559292 GN=HSP82 PE=1 SV=1	1	0	0	4	4	8.3	81.405	0	125.27	By matching	By matching	By MS/MS	By MS/MS	13.4	11.4	31.5	31.6	0	0	1494000	1486900	0	0	343580	388620	HSP82	0	1490450
P33329	P33329	Serine/threonine-protein phosphatase PP-Z2	PPZ2	sp|P33329|PPZ2_YEAST Serine/threonine-protein phosphatase PP-Z2 OS=Saccharomyces cerevisiae (strain ATCC 204508 / S288c) OX=559292 GN=PPZ2 PE=1 SV=4	1	1	1	0	0	3.1	78.491	0.0050697	2.5767	By MS/MS	By MS/MS			3.1	3.1	0	0	1417400	1990800	0	0	0	474270	0	0	PPZ2	1704100	0
Q07915	Q07915	Ribosome biogenesis protein RLP24	RLP24	sp|Q07915|RLP24_YEAST Ribosome biogenesis protein RLP24 OS=Saccharomyces cerevisiae (strain ATCC 204508 / S288c) OX=559292 GN=RLP24 PE=1 SV=1	1	0	1	3	3	16.1	23.975	0	32.856		By matching	By MS/MS	By MS/MS	0	4	16.1	16.1	0	39582	1750200	1584900	0	0	479110	459250	RLP24	39582	1667550
P38631	P38631	1,3-beta-glucan synthase component FKS1	FKS1	sp|P38631|FKS1_YEAST 1,3-beta-glucan synthase component FKS1 OS=Saccharomyces cerevisiae (strain ATCC 204508 / S288c) OX=559292 GN=FKS1 PE=1 SV=2	1	1	2	14	13	11.5	214.85	0	55.82	By matching	By matching	By MS/MS	By MS/MS	0.5	1.6	11.5	10.3	38027	61305	1727600	1551100	0	18926	385450	543810	FKS1	49666	1639350
P07703	P07703	DNA-directed RNA polymerases I and III subunit RPAC1	RPC40	sp|P07703|RPAC1_YEAST DNA-directed RNA polymerases I and III subunit RPAC1 OS=Saccharomyces cerevisiae (strain ATCC 204508 / S288c) OX=559292 GN=RPC40 PE=1 SV=1	1	3	3	8	9	32.5	37.686	0	64.695	By matching	By matching	By MS/MS	By MS/MS	9.9	8.7	29.3	32.5	118480	88403	870660	775610	81254	94878	200600	164220	RPC40	103442	823135
O13585	O13585	Dilute domain-containing protein YPR089W		sp|O13585|YP089_YEAST Dilute domain-containing protein YPR089W OS=Saccharomyces cerevisiae (strain ATCC 204508 / S288c) OX=559292 GN=YPR089W PE=1 SV=2	1	0	0	8	8	15.3	102.58	0	40.61			By MS/MS	By MS/MS	0	0	15.3	15.3	0	0	1931100	1492600	0	0	480760	484580		0	1711850
P36101	P36101	tRNA threonylcarbamoyladenosine dehydratase 2	TCD2	sp|P36101|TCD2_YEAST tRNA threonylcarbamoyladenosine dehydratase 2 OS=Saccharomyces cerevisiae (strain ATCC 204508 / S288c) OX=559292 GN=TCD2 PE=1 SV=1	1	0	0	7	7	23	50.265	0	126.41			By MS/MS	By MS/MS	0	0	23	23	0	0	1766800	1537300	0	0	506200	426330	TCD2	0	1652050
P13181	P13181	Galactose transporter	GAL2	sp|P13181|GAL2_YEAST Galactose transporter OS=Saccharomyces cerevisiae (strain ATCC 204508 / S288c) OX=559292 GN=GAL2 PE=1 SV=3	1	0	0	5	5	12.2	63.625	0	10.948			By MS/MS	By MS/MS	0	0	12.2	12.2	0	0	1845700	1394000	0	0	527270	361780	GAL2	0	1619850
P14742	P14742	Glutamine--fructose-6-phosphate aminotransferase [isomerizing]	GFA1	sp|P14742|GFA1_YEAST Glutamine--fructose-6-phosphate aminotransferase [isomerizing] OS=Saccharomyces cerevisiae (strain ATCC 204508 / S288c) OX=559292 GN=GFA1 PE=1 SV=4	1	4	4	8	7	20.4	80.046	0	27.612	By MS/MS	By MS/MS	By MS/MS	By MS/MS	9.5	10.9	20.4	18.4	270720	415170	1316100	1115100	75104	101880	371120	305910	GFA1	342945	1215600
P35178	P35178	Ribosomal RNA-processing protein 1	RRP1	sp|P35178|RRP1_YEAST Ribosomal RNA-processing protein 1 OS=Saccharomyces cerevisiae (strain ATCC 204508 / S288c) OX=559292 GN=RRP1 PE=1 SV=2	1	0	1	5	5	16.9	33.202	0	15.599		By matching	By MS/MS	By MS/MS	0	5.8	16.9	16.9	0	135290	1544300	1550400	0	0	411880	462630	RRP1	135290	1547350
Q06706	Q06706	Elongator complex protein 1	IKI3	sp|Q06706|ELP1_YEAST Elongator complex protein 1 OS=Saccharomyces cerevisiae (strain ATCC 204508 / S288c) OX=559292 GN=IKI3 PE=1 SV=1	1	5	5	6	7	8.2	152.99	0	44.047	By matching	By matching	By MS/MS	By MS/MS	5.8	5.7	5.7	7.4	614880	453930	716300	863230	156130	149570	202370	217100	IKI3	534405	789765
P03962	P03962	Orotidine 5-phosphate decarboxylase	URA3	sp|P03962|PYRF_YEAST Orotidine 5-phosphate decarboxylase OS=Saccharomyces cerevisiae (strain ATCC 204508 / S288c) OX=559292 GN=URA3 PE=1 SV=2	1	5	4	7	8	37.8	29.239	0	26.297	By matching	By MS/MS	By MS/MS	By MS/MS	21.7	15.4	33.7	37.8	278710	194080	1049800	867620	117870	112650	263900	265560	URA3	236395	958710
P53734	P53734	ATP-dependent RNA helicase DBP6	DBP6	sp|P53734|DBP6_YEAST ATP-dependent RNA helicase DBP6 OS=Saccharomyces cerevisiae (strain ATCC 204508 / S288c) OX=559292 GN=DBP6 PE=1 SV=1	1	0	0	7	9	17.6	70.361	0	62.045			By MS/MS	By MS/MS	0	0	11.8	17.6	0	0	1459300	1469500	0	0	450440	377190	DBP6	0	1464400
P08417	P08417	Fumarate hydratase, mitochondrial	FUM1	sp|P08417|FUMH_YEAST Fumarate hydratase, mitochondrial OS=Saccharomyces cerevisiae (strain ATCC 204508 / S288c) OX=559292 GN=FUM1 PE=1 SV=2	1	2	1	7	8	24.6	53.151	0	18.485	By matching	By MS/MS	By MS/MS	By MS/MS	8.6	2.7	23.2	24.6	193340	21547	1029600	998830	104450	0	322690	190180	FUM1	107444	1014215
Q06485	Q06485	Autophagy-related protein 33	ATG33	sp|Q06485|ATG33_YEAST Autophagy-related protein 33 OS=Saccharomyces cerevisiae (strain ATCC 204508 / S288c) OX=559292 GN=ATG33 PE=1 SV=1	1	0	0	3	3	24.9	20.4	0	7.4143			By MS/MS	By MS/MS	0	0	24.9	24.9	0	0	1537400	1482200	0	0	424200	428760	ATG33	0	1509800
P21801	P21801	Succinate dehydrogenase [ubiquinone] iron-sulfur subunit, mitochondrial	SDH2	sp|P21801|SDHB_YEAST Succinate dehydrogenase [ubiquinone] iron-sulfur subunit, mitochondrial OS=Saccharomyces cerevisiae (strain ATCC 204508 / S288c) OX=559292 GN=SDH2 PE=1 SV=1	1	1	1	4	3	18.4	30.231	0	11.858	By matching	By matching	By MS/MS	By MS/MS	3.8	5.3	18.4	18.4	4080.7	159940	939250	1423900	0	0	242180	316070	SDH2	82010.4	1181575
P25367	P25367	[PIN+] prion protein RNQ1	RNQ1	sp|P25367|RNQ1_YEAST [PIN+] prion protein RNQ1 OS=Saccharomyces cerevisiae (strain ATCC 204508 / S288c) OX=559292 GN=RNQ1 PE=1 SV=2	1	0	1	3	3	12.1	42.579	0	28.143		By matching	By MS/MS	By MS/MS	0	5.7	12.1	12.1	0	27140	1268900	1272500	0	0	190640	199460	RNQ1	27140	1270700
P16387	P16387	Pyruvate dehydrogenase E1 component subunit alpha, mitochondrial	PDA1	sp|P16387|ODPA_YEAST Pyruvate dehydrogenase E1 component subunit alpha, mitochondrial OS=Saccharomyces cerevisiae (strain ATCC 204508 / S288c) OX=559292 GN=PDA1 PE=1 SV=2	1	3	3	7	7	23.1	46.343	0	16.078	By matching	By matching	By MS/MS	By MS/MS	8.8	8.8	21	21	207450	183060	517770	510430	36198	31646	164640	192120	PDA1	195255	514100
P39076	P39076	T-complex protein 1 subunit beta	CCT2	sp|P39076|TCPB_YEAST T-complex protein 1 subunit beta OS=Saccharomyces cerevisiae (strain ATCC 204508 / S288c) OX=559292 GN=CCT2 PE=1 SV=1	1	3	2	10	9	41.6	57.203	0	54.231	By matching	By matching	By MS/MS	By MS/MS	8	5.5	31.9	23.7	54465	38770	1104800	861960	34778	39732	392990	389010	CCT2	46617.5	983380
P24276	P24276	Protein SSD1	SSD1	sp|P24276|SSD1_YEAST Protein SSD1 OS=Saccharomyces cerevisiae (strain ATCC 204508 / S288c) OX=559292 GN=SSD1 PE=1 SV=1	1	0	1	8	9	12.6	139.95	0	62.868		By MS/MS	By MS/MS	By MS/MS	0	0.9	9.8	11.7	0	830050	1085000	1007100	0	0	302110	288660	SSD1	830050	1046050
Q03124	Q03124	Chromatin structure-remodeling complex subunit RSC9	RSC9	sp|Q03124|RSC9_YEAST Chromatin structure-remodeling complex subunit RSC9 OS=Saccharomyces cerevisiae (strain ATCC 204508 / S288c) OX=559292 GN=RSC9 PE=1 SV=1	1	0	0	6	6	14.8	65.217	0	45.676			By MS/MS	By MS/MS	0	0	14.8	14.8	0	0	1115800	1426800	0	0	352810	348220	RSC9	0	1271300
P05626	P05626	ATP synthase subunit 4, mitochondrial	ATP4	sp|P05626|ATPF_YEAST ATP synthase subunit 4, mitochondrial OS=Saccharomyces cerevisiae (strain ATCC 204508 / S288c) OX=559292 GN=ATP4 PE=1 SV=2	1	3	5	6	6	32.4	26.925	0	60.844	By MS/MS	By MS/MS	By MS/MS	By MS/MS	16.8	23.4	27	27	380880	502720	773930	637100	143700	138010	211170	267300	ATP4	441800	705515
P40573	P40573	Transcriptional activator of sulfur metabolism MET28	MET28	sp|P40573|MET28_YEAST Transcriptional activator of sulfur metabolism MET28 OS=Saccharomyces cerevisiae (strain ATCC 204508 / S288c) OX=559292 GN=MET28 PE=1 SV=1	1	1	1	0	0	18.2	21.589	0	3.2085	By MS/MS	By matching			5.3	5.3	0	0	851820	633780	0	0	0	0	0	0	MET28	742800	0
P16862	P16862	ATP-dependent 6-phosphofructokinase subunit beta	PFK2	sp|P16862|PFKA2_YEAST ATP-dependent 6-phosphofructokinase subunit beta OS=Saccharomyces cerevisiae (strain ATCC 204508 / S288c) OX=559292 GN=PFK2 PE=1 SV=4	1	5	6	8	8	13.7	104.62	0	21.768	By MS/MS	By MS/MS	By MS/MS	By MS/MS	7.5	8.4	10.1	10.1	272580	317250	504360	632670	141850	101090	124430	177500	PFK2	294915	568515
P38701	P38701	40S ribosomal protein S20	RPS20	sp|P38701|RS20_YEAST 40S ribosomal protein S20 OS=Saccharomyces cerevisiae (strain ATCC 204508 / S288c) OX=559292 GN=RPS20 PE=1 SV=3	1	2	1	5	5	43.8	13.907	0	11.819	By matching	By MS/MS	By MS/MS	By MS/MS	18.2	7.4	43.8	43.8	69300	82302	773810	820080	54468	0	179480	223630	RPS20	75801	796945
Q06208	Q06208	Protein RIF2	RIF2	sp|Q06208|RIF2_YEAST Protein RIF2 OS=Saccharomyces cerevisiae (strain ATCC 204508 / S288c) OX=559292 GN=RIF2 PE=1 SV=1	1	1	1	0	0	3.3	45.642	0.0013624	3.1194	By MS/MS	By MS/MS			3.3	3.3	0	0	2643600	169610	0	0	0	51328	0	0	RIF2	1406605	0
P16603	P16603	NADPH--cytochrome P450 reductase	NCP1	sp|P16603|NCPR_YEAST NADPH--cytochrome P450 reductase OS=Saccharomyces cerevisiae (strain ATCC 204508 / S288c) OX=559292 GN=NCP1 PE=1 SV=3	1	1	2	9	9	22.3	76.771	0	70.436	By matching	By matching	By MS/MS	By MS/MS	3.2	6.9	22.3	22.3	38633	118100	1296800	1205200	0	41195	374620	325700	NCP1	78366.5	1251000
P33442;P23248	P33442;P23248	40S ribosomal protein S1-A;40S ribosomal protein S1-B	RPS1A;RPS1B	sp|P33442|RS3A1_YEAST 40S ribosomal protein S1-A OS=Saccharomyces cerevisiae (strain ATCC 204508 / S288c) OX=559292 GN=RPS1A PE=1 SV=2;sp|P23248|RS3A2_YEAST 40S ribosomal protein S1-B OS=Saccharomyces cerevisiae (strain ATCC 204508 / S288c) OX=559292 GN=RP	2	3	2	8	8	35.7	28.743	0	27.721	By matching	By matching	By MS/MS	By MS/MS	13.3	7.5	35.7	35.7	80977	70979	1424700	1172100	34490	30359	362610	261090	RPS1A;RPS1B	75978	1298400
P35180	P35180	Mitochondrial import receptor subunit TOM20	TOM20	sp|P35180|TOM20_YEAST Mitochondrial import receptor subunit TOM20 OS=Saccharomyces cerevisiae (strain ATCC 204508 / S288c) OX=559292 GN=TOM20 PE=1 SV=1	1	0	0	3	3	22.4	20.317	0	64.583			By MS/MS	By MS/MS	0	0	22.4	22.4	0	0	1340500	1151400	0	0	379600	340330	TOM20	0	1245950
P32191	P32191	Glycerol-3-phosphate dehydrogenase, mitochondrial	GUT2	sp|P32191|GPDM_YEAST Glycerol-3-phosphate dehydrogenase, mitochondrial OS=Saccharomyces cerevisiae (strain ATCC 204508 / S288c) OX=559292 GN=GUT2 PE=1 SV=2	1	0	0	10	9	21.6	72.388	0	52.874			By MS/MS	By MS/MS	0	0	21.6	19.7	0	0	1507700	1259800	0	0	406560	374270	GUT2	0	1383750
P87262;P40525	P87262;P40525	60S ribosomal protein L34-A;60S ribosomal protein L34-B	RPL34A;RPL34B	sp|P87262|RL34A_YEAST 60S ribosomal protein L34-A OS=Saccharomyces cerevisiae (strain ATCC 204508 / S288c) OX=559292 GN=RPL34A PE=1 SV=1;sp|P40525|RL34B_YEAST 60S ribosomal protein L34-B OS=Saccharomyces cerevisiae (strain ATCC 204508 / S288c) OX=559292 GN	2	0	0	2	2	12.4	13.639	0.0026178	2.7822			By MS/MS	By MS/MS	0	0	12.4	12.4	0	0	1652500	1056800	0	0	444190	318520	RPL34A;RPL34B	0	1354650
P38882	P38882	U3 small nucleolar RNA-associated protein 9	UTP9	sp|P38882|UTP9_YEAST U3 small nucleolar RNA-associated protein 9 OS=Saccharomyces cerevisiae (strain ATCC 204508 / S288c) OX=559292 GN=UTP9 PE=1 SV=1	1	0	1	10	11	25.9	65.271	0	80.157		By matching	By MS/MS	By MS/MS	0	2.1	24.5	25.9	0	2965.5	935440	930200	0	0	340730	436800	UTP9	2965.5	932820
P15703	P15703	Glucan 1,3-beta-glucosidase	BGL2	sp|P15703|BGL2_YEAST Glucan 1,3-beta-glucosidase OS=Saccharomyces cerevisiae (strain ATCC 204508 / S288c) OX=559292 GN=BGL2 PE=1 SV=1	1	2	2	5	5	23.3	34.118	0	49.569	By MS/MS	By MS/MS	By MS/MS	By MS/MS	7	7	19.8	19.8	97117	98198	882470	776610	67209	65831	235790	235860	BGL2	97657.5	829540
P38555	P38555	GTP-binding protein YPT31/YPT8	YPT31	sp|P38555|YPT31_YEAST GTP-binding protein YPT31/YPT8 OS=Saccharomyces cerevisiae (strain ATCC 204508 / S288c) OX=559292 GN=YPT31 PE=1 SV=3	1	1	1	5	5	31.8	24.469	0	42.007	By matching	By matching	By MS/MS	By MS/MS	5.4	5.4	31.8	31.8	27480	62546	1240800	1112200	0	0	334530	332340	YPT31	45013	1176500
P53330	P53330	Regulator of Ty1 transposition protein 102	RTT102	sp|P53330|RT102_YEAST Regulator of Ty1 transposition protein 102 OS=Saccharomyces cerevisiae (strain ATCC 204508 / S288c) OX=559292 GN=RTT102 PE=1 SV=2	1	1	0	4	4	51.6	17.794	0	37.357	By matching		By MS/MS	By MS/MS	12.7	0	45.2	45.2	20169	0	868840	940760	0	0	246190	281380	RTT102	20169	904800
P54114;P47771	P54114;P47771	Aldehyde dehydrogenase [NAD(P)+] 2;Aldehyde dehydrogenase [NAD(P)+] 1	ALD3;ALD2	sp|P54114|ALDH3_YEAST Aldehyde dehydrogenase [NAD(P)+] 2 OS=Saccharomyces cerevisiae (strain ATCC 204508 / S288c) OX=559292 GN=ALD3 PE=1 SV=1;sp|P47771|ALDH2_YEAST Aldehyde dehydrogenase [NAD(P)+] 1 OS=Saccharomyces cerevisiae (strain ATCC 204508 / S288c)	2	1	1	8	8	25.5	55.385	0	108.79	By matching	By matching	By MS/MS	By MS/MS	4.3	4.3	22.5	22.5	108750	90728	1053200	1053700	0	0	263520	265880	ALD3;ALD2	99739	1053450
P17555	P17555	Adenylyl cyclase-associated protein	SRV2	sp|P17555|CAP_YEAST Adenylyl cyclase-associated protein OS=Saccharomyces cerevisiae (strain ATCC 204508 / S288c) OX=559292 GN=SRV2 PE=1 SV=1	1	4	3	10	12	28.7	57.521	0	45.569	By MS/MS	By MS/MS	By MS/MS	By MS/MS	6.8	8.4	26.2	28.7	74104	63845	691980	898030	50593	48674	199040	149470	SRV2	68974.5	795005
Q04431	Q04431	Spindle pole body component KRE28	KRE28	sp|Q04431|KRE28_YEAST Spindle pole body component KRE28 OS=Saccharomyces cerevisiae (strain ATCC 204508 / S288c) OX=559292 GN=KRE28 PE=1 SV=1	1	1	1	1	1	5.2	44.674	0.0026281	2.8063	By MS/MS	By matching	By MS/MS	By MS/MS	2.6	2.6	2.6	2.6	1127300	1272100	49228	38570	0	0	0	11082	KRE28	1199700	43899
P38169	P38169	Kynurenine 3-monooxygenase	BNA4	sp|P38169|KMO_YEAST Kynurenine 3-monooxygenase OS=Saccharomyces cerevisiae (strain ATCC 204508 / S288c) OX=559292 GN=BNA4 PE=1 SV=1	1	1	0	5	5	16.3	52.429	0	34.729	By matching		By MS/MS	By MS/MS	2.8	0	16.3	16.3	57490	0	1244000	1166400	0	0	346340	334390	BNA4	57490	1205200
P35189	P35189	Transcription initiation factor TFIID subunit 14	TAF14	sp|P35189|TAF14_YEAST Transcription initiation factor TFIID subunit 14 OS=Saccharomyces cerevisiae (strain ATCC 204508 / S288c) OX=559292 GN=TAF14 PE=1 SV=1	1	0	1	4	4	23.8	27.44	0	39.173		By MS/MS	By MS/MS	By MS/MS	0	6.6	23.8	23.8	0	58887	890490	789250	0	0	147780	127760	TAF14	58887	839870
P53141	P53141	Myosin light chain 1	MLC1	sp|P53141|MLC1_YEAST Myosin light chain 1 OS=Saccharomyces cerevisiae (strain ATCC 204508 / S288c) OX=559292 GN=MLC1 PE=1 SV=1	1	0	0	6	6	51.7	16.444	0	92.883			By MS/MS	By MS/MS	0	0	51.7	51.7	0	0	1141100	1099000	0	0	318450	278740	MLC1	0	1120050
P43621	P43621	Coatomer subunit delta	RET2	sp|P43621|COPD_YEAST Coatomer subunit delta OS=Saccharomyces cerevisiae (strain ATCC 204508 / S288c) OX=559292 GN=RET2 PE=1 SV=3	1	3	4	3	6	19.4	60.627	0	12.576	By MS/MS	By matching	By MS/MS	By MS/MS	5.5	9.2	8.6	15.9	491570	662430	314190	485510	216220	182970	142400	92229	RET2	577000	399850
P00331	P00331	Alcohol dehydrogenase 2	ADH2	sp|P00331|ADH2_YEAST Alcohol dehydrogenase 2 OS=Saccharomyces cerevisiae (strain ATCC 204508 / S288c) OX=559292 GN=ADH2 PE=1 SV=3	1	1	1	2	1	6.6	36.731	0	17.469	By MS/MS	By MS/MS	By MS/MS	By MS/MS	12.1	12.1	14.9	12.1	406860	330410	532730	435950	0	0	170960	0	ADH2	368635	484340
Q12335	Q12335	Protoplast secreted protein 2	PST2	sp|Q12335|PST2_YEAST Protoplast secreted protein 2 OS=Saccharomyces cerevisiae (strain ATCC 204508 / S288c) OX=559292 GN=PST2 PE=1 SV=1	1	0	0	5	5	55.1	20.965	0	29.929			By MS/MS	By MS/MS	0	0	55.1	55.1	0	0	1041000	976220	0	0	259450	260310	PST2	0	1008610
P38811	P38811	Transcription-associated protein 1	TRA1	sp|P38811|TRA1_YEAST Transcription-associated protein 1 OS=Saccharomyces cerevisiae (strain ATCC 204508 / S288c) OX=559292 GN=TRA1 PE=1 SV=1	1	0	0	14	14	4.8	433.17	0	61.111			By MS/MS	By MS/MS	0	0	4.8	4.8	0	0	1077900	1120800	0	0	271780	312650	TRA1	0	1099350
P09734	P09734	Tubulin alpha-3 chain	TUB3	sp|P09734|TBA3_YEAST Tubulin alpha-3 chain OS=Saccharomyces cerevisiae (strain ATCC 204508 / S288c) OX=559292 GN=TUB3 PE=1 SV=1	1	1	1	7	7	27	49.693	0	23.129	By matching	By matching	By MS/MS	By MS/MS	20.7	16.2	42	42	49589	43281	687030	646250	0	0	232850	243770	TUB3	46435	666640
O13539	O13539	THO complex subunit THP2	THP2	sp|O13539|THP2_YEAST THO complex subunit THP2 OS=Saccharomyces cerevisiae (strain ATCC 204508 / S288c) OX=559292 GN=THP2 PE=1 SV=1	1	3	1	5	5	30.7	30.299	0	32.225	By matching	By matching	By MS/MS	By MS/MS	14.9	5.4	24.5	24.5	51818	17992	807150	748110	20949	0	228670	222100	THP2	34905	777630
Q06211	Q06211	E3 ubiquitin-protein ligase linker protein MMS1	MMS1	sp|Q06211|MMS1_YEAST E3 ubiquitin-protein ligase linker protein MMS1 OS=Saccharomyces cerevisiae (strain ATCC 204508 / S288c) OX=559292 GN=MMS1 PE=1 SV=1	1	0	0	3	2	11.7	161.24	0	52.589			By MS/MS	By matching	0	0	2.4	1.4	0	0	306390	384450	0	0	49726	0	MMS1	0	345420
Q03010	Q03010	Transcriptional regulatory protein UME1	UME1	sp|Q03010|UME1_YEAST Transcriptional regulatory protein UME1 OS=Saccharomyces cerevisiae (strain ATCC 204508 / S288c) OX=559292 GN=UME1 PE=1 SV=1	1	2	2	6	7	21.1	51.021	0	34.621	By MS/MS	By MS/MS	By MS/MS	By MS/MS	6.5	3.9	16.7	18.5	33069	6806.8	686370	746470	75193	0	152810	211880	UME1	19937.9	716420
P11075	P11075	Protein transport protein SEC7	SEC7	sp|P11075|SEC7_YEAST Protein transport protein SEC7 OS=Saccharomyces cerevisiae (strain ATCC 204508 / S288c) OX=559292 GN=SEC7 PE=1 SV=2	1	0	0	12	12	9.9	226.88	0	53.009			By MS/MS	By MS/MS	0	0	9.9	9.9	0	0	1134000	1204500	0	0	336460	324670	SEC7	0	1169250
Q12250	Q12250	26S proteasome regulatory subunit RPN5	RPN5	sp|Q12250|RPN5_YEAST 26S proteasome regulatory subunit RPN5 OS=Saccharomyces cerevisiae (strain ATCC 204508 / S288c) OX=559292 GN=RPN5 PE=1 SV=3	1	3	3	5	5	14.4	51.768	0	11.889	By MS/MS	By MS/MS	By MS/MS	By MS/MS	8.3	8.3	12.6	12.6	759870	678570	340470	348350	144100	116620	133870	141320	RPN5	719220	344410
P00937	P00937	Multifunctional tryptophan biosynthesis protein;Anthranilate synthase component 2;Indole-3-glycerol phosphate synthase	TRP3	sp|P00937|TRPG_YEAST Multifunctional tryptophan biosynthesis protein OS=Saccharomyces cerevisiae (strain ATCC 204508 / S288c) OX=559292 GN=TRP3 PE=1 SV=2	1	5	6	3	3	19.6	53.489	0	13.335	By matching	By matching	By MS/MS	By MS/MS	17.4	19.6	9.9	12.6	357540	457270	331320	299170	93254	119840	132920	97726	TRP3	407405	315245
P32591	P32591	SWI/SNF complex subunit SWI3	SWI3	sp|P32591|SWI3_YEAST SWI/SNF complex subunit SWI3 OS=Saccharomyces cerevisiae (strain ATCC 204508 / S288c) OX=559292 GN=SWI3 PE=1 SV=1	1	0	0	8	8	20.6	92.925	0	39.162			By MS/MS	By MS/MS	0	0	12.1	11.9	0	0	822160	722730	0	0	209480	165910	SWI3	0	772445
P53199	P53199	Sterol-4-alpha-carboxylate 3-dehydrogenase, decarboxylating	ERG26	sp|P53199|ERG26_YEAST Sterol-4-alpha-carboxylate 3-dehydrogenase, decarboxylating OS=Saccharomyces cerevisiae (strain ATCC 204508 / S288c) OX=559292 GN=ERG26 PE=1 SV=1	1	2	2	4	4	18.1	38.706	0	25.686	By matching	By matching	By MS/MS	By MS/MS	5.2	5.2	18.1	18.1	52959	56809	1161600	919040	77173	80152	219850	185140	ERG26	54884	1040320
P23641	P23641	Mitochondrial phosphate carrier protein;Mitochondrial phosphate carrier protein, N-terminally processed	MIR1	sp|P23641|MPCP_YEAST Mitochondrial phosphate carrier protein OS=Saccharomyces cerevisiae (strain ATCC 204508 / S288c) OX=559292 GN=MIR1 PE=1 SV=1	1	0	0	3	3	16.1	32.812	0	53.43			By MS/MS	By MS/MS	0	0	16.1	16.1	0	0	1135300	1098200	0	0	314440	316500	MIR1	0	1116750
P22219	P22219	Serine/threonine-protein kinase VPS15	VPS15	sp|P22219|VPS15_YEAST Serine/threonine-protein kinase VPS15 OS=Saccharomyces cerevisiae (strain ATCC 204508 / S288c) OX=559292 GN=VPS15 PE=1 SV=4	1	2	1	0	0	1.7	166.37	0.0084746	2.382	By matching	By MS/MS			1.7	1	0	0	1154800	330480	0	0	339310	0	0	0	VPS15	742640	0
P15705	P15705	Heat shock protein STI1	STI1	sp|P15705|STI1_YEAST Heat shock protein STI1 OS=Saccharomyces cerevisiae (strain ATCC 204508 / S288c) OX=559292 GN=STI1 PE=1 SV=1	1	0	0	10	11	25.1	66.264	0	52.726			By MS/MS	By MS/MS	0	0	22.4	23.8	0	0	1062400	1047500	0	0	284490	261160	STI1	0	1054950
O13563	O13563	26S proteasome regulatory subunit RPN13	RPN13	sp|O13563|RPN13_YEAST 26S proteasome regulatory subunit RPN13 OS=Saccharomyces cerevisiae (strain ATCC 204508 / S288c) OX=559292 GN=RPN13 PE=1 SV=1	1	0	0	2	3	20.5	17.902	0	17.914			By MS/MS	By MS/MS	0	0	15.4	20.5	0	0	304430	364480	0	0	91117	89440	RPN13	0	334455
P07560	P07560	Ras-related protein SEC4	SEC4	sp|P07560|SEC4_YEAST Ras-related protein SEC4 OS=Saccharomyces cerevisiae (strain ATCC 204508 / S288c) OX=559292 GN=SEC4 PE=1 SV=1	1	3	2	4	4	27	23.505	0	11.746	By MS/MS	By matching	By MS/MS	By MS/MS	21.9	15.3	27	27	199340	60659	954560	916710	42360	38001	269790	275800	SEC4	130000	935635
P38883	P38883	Pre-rRNA-processing protein RIX1	RIX1	sp|P38883|RIX1_YEAST Pre-rRNA-processing protein RIX1 OS=Saccharomyces cerevisiae (strain ATCC 204508 / S288c) OX=559292 GN=RIX1 PE=1 SV=2	1	2	3	7	7	11.4	86.738	0	54.836	By matching	By matching	By MS/MS	By MS/MS	4.1	5.9	11.4	11.4	53535	79504	1085100	984690	17992	20148	327030	258990	RIX1	66519.5	1034895
P23776	P23776	Glucan 1,3-beta-glucosidase I/II	EXG1	sp|P23776|EXG1_YEAST Glucan 1,3-beta-glucosidase I/II OS=Saccharomyces cerevisiae (strain ATCC 204508 / S288c) OX=559292 GN=EXG1 PE=1 SV=1	1	0	0	6	6	20.5	51.31	0	14.139			By MS/MS	By MS/MS	0	0	20.5	20.5	0	0	968080	916510	0	0	281330	289360	EXG1	0	942295
P19524	P19524	Myosin-2	MYO2	sp|P19524|MYO2_YEAST Myosin-2 OS=Saccharomyces cerevisiae (strain ATCC 204508 / S288c) OX=559292 GN=MYO2 PE=1 SV=1	1	1	0	2	1	2.3	180.68	0	3.6024	By matching		By MS/MS	By MS/MS	0.4	0	1.8	0.9	1010500	0	72155	56621	0	0	0	0	MYO2	1010500	64388
P32892	P32892	ATP-dependent RNA helicase DRS1	DRS1	sp|P32892|DRS1_YEAST ATP-dependent RNA helicase DRS1 OS=Saccharomyces cerevisiae (strain ATCC 204508 / S288c) OX=559292 GN=DRS1 PE=1 SV=2	1	0	0	4	4	10.2	84.842	0	24.517			By MS/MS	By MS/MS	0	0	10.2	10.2	0	0	1156400	1042300	0	0	320810	299920	DRS1	0	1099350
Q08421	Q08421	Enhancer of translation termination 1	ETT1	sp|Q08421|ETT1_YEAST Enhancer of translation termination 1 OS=Saccharomyces cerevisiae (strain ATCC 204508 / S288c) OX=559292 GN=ETT1 PE=1 SV=1	1	2	2	5	4	20.4	47.351	0	62.821	By matching	By matching	By MS/MS	By MS/MS	5.3	5.3	17.5	12.4	49295	56492	742560	560450	22303	25867	137390	127110	ETT1	52893.5	651505
Q03559	Q03559	Uncharacterized protein YMR295C	YMR295C	sp|Q03559|YM8V_YEAST Uncharacterized protein YMR295C OS=Saccharomyces cerevisiae (strain ATCC 204508 / S288c) OX=559292 GN=YMR295C PE=1 SV=1	1	1	1	3	3	43.1	22.178	0	9.4802	By matching	By matching	By MS/MS	By MS/MS	15.2	15.2	43.1	43.1	226320	151400	726630	548070	0	0	212240	147100	YMR295C	188860	637350
P53950	P53950	Vacuolar segregation protein 7	VAC7	sp|P53950|VAC7_YEAST Vacuolar segregation protein 7 OS=Saccharomyces cerevisiae (strain ATCC 204508 / S288c) OX=559292 GN=VAC7 PE=1 SV=1	1	1	0	0	0	1.5	128.14	0.0083933	2.3364	By matching				1.5	0	0	0	483290	0	0	0	142010	0	0	0	VAC7	483290	0
P22146	P22146	1,3-beta-glucanosyltransferase GAS1	GAS1	sp|P22146|GAS1_YEAST 1,3-beta-glucanosyltransferase GAS1 OS=Saccharomyces cerevisiae (strain ATCC 204508 / S288c) OX=559292 GN=GAS1 PE=1 SV=2	1	0	0	3	3	8.8	59.582	0	60.645			By MS/MS	By MS/MS	0	0	8.8	8.8	0	0	1060700	902250	0	0	284250	254420	GAS1	0	981475
P37012;P33401	P37012	Phosphoglucomutase 2	PGM2	sp|P37012|PGM2_YEAST Phosphoglucomutase 2 OS=Saccharomyces cerevisiae (strain ATCC 204508 / S288c) OX=559292 GN=PGM2 PE=1 SV=1	2	3	3	7	7	14.2	63.088	0	25.108	By matching	By matching	By MS/MS	By MS/MS	6.9	6.2	14.2	14.2	55731	59848	865900	831430	36706	31806	225230	196750	PGM2	57789.5	848665
P28000	P28000	DNA-directed RNA polymerases I and III subunit RPAC2	RPC19	sp|P28000|RPAC2_YEAST DNA-directed RNA polymerases I and III subunit RPAC2 OS=Saccharomyces cerevisiae (strain ATCC 204508 / S288c) OX=559292 GN=RPC19 PE=1 SV=1	1	2	1	3	3	64.8	16.151	0	48.405	By MS/MS	By MS/MS	By MS/MS	By MS/MS	26.1	10.6	44.4	54.2	116600	41457	450770	507620	67142	0	164000	128460	RPC19	79028.5	479195
P07275	P07275	Delta-1-pyrroline-5-carboxylate dehydrogenase, mitochondrial	PUT2	sp|P07275|PUT2_YEAST Delta-1-pyrroline-5-carboxylate dehydrogenase, mitochondrial OS=Saccharomyces cerevisiae (strain ATCC 204508 / S288c) OX=559292 GN=PUT2 PE=1 SV=2	1	1	1	1	1	4.9	64.434	0.0084848	2.3991	By matching	By MS/MS	By matching	By MS/MS	1.2	1.2	3.7	3.7	960120	886010	94543	91401	0	0	0	26263	PUT2	923065	92972
P32497	P32497	Eukaryotic translation initiation factor 3 subunit C	NIP1	sp|P32497|EIF3C_YEAST Eukaryotic translation initiation factor 3 subunit C OS=Saccharomyces cerevisiae (strain ATCC 204508 / S288c) OX=559292 GN=NIP1 PE=1 SV=2	1	2	0	6	6	10.7	93.203	0	34.211	By matching		By MS/MS	By MS/MS	3.7	0	10.7	10.7	46747	0	961020	991620	0	0	200560	222210	NIP1	46747	976320
P08566	P08566	Pentafunctional AROM polypeptide;3-dehydroquinate synthase;3-phosphoshikimate 1-carboxyvinyltransferase;Shikimate kinase;3-dehydroquinate dehydratase;Shikimate dehydrogenase	ARO1	sp|P08566|ARO1_YEAST Pentafunctional AROM polypeptide OS=Saccharomyces cerevisiae (strain ATCC 204508 / S288c) OX=559292 GN=ARO1 PE=1 SV=1	1	5	4	8	8	6.5	174.75	0	27.687	By MS/MS	By MS/MS	By MS/MS	By MS/MS	4.4	3.3	6.5	6.5	384630	352460	469000	389710	107690	138640	135910	124630	ARO1	368545	429355
P07244	P07244	Bifunctional purine biosynthetic protein ADE5,7;Phosphoribosylamine--glycine ligase;Phosphoribosylformylglycinamidine cyclo-ligase	ADE5,7	sp|P07244|PUR2_YEAST Bifunctional purine biosynthetic protein ADE5,7 OS=Saccharomyces cerevisiae (strain ATCC 204508 / S288c) OX=559292 GN=ADE5,7 PE=1 SV=1	1	1	1	1	1	3.6	86.067	0	3.2698	By MS/MS	By matching	By MS/MS	By MS/MS	1.5	1.5	2.1	2.1	1038800	910920	17628	27379	0	0	0	7867.1	ADE5,7	974860	22503.5
P12695	P12695	Dihydrolipoyllysine-residue acetyltransferase component of pyruvate dehydrogenase complex, mitochondrial	LAT1	sp|P12695|ODP2_YEAST Dihydrolipoyllysine-residue acetyltransferase component of pyruvate dehydrogenase complex, mitochondrial OS=Saccharomyces cerevisiae (strain ATCC 204508 / S288c) OX=559292 GN=LAT1 PE=1 SV=1	1	1	0	4	4	9.1	51.817	0	11.303	By matching		By MS/MS	By MS/MS	1.9	0	9.1	9.1	15291	0	553100	534000	0	0	173870	178630	LAT1	15291	543550
P06844	P06844	Protein SPT3	SPT3	sp|P06844|SPT3_YEAST Protein SPT3 OS=Saccharomyces cerevisiae (strain ATCC 204508 / S288c) OX=559292 GN=SPT3 PE=1 SV=1	1	1	1	2	3	12.8	38.8	0	6.6559	By MS/MS	By matching	By MS/MS	By MS/MS	3	3	9.8	9.8	885610	918200	56290	102650	0	0	19888	25245	SPT3	901905	79470
P39004	P39004	High-affinity hexose transporter HXT6	HXT7	sp|P39004|HXT7_YEAST High-affinity hexose transporter HXT7 OS=Saccharomyces cerevisiae (strain ATCC 204508 / S288c) OX=559292 GN=HXT7 PE=1 SV=1	1	1	0	4	4	11.1	62.734	0	81.839	By matching		By MS/MS	By MS/MS	2.5	0	11.1	11.1	8205.5	0	1135800	781270	7394.8	0	247170	262550	HXT7	8205.5	958535
P36775	P36775	Lon protease homolog, mitochondrial	PIM1	sp|P36775|LONM_YEAST Lon protease homolog, mitochondrial OS=Saccharomyces cerevisiae (strain ATCC 204508 / S288c) OX=559292 GN=PIM1 PE=1 SV=2	1	0	0	8	8	10.8	127.11	0	50.179			By MS/MS	By MS/MS	0	0	10.8	10.8	0	0	872660	883580	0	0	207840	187810	PIM1	0	878120
P00549	P00549	Pyruvate kinase 1	CDC19	sp|P00549|KPYK1_YEAST Pyruvate kinase 1 OS=Saccharomyces cerevisiae (strain ATCC 204508 / S288c) OX=559292 GN=CDC19 PE=1 SV=2	1	5	4	5	5	16.2	54.544	0	13.886	By matching	By matching	By MS/MS	By MS/MS	13.4	10.4	12.8	12.8	266400	260420	416730	397830	59386	87839	159040	156240	CDC19	263410	407280
Q12447	Q12447	Polyamine N-acetyltransferase 1	PAA1	sp|Q12447|PAA1_YEAST Polyamine N-acetyltransferase 1 OS=Saccharomyces cerevisiae (strain ATCC 204508 / S288c) OX=559292 GN=PAA1 PE=1 SV=1	1	1	1	5	7	43.5	21.947	0	73.638	By matching	By matching	By MS/MS	By MS/MS	6.8	6.8	34	43.5	37399	38114	830190	821170	0	0	179790	192690	PAA1	37756.5	825680
Q06205;P38911	Q06205	FK506-binding protein 4	FPR4	sp|Q06205|FKBP4_YEAST FK506-binding protein 4 OS=Saccharomyces cerevisiae (strain ATCC 204508 / S288c) OX=559292 GN=FPR4 PE=1 SV=1	2	0	0	3	2	10.2	43.903	0	13.129			By MS/MS	By MS/MS	0	0	10.2	8.2	0	0	817590	1050400	0	0	243490	310460	FPR4	0	933995
P40217	P40217	Eukaryotic translation initiation factor 3 subunit I	TIF34	sp|P40217|EIF3I_YEAST Eukaryotic translation initiation factor 3 subunit I OS=Saccharomyces cerevisiae (strain ATCC 204508 / S288c) OX=559292 GN=TIF34 PE=1 SV=1	1	0	1	4	5	27.4	38.755	0	21.728		By matching	By MS/MS	By MS/MS	0	8.6	22.2	27.4	0	124290	422980	509430	0	0	133670	143030	TIF34	124290	466205
P32565;P47169	P32565	26S proteasome regulatory subunit RPN2	RPN2	sp|P32565|RPN2_YEAST 26S proteasome regulatory subunit RPN2 OS=Saccharomyces cerevisiae (strain ATCC 204508 / S288c) OX=559292 GN=RPN2 PE=1 SV=4	2	4	3	11	10	12.4	104.23	0	29.522	By matching	By matching	By MS/MS	By MS/MS	3.9	3.2	12.4	10.9	61150	57275	931010	697540	25260	20301	227720	231860	RPN2	59212.5	814275
P43583	P43583	Proteasome activator BLM10	BLM10	sp|P43583|BLM10_YEAST Proteasome activator BLM10 OS=Saccharomyces cerevisiae (strain ATCC 204508 / S288c) OX=559292 GN=BLM10 PE=1 SV=2	1	2	2	0	0	1.3	245.99	0	3.3796	By MS/MS	By matching			0.8	0.8	0	0	648670	494370	0	0	0	149610	0	0	BLM10	571520	0
P33441	P33441	THO complex subunit MFT1	MFT1	sp|P33441|MFT1_YEAST THO complex subunit MFT1 OS=Saccharomyces cerevisiae (strain ATCC 204508 / S288c) OX=559292 GN=MFT1 PE=1 SV=1	1	0	1	5	7	24.7	44.996	0	23.193		By matching	By MS/MS	By MS/MS	0	3.3	16.8	23	0	9970	590610	745110	0	0	163000	203070	MFT1	9970	667860
P32381	P32381	Actin-related protein 2	ARP2	sp|P32381|ARP2_YEAST Actin-related protein 2 OS=Saccharomyces cerevisiae (strain ATCC 204508 / S288c) OX=559292 GN=ARP2 PE=1 SV=1	1	3	3	6	6	18.9	44.073	0	13.552	By matching	By matching	By MS/MS	By MS/MS	9.7	9.7	18.9	18.9	132120	99507	562340	607490	70196	67575	145020	129520	ARP2	115814	584915
P38902	P38902	DNA-directed RNA polymerase II subunit RPB11	RPB11	sp|P38902|RPB11_YEAST DNA-directed RNA polymerase II subunit RPB11 OS=Saccharomyces cerevisiae (strain ATCC 204508 / S288c) OX=559292 GN=RPB11 PE=1 SV=1	1	1	1	4	4	40.8	13.615	0	9.0053	By matching	By matching	By MS/MS	By MS/MS	9.2	9.2	40.8	40.8	25382	20953	633800	600690	0	0	167370	183480	RPB11	23167.5	617245
Q12672;Q02753	Q12672;Q02753	60S ribosomal protein L21-B;60S ribosomal protein L21-A	RPL21B;RPL21A	sp|Q12672|RL21B_YEAST 60S ribosomal protein L21-B OS=Saccharomyces cerevisiae (strain ATCC 204508 / S288c) OX=559292 GN=RPL21B PE=1 SV=1;sp|Q02753|RL21A_YEAST 60S ribosomal protein L21-A OS=Saccharomyces cerevisiae (strain ATCC 204508 / S288c) OX=559292 GN	2	1	1	5	5	36.9	18.274	0	7.3742	By matching	By matching	By MS/MS	By MS/MS	5.6	5.6	36.9	36.9	26717	50638	908330	866880	0	0	251190	250230	RPL21B;RPL21A	38677.5	887605
P35177	P35177	Transcriptional activator SPT7	SPT7	sp|P35177|SPT7_YEAST Transcriptional activator SPT7 OS=Saccharomyces cerevisiae (strain ATCC 204508 / S288c) OX=559292 GN=SPT7 PE=1 SV=1	1	0	1	7	7	8.8	152.62	0	20.908		By matching	By MS/MS	By MS/MS	0	0.8	8.8	8.8	0	1692.1	796960	900830	0	0	188640	159670	SPT7	1692.1	848895
P42945	P42945	U3 small nucleolar RNA-associated protein 10	UTP10	sp|P42945|UTP10_YEAST U3 small nucleolar RNA-associated protein 10 OS=Saccharomyces cerevisiae (strain ATCC 204508 / S288c) OX=559292 GN=UTP10 PE=1 SV=1	1	3	3	8	9	6	200.08	0	24.52	By matching	By matching	By MS/MS	By MS/MS	1.5	1.5	5.4	6	88349	153730	557510	559240	63814	81405	138320	166170	UTP10	121040	558375
P05694	P05694	5-methyltetrahydropteroyltriglutamate--homocysteine methyltransferase	MET6	sp|P05694|METE_YEAST 5-methyltetrahydropteroyltriglutamate--homocysteine methyltransferase OS=Saccharomyces cerevisiae (strain ATCC 204508 / S288c) OX=559292 GN=MET6 PE=1 SV=4	1	5	5	7	7	13.3	85.859	0	17.05	By matching	By matching	By MS/MS	By MS/MS	10.2	10.2	13.3	13.3	145710	169690	627720	481860	50133	49239	135420	109480	MET6	157700	554790
Q02206	Q02206	Chromatin structure-remodeling complex subunit RSC4	RSC4	sp|Q02206|RSC4_YEAST Chromatin structure-remodeling complex subunit RSC4 OS=Saccharomyces cerevisiae (strain ATCC 204508 / S288c) OX=559292 GN=RSC4 PE=1 SV=2	1	0	0	6	4	13.8	72.29	0	85.537			By MS/MS	By MS/MS	0	0	13.8	9	0	0	756230	809580	0	0	225550	217150	RSC4	0	782905
Q06449	Q06449	[PSI+] inducibility protein 3	PIN3	sp|Q06449|PIN3_YEAST [PSI+] inducibility protein 3 OS=Saccharomyces cerevisiae (strain ATCC 204508 / S288c) OX=559292 GN=PIN3 PE=1 SV=1	1	0	0	3	3	30.2	23.539	0	18.441			By MS/MS	By MS/MS	0	0	30.2	30.2	0	0	890610	832140	0	0	231890	254620	PIN3	0	861375
P07260	P07260	Eukaryotic translation initiation factor 4E	CDC33	sp|P07260|IF4E_YEAST Eukaryotic translation initiation factor 4E OS=Saccharomyces cerevisiae (strain ATCC 204508 / S288c) OX=559292 GN=CDC33 PE=1 SV=1	1	2	2	3	3	17.8	24.254	0	7.1722	By matching	By MS/MS	By MS/MS	By MS/MS	12.2	12.2	17.8	17.8	99704	87867	779970	661890	23039	22745	224700	215440	CDC33	93785.5	720930
P34223	P34223	UBX domain-containing protein 1	SHP1	sp|P34223|UBX1_YEAST UBX domain-containing protein 1 OS=Saccharomyces cerevisiae (strain ATCC 204508 / S288c) OX=559292 GN=SHP1 PE=1 SV=1	1	0	0	8	8	31	46.987	0	75.913			By MS/MS	By MS/MS	0	0	31	31	0	0	487730	422450	0	0	130090	109900	SHP1	0	455090
Q12432	Q12432	Chromatin modification-related protein EAF3	EAF3	sp|Q12432|EAF3_YEAST Chromatin modification-related protein EAF3 OS=Saccharomyces cerevisiae (strain ATCC 204508 / S288c) OX=559292 GN=EAF3 PE=1 SV=1	1	1	1	3	3	10.2	45.203	0	7.5968	By matching	By MS/MS	By MS/MS	By MS/MS	1.7	1.7	7.2	7.2	122810	1042700	216220	204160	0	0	67257	56915	EAF3	582755	210190
P37838	P37838	Nucleolar protein 4	NOP4	sp|P37838|NOP4_YEAST Nucleolar protein 4 OS=Saccharomyces cerevisiae (strain ATCC 204508 / S288c) OX=559292 GN=NOP4 PE=1 SV=1	1	0	0	10	9	17.1	77.824	0	37.897			By MS/MS	By MS/MS	0	0	17.1	15.9	0	0	808860	906880	0	0	219170	266110	NOP4	0	857870
Q04947	Q04947	Reticulon-like protein 1	RTN1	sp|Q04947|RTN1_YEAST Reticulon-like protein 1 OS=Saccharomyces cerevisiae (strain ATCC 204508 / S288c) OX=559292 GN=RTN1 PE=1 SV=1	1	0	0	4	4	21.7	32.916	0	15.13			By MS/MS	By MS/MS	0	0	21.7	21.7	0	0	913380	798630	0	0	237410	245800	RTN1	0	856005
P39743	P39743	Reduced viability upon starvation protein 167	RVS167	sp|P39743|RV167_YEAST Reduced viability upon starvation protein 167 OS=Saccharomyces cerevisiae (strain ATCC 204508 / S288c) OX=559292 GN=RVS167 PE=1 SV=1	1	0	0	6	6	15.6	52.774	0	111.49			By MS/MS	By MS/MS	0	0	15.6	15.6	0	0	812660	826670	0	0	222430	211670	RVS167	0	819665
Q04336	Q04336	Uncharacterized protein YMR196W		sp|Q04336|YM54_YEAST Uncharacterized protein YMR196W OS=Saccharomyces cerevisiae (strain ATCC 204508 / S288c) OX=559292 GN=YMR196W PE=1 SV=1	1	0	0	8	8	11.7	126.62	0	36.048			By MS/MS	By MS/MS	0	0	11.7	11.7	0	0	840450	765370	0	0	242850	148630		0	802910
P38825	P38825	Protein TOM71	TOM71	sp|P38825|TOM71_YEAST Protein TOM71 OS=Saccharomyces cerevisiae (strain ATCC 204508 / S288c) OX=559292 GN=TOM71 PE=1 SV=1	1	0	0	7	8	14.7	71.855	0	112.29			By MS/MS	By MS/MS	0	0	13	14.7	0	0	809540	859870	0	0	234580	237380	TOM71	0	834705
Q12220	Q12220	U3 small nucleolar RNA-associated protein 12	DIP2	sp|Q12220|UTP12_YEAST U3 small nucleolar RNA-associated protein 12 OS=Saccharomyces cerevisiae (strain ATCC 204508 / S288c) OX=559292 GN=DIP2 PE=1 SV=1	1	1	1	3	3	4.7	106.34	0	8.4296	By MS/MS	By MS/MS	By MS/MS	By MS/MS	0.7	0.7	4.7	4.7	734050	599380	137050	174600	0	0	39733	48505	DIP2	666715	155825
P47083	P47083	U3 small nucleolar RNA-associated protein MPP10	MPP10	sp|P47083|MPP10_YEAST U3 small nucleolar RNA-associated protein MPP10 OS=Saccharomyces cerevisiae (strain ATCC 204508 / S288c) OX=559292 GN=MPP10 PE=1 SV=1	1	0	0	5	5	13.5	66.952	0	66.248			By MS/MS	By MS/MS	0	0	13.5	13.5	0	0	925950	736130	0	0	246670	222070	MPP10	0	831040
P25039	P25039	Elongation factor G, mitochondrial	MEF1	sp|P25039|EFGM_YEAST Elongation factor G, mitochondrial OS=Saccharomyces cerevisiae (strain ATCC 204508 / S288c) OX=559292 GN=MEF1 PE=1 SV=2	1	1	0	0	0	3.7	84.573	0.0038511	2.6716	By MS/MS				2.4	0	0	0	1553300	0	0	0	456420	0	0	0	MEF1	1553300	0
P06367;P39516	P06367;P39516	40S ribosomal protein S14-A;40S ribosomal protein S14-B	RPS14A;RPS14B	sp|P06367|RS14A_YEAST 40S ribosomal protein S14-A OS=Saccharomyces cerevisiae (strain ATCC 204508 / S288c) OX=559292 GN=RPS14A PE=1 SV=5;sp|P39516|RS14B_YEAST 40S ribosomal protein S14-B OS=Saccharomyces cerevisiae (strain ATCC 204508 / S288c) OX=559292 GN	2	1	1	2	2	16.8	14.536	0	6.0108	By MS/MS	By MS/MS	By matching	By MS/MS	9.5	9.5	16.8	16.8	203000	199350	630220	531530	0	0	170040	157760	RPS14A;RPS14B	201175	580875
P47047	P47047	ATP-dependent RNA helicase DOB1	MTR4	sp|P47047|MTR4_YEAST ATP-dependent RNA helicase DOB1 OS=Saccharomyces cerevisiae (strain ATCC 204508 / S288c) OX=559292 GN=MTR4 PE=1 SV=1	1	1	1	1	2	3.9	122.05	0	6.02	By MS/MS	By matching	By MS/MS	By MS/MS	0.7	0.7	1.8	3.2	757280	811920	23120	55481	0	0	0	15942	MTR4	784600	39300.5
P25343	P25343	Reduced viability upon starvation protein 161	RVS161	sp|P25343|RV161_YEAST Reduced viability upon starvation protein 161 OS=Saccharomyces cerevisiae (strain ATCC 204508 / S288c) OX=559292 GN=RVS161 PE=1 SV=1	1	1	0	3	4	15.5	30.25	0	22.093	By matching		By MS/MS	By MS/MS	3	0	12.1	15.5	6235	0	711660	730810	0	0	208610	212630	RVS161	6235	721235
P14540	P14540	Fructose-bisphosphate aldolase	FBA1	sp|P14540|ALF_YEAST Fructose-bisphosphate aldolase OS=Saccharomyces cerevisiae (strain ATCC 204508 / S288c) OX=559292 GN=FBA1 PE=1 SV=3	1	1	1	4	4	17.3	39.62	0	19.644	By matching	By matching	By MS/MS	By MS/MS	4.7	4.7	17.3	17.3	38825	43271	572430	538050	0	0	194300	178220	FBA1	41048	555240
P21576	P21576	Vacuolar protein sorting-associated protein 1	VPS1	sp|P21576|VPS1_YEAST Vacuolar protein sorting-associated protein 1 OS=Saccharomyces cerevisiae (strain ATCC 204508 / S288c) OX=559292 GN=VPS1 PE=1 SV=2	1	1	1	6	4	12.1	78.736	0	26.218	By matching	By matching	By MS/MS	By MS/MS	2.7	1.7	12.1	8.8	19764	22082	892100	657100	0	0	234430	202200	VPS1	20923	774600
Q05027	Q05027	Transcription initiation factor TFIID subunit 9	TAF9	sp|Q05027|TAF9_YEAST Transcription initiation factor TFIID subunit 9 OS=Saccharomyces cerevisiae (strain ATCC 204508 / S288c) OX=559292 GN=TAF9 PE=1 SV=1	1	0	0	3	2	39.5	17.314	0	53.366			By MS/MS	By MS/MS	0	0	33.1	20.4	0	0	505280	350410	0	0	133690	158490	TAF9	0	427845
P12753	P12753	DNA repair protein RAD50	RAD50	sp|P12753|RAD50_YEAST DNA repair protein RAD50 OS=Saccharomyces cerevisiae (strain ATCC 204508 / S288c) OX=559292 GN=RAD50 PE=1 SV=1	1	1	1	0	0	3.3	152.57	0	4.8483	By MS/MS	By MS/MS			1.3	1.3	0	0	739800	813130	0	0	0	0	0	0	RAD50	776465	0
P25294	P25294	Protein SIS1	SIS1	sp|P25294|SIS1_YEAST Protein SIS1 OS=Saccharomyces cerevisiae (strain ATCC 204508 / S288c) OX=559292 GN=SIS1 PE=1 SV=1	1	1	1	4	4	19	37.59	0	22.291	By matching	By matching	By MS/MS	By MS/MS	3.4	3.4	15.6	15.6	28944	37010	501180	549720	0	0	128780	148100	SIS1	32977	525450
Q99186	Q99186	AP-2 complex subunit mu	APM4	sp|Q99186|AP2M_YEAST AP-2 complex subunit mu OS=Saccharomyces cerevisiae (strain ATCC 204508 / S288c) OX=559292 GN=APM4 PE=1 SV=1	1	2	1	4	4	17.3	55.387	0	16.177	By matching	By matching	By MS/MS	By MS/MS	8.1	1.6	13.2	13.2	82688	11873	622440	570380	30949	0	173770	156380	APM4	47280.5	596410
P48570;Q12122	P48570;Q12122	Homocitrate synthase, cytosolic isozyme;Homocitrate synthase, mitochondrial	LYS20;LYS21	sp|P48570|HOSC_YEAST Homocitrate synthase, cytosolic isozyme OS=Saccharomyces cerevisiae (strain ATCC 204508 / S288c) OX=559292 GN=LYS20 PE=1 SV=1;sp|Q12122|HOSM_YEAST Homocitrate synthase, mitochondrial OS=Saccharomyces cerevisiae (strain ATCC 204508 / S2	2	0	1	4	4	14.3	47.098	0	38.783		By matching	By MS/MS	By MS/MS	0	2.6	14.3	14.3	0	10470	682570	867140	0	0	209960	166950	LYS20;LYS21	10470	774855
P34730	P34730	Protein BMH2	BMH2	sp|P34730|BMH2_YEAST Protein BMH2 OS=Saccharomyces cerevisiae (strain ATCC 204508 / S288c) OX=559292 GN=BMH2 PE=1 SV=3	1	0	0	2	1	12.1	31.061	0	12.592	By matching	By matching	By MS/MS	By MS/MS	23.1	23.1	43.6	38.5	0	0	1058800	276400	0	0	317730	0	BMH2	0	667600
P39935	P39935	Eukaryotic initiation factor 4F subunit p150	TIF4631	sp|P39935|IF4F1_YEAST Eukaryotic initiation factor 4F subunit p150 OS=Saccharomyces cerevisiae (strain ATCC 204508 / S288c) OX=559292 GN=TIF4631 PE=1 SV=2	1	0	1	10	10	14.4	107.1	0	41.428		By matching	By MS/MS	By MS/MS	0	0.9	14.4	14.4	0	9277.2	788910	775320	0	0	206000	218770	TIF4631	9277.2	782115
P38225	P38225	Very long-chain fatty acid transport protein	FAT1	sp|P38225|FAT1_YEAST Very long-chain fatty acid transport protein OS=Saccharomyces cerevisiae (strain ATCC 204508 / S288c) OX=559292 GN=FAT1 PE=1 SV=2	1	0	0	4	4	10.2	77.14	0	14.977			By MS/MS	By MS/MS	0	0	10.2	10.2	0	0	822290	735980	0	0	173530	171220	FAT1	0	779135
P45976	P45976	Pre-mRNA polyadenylation factor FIP1	FIP1	sp|P45976|FIP1_YEAST Pre-mRNA polyadenylation factor FIP1 OS=Saccharomyces cerevisiae (strain ATCC 204508 / S288c) OX=559292 GN=FIP1 PE=1 SV=1	1	0	0	4	4	17.7	35.777	0	32.552			By MS/MS	By MS/MS	0	0	17.7	17.7	0	0	576080	638130	0	0	129450	154920	FIP1	0	607105
P32263	P32263	Pyrroline-5-carboxylate reductase	PRO3	sp|P32263|P5CR_YEAST Pyrroline-5-carboxylate reductase OS=Saccharomyces cerevisiae (strain ATCC 204508 / S288c) OX=559292 GN=PRO3 PE=1 SV=1	1	1	1	5	5	28	30.131	0	11.584	By matching	By matching	By MS/MS	By MS/MS	3.1	3.1	23.8	23.8	24698	17929	594830	663810	0	0	168210	210750	PRO3	21313.5	629320
P47057	P47057	Sorting nexin-4	SNX4	sp|P47057|SNX4_YEAST Sorting nexin-4 OS=Saccharomyces cerevisiae (strain ATCC 204508 / S288c) OX=559292 GN=SNX4 PE=1 SV=1	1	0	1	3	3	13.2	49.002	0	63.605		By MS/MS	By MS/MS	By MS/MS	0	3.3	9.9	9.9	0	438920	506080	446980	0	0	140270	134150	SNX4	438920	476530
P40007	P40007	Nucleolar protein 16	NOP16	sp|P40007|NOP16_YEAST Nucleolar protein 16 OS=Saccharomyces cerevisiae (strain ATCC 204508 / S288c) OX=559292 GN=NOP16 PE=1 SV=1	1	0	0	4	4	26	26.901	0	20.398			By MS/MS	By MS/MS	0	0	26	26	0	0	786380	702980	0	0	216740	203710	NOP16	0	744680
P14020	P14020	Dolichol-phosphate mannosyltransferase	DPM1	sp|P14020|DPM1_YEAST Dolichol-phosphate mannosyltransferase OS=Saccharomyces cerevisiae (strain ATCC 204508 / S288c) OX=559292 GN=DPM1 PE=1 SV=3	1	1	1	6	6	24.3	30.362	0	9.8989	By matching	By matching	By MS/MS	By MS/MS	3	3	24.3	24.3	6799.3	10720	763580	705590	0	0	202220	212640	DPM1	8759.65	734585
Q12449	Q12449	Hsp90 co-chaperone AHA1	AHA1	sp|Q12449|AHA1_YEAST Hsp90 co-chaperone AHA1 OS=Saccharomyces cerevisiae (strain ATCC 204508 / S288c) OX=559292 GN=AHA1 PE=1 SV=1	1	0	1	4	4	17.1	39.435	0	11.285		By matching	By MS/MS	By MS/MS	0	5.1	17.1	17.1	0	43538	709140	728640	0	0	193590	212760	AHA1	43538	718890
Q12377	Q12377	26S proteasome regulatory subunit RPN6	RPN6	sp|Q12377|RPN6_YEAST 26S proteasome regulatory subunit RPN6 OS=Saccharomyces cerevisiae (strain ATCC 204508 / S288c) OX=559292 GN=RPN6 PE=1 SV=3	1	1	1	6	5	15.4	49.773	0	11.537	By MS/MS	By MS/MS	By MS/MS	By MS/MS	2.5	2.5	15.4	13.1	113610	123720	424620	301960	0	0	86046	80977	RPN6	118665	363290
P24783;P06634	P24783	ATP-dependent RNA helicase DBP2	DBP2	sp|P24783|DBP2_YEAST ATP-dependent RNA helicase DBP2 OS=Saccharomyces cerevisiae (strain ATCC 204508 / S288c) OX=559292 GN=DBP2 PE=1 SV=1	2	0	0	7	6	17.2	60.999	0	23.968			By MS/MS	By MS/MS	0	0	17.2	15.6	0	0	754040	719740	0	0	213840	202440	DBP2	0	736890
P38782	P38782	Mediator of RNA polymerase II transcription subunit 6	MED6	sp|P38782|MED6_YEAST Mediator of RNA polymerase II transcription subunit 6 OS=Saccharomyces cerevisiae (strain ATCC 204508 / S288c) OX=559292 GN=MED6 PE=1 SV=1	1	0	0	4	3	25.8	32.819	0	66.098			By MS/MS	By MS/MS	0	0	25.8	17.3	0	0	405850	290080	0	0	88982	87476	MED6	0	347965
Q06639	Q06639	Chromatin structure-remodeling complex protein RSC3	RSC3	sp|Q06639|RSC3_YEAST Chromatin structure-remodeling complex protein RSC3 OS=Saccharomyces cerevisiae (strain ATCC 204508 / S288c) OX=559292 GN=RSC3 PE=1 SV=1	1	0	0	4	3	3.8	101.72	0	5.4817			By MS/MS	By MS/MS	0	0	3.8	2.8	0	0	1368900	66725	0	0	201250	198200	RSC3	0	717812
P04801	P04801	Threonine--tRNA ligase, cytoplasmic	THS1	sp|P04801|SYTC_YEAST Threonine--tRNA ligase, cytoplasmic OS=Saccharomyces cerevisiae (strain ATCC 204508 / S288c) OX=559292 GN=THS1 PE=1 SV=2	1	0	0	8	7	13.9	84.519	0	20.837			By MS/MS	By MS/MS	0	0	13.9	12.9	0	0	666300	549530	0	0	181230	159270	THS1	0	607915
Q07807	Q07807	mRNA-binding protein PUF3	PUF3	sp|Q07807|PUF3_YEAST mRNA-binding protein PUF3 OS=Saccharomyces cerevisiae (strain ATCC 204508 / S288c) OX=559292 GN=PUF3 PE=1 SV=1	1	2	2	7	6	10.8	98.067	0	21.27	By matching	By MS/MS	By MS/MS	By MS/MS	3.2	3.2	10.8	8.8	66324	83096	643050	414910	27381	32498	156730	141330	PUF3	74710	528980
P11412	P11412	Glucose-6-phosphate 1-dehydrogenase	ZWF1	sp|P11412|G6PD_YEAST Glucose-6-phosphate 1-dehydrogenase OS=Saccharomyces cerevisiae (strain ATCC 204508 / S288c) OX=559292 GN=ZWF1 PE=1 SV=4	1	0	1	4	5	11.9	57.521	0	7.9698		By matching	By MS/MS	By MS/MS	0	1.8	10.3	11.9	0	19327	475350	390070	0	0	112470	104920	ZWF1	19327	432710
P38248	P38248	Cell wall protein ECM33	ECM33	sp|P38248|ECM33_YEAST Cell wall protein ECM33 OS=Saccharomyces cerevisiae (strain ATCC 204508 / S288c) OX=559292 GN=ECM33 PE=1 SV=3	1	0	1	2	2	5.1	43.768	0	47.415		By matching	By MS/MS	By MS/MS	0	1.6	5.1	5.1	0	6097.2	599690	583550	0	0	112270	194490	ECM33	6097.2	591620
P53221;P05743	P53221;P05743	60S ribosomal protein L26-B;60S ribosomal protein L26-A	RPL26B;RPL26A	sp|P53221|RL26B_YEAST 60S ribosomal protein L26-B OS=Saccharomyces cerevisiae (strain ATCC 204508 / S288c) OX=559292 GN=RPL26B PE=1 SV=2;sp|P05743|RL26A_YEAST 60S ribosomal protein L26-A OS=Saccharomyces cerevisiae (strain ATCC 204508 / S288c) OX=559292 GN	2	0	0	4	4	31.5	14.235	0	6.2781			By MS/MS	By MS/MS	0	0	31.5	31.5	0	0	702150	684710	0	0	193680	198120	RPL26B;RPL26A	0	693430
P38922	P38922	Protein HRB1	HRB1	sp|P38922|HRB1_YEAST Protein HRB1 OS=Saccharomyces cerevisiae (strain ATCC 204508 / S288c) OX=559292 GN=HRB1 PE=1 SV=2	1	0	1	8	8	20.7	52.141	0	29.677		By matching	By MS/MS	By MS/MS	0	1.5	20.7	20.7	0	6870.1	699820	646980	0	0	194850	185450	HRB1	6870.1	673400
P11745	P11745	Ran GTPase-activating protein 1	RNA1	sp|P11745|RNA1_YEAST Ran GTPase-activating protein 1 OS=Saccharomyces cerevisiae (strain ATCC 204508 / S288c) OX=559292 GN=RNA1 PE=1 SV=2	1	0	0	5	6	21.6	45.815	0	13.202			By MS/MS	By MS/MS	0	0	16.7	21.6	0	0	557490	708520	0	0	137670	165440	RNA1	0	633005
Q06103	Q06103	26S proteasome regulatory subunit RPN7	RPN7	sp|Q06103|RPN7_YEAST 26S proteasome regulatory subunit RPN7 OS=Saccharomyces cerevisiae (strain ATCC 204508 / S288c) OX=559292 GN=RPN7 PE=1 SV=3	1	4	3	6	6	17	48.958	0	19.586	By MS/MS	By MS/MS	By MS/MS	By MS/MS	12.4	7.7	17	17	141470	84818	395230	421290	46217	43881	97354	93743	RPN7	113144	408260
Q03761	Q03761	Transcription initiation factor TFIID subunit 12	TAF12	sp|Q03761|TAF12_YEAST Transcription initiation factor TFIID subunit 12 OS=Saccharomyces cerevisiae (strain ATCC 204508 / S288c) OX=559292 GN=TAF12 PE=1 SV=1	1	0	0	6	6	21.2	61.072	0	19.23			By MS/MS	By MS/MS	0	0	14.1	14.1	0	0	469910	399070	0	0	139560	129400	TAF12	0	434490
P02406	P02406	60S ribosomal protein L28	RPL28	sp|P02406|RL28_YEAST 60S ribosomal protein L28 OS=Saccharomyces cerevisiae (strain ATCC 204508 / S288c) OX=559292 GN=RPL28 PE=1 SV=3	1	0	0	2	2	16.1	16.721	0	7.6433			By MS/MS	By MS/MS	0	0	16.1	16.1	0	0	632140	614520	0	0	176090	176090	RPL28	0	623330
Q12154	Q12154	ATPase GET3	GET3	sp|Q12154|GET3_YEAST ATPase GET3 OS=Saccharomyces cerevisiae (strain ATCC 204508 / S288c) OX=559292 GN=GET3 PE=1 SV=1	1	1	1	3	3	20.9	39.353	0	7.1568	By matching	By matching	By MS/MS	By MS/MS	4.5	4.5	15.5	15.5	33758	66988	464770	402420	0	0	118620	128290	GET3	50373	433595
P53927	P53927	Ribosome biogenesis protein 15	NOP15	sp|P53927|NOP15_YEAST Ribosome biogenesis protein 15 OS=Saccharomyces cerevisiae (strain ATCC 204508 / S288c) OX=559292 GN=NOP15 PE=1 SV=1	1	0	0	3	2	13.6	25.447	0	15.536			By MS/MS	By MS/MS	0	0	13.6	7.7	0	0	949960	362460	0	0	192530	175510	NOP15	0	656210
P47050	P47050	Cullin-8	RTT101	sp|P47050|CUL8_YEAST Cullin-8 OS=Saccharomyces cerevisiae (strain ATCC 204508 / S288c) OX=559292 GN=RTT101 PE=1 SV=1	1	3	2	1	1	6.1	99.324	0	8.0646	By matching	By matching	By matching	By matching	5	3.2	2	2	146370	138770	32198	26360	45189	57192	0	0	RTT101	142570	29279
P14127;P02407	P14127;P02407	40S ribosomal protein S17-B;40S ribosomal protein S17-A	RPS17B;RPS17A	sp|P14127|RS17B_YEAST 40S ribosomal protein S17-B OS=Saccharomyces cerevisiae (strain ATCC 204508 / S288c) OX=559292 GN=RPS17B PE=1 SV=1;sp|P02407|RS17A_YEAST 40S ribosomal protein S17-A OS=Saccharomyces cerevisiae (strain ATCC 204508 / S288c) OX=559292 GN	2	0	0	3	3	28.7	15.803	0	10.277			By MS/MS	By MS/MS	0	0	28.7	28.7	0	0	663550	627710	0	0	178480	186210	RPS17B;RPS17A	0	645630
P06701	P06701	Regulatory protein SIR3	SIR3	sp|P06701|SIR3_YEAST Regulatory protein SIR3 OS=Saccharomyces cerevisiae (strain ATCC 204508 / S288c) OX=559292 GN=SIR3 PE=1 SV=6	1	0	0	2	2	2.2	111.36	0.0049751	2.4949			By MS/MS	By matching	0	0	2.2	2.2	0	0	181900	194170	0	0	0	55794	SIR3	0	188035
Q3E784	Q3E784	SCOCO-like protein 1	SLO1	sp|Q3E784|SLO1_YEAST SCOCO-like protein 1 OS=Saccharomyces cerevisiae (strain ATCC 204508 / S288c) OX=559292 GN=SLO1 PE=1 SV=1	1	0	0	0	1	31.8	9.7348	0	4.6118				By MS/MS	0	0	0	17.6	0	0	0	999160	0	0	0	0	SLO1	0	999160
P00427	P00427	Cytochrome c oxidase subunit 6, mitochondrial	COX6	sp|P00427|COX6_YEAST Cytochrome c oxidase subunit 6, mitochondrial OS=Saccharomyces cerevisiae (strain ATCC 204508 / S288c) OX=559292 GN=COX6 PE=1 SV=1	1	1	1	2	2	21.6	17.341	0	41.485	By matching	By matching	By MS/MS	By MS/MS	12.8	8.8	21.6	21.6	30512	59124	502580	627720	0	0	141880	178100	COX6	44818	565150
P54861	P54861	Dynamin-related protein DNM1	DNM1	sp|P54861|DNM1_YEAST Dynamin-related protein DNM1 OS=Saccharomyces cerevisiae (strain ATCC 204508 / S288c) OX=559292 GN=DNM1 PE=1 SV=1	1	0	0	8	7	15.2	84.971	0	36.916			By MS/MS	By MS/MS	0	0	15.2	14	0	0	605780	643030	0	0	165680	187360	DNM1	0	624405
P25339	P25339	Pumilio homology domain family member 4	PUF4	sp|P25339|PUF4_YEAST Pumilio homology domain family member 4 OS=Saccharomyces cerevisiae (strain ATCC 204508 / S288c) OX=559292 GN=PUF4 PE=1 SV=2	1	0	0	6	6	11.3	97.797	0	15.29			By MS/MS	By MS/MS	0	0	11.3	11.3	0	0	643420	590540	0	0	118520	184310	PUF4	0	616980
P21957	P21957	Transcriptional repressor OPI1	OPI1	sp|P21957|OPI1_YEAST Transcriptional repressor OPI1 OS=Saccharomyces cerevisiae (strain ATCC 204508 / S288c) OX=559292 GN=OPI1 PE=1 SV=1	1	0	2	4	4	13.9	46.064	0	29.217		By matching	By MS/MS	By MS/MS	0	6.4	12.9	12.9	0	33034	559840	486300	0	28276	130160	180070	OPI1	33034	523070
P13259	P13259	Choline-phosphate cytidylyltransferase	PCT1	sp|P13259|PCY1_YEAST Choline-phosphate cytidylyltransferase OS=Saccharomyces cerevisiae (strain ATCC 204508 / S288c) OX=559292 GN=PCT1 PE=1 SV=2	1	0	0	3	4	15.3	49.406	0	9.0815			By MS/MS	By MS/MS	0	0	10.1	15.3	0	0	582100	619990	0	0	155700	161230	PCT1	0	601045
P12688;P18961	P12688	Serine/threonine-protein kinase YPK1	YPK1	sp|P12688|YPK1_YEAST Serine/threonine-protein kinase YPK1 OS=Saccharomyces cerevisiae (strain ATCC 204508 / S288c) OX=559292 GN=YPK1 PE=1 SV=2	2	0	0	5	5	10.9	76.479	0	18.253			By MS/MS	By MS/MS	0	0	10.9	10.9	0	0	615180	599480	0	0	176500	166650	YPK1	0	607330
P50277	P50277	Adenosylmethionine-8-amino-7-oxononanoate aminotransferase	BIO3	sp|P50277|BIOA_YEAST Adenosylmethionine-8-amino-7-oxononanoate aminotransferase OS=Saccharomyces cerevisiae (strain ATCC 204508 / S288c) OX=559292 GN=BIO3 PE=3 SV=1	1	0	0	3	5	13.3	53.708	0	12.75			By MS/MS	By MS/MS	0	0	8.1	13.3	0	0	358950	407020	0	0	59978	65146	BIO3	0	382985
P53914	P53914	UPF0202 protein KRE33	KRE33	sp|P53914|NAT10_YEAST RNA cytidine acetyltransferase OS=Saccharomyces cerevisiae (strain ATCC 204508 / S288c) OX=559292 GN=KRE33 PE=1 SV=1	1	0	0	6	6	6.6	119.35	0	13.367			By MS/MS	By MS/MS	0	0	6.6	6.6	0	0	568610	639620	0	0	148780	192960	KRE33	0	604115
P53628	P53628	Transcription regulatory protein SNF12	SNF12	sp|P53628|SNF12_YEAST Transcription regulatory protein SNF12 OS=Saccharomyces cerevisiae (strain ATCC 204508 / S288c) OX=559292 GN=SNF12 PE=1 SV=1	1	0	0	5	5	13.1	63.87	0	11.792			By MS/MS	By MS/MS	0	0	13.1	13.1	0	0	524140	438830	0	0	84536	73239	SNF12	0	481485
P34221;P39966	P34221	Protein phosphatase 2C homolog 3	PTC3	sp|P34221|PP2C3_YEAST Protein phosphatase 2C homolog 3 OS=Saccharomyces cerevisiae (strain ATCC 204508 / S288c) OX=559292 GN=PTC3 PE=1 SV=4	2	1	1	3	3	9.4	51.331	0	8.9719	By matching	By matching	By MS/MS	By MS/MS	4.5	4.5	9.4	9.4	66067	137580	385930	387470	0	0	99926	102800	PTC3	101824	386700
P40413	P40413	T-complex protein 1 subunit epsilon	CCT5	sp|P40413|TCPE_YEAST T-complex protein 1 subunit epsilon OS=Saccharomyces cerevisiae (strain ATCC 204508 / S288c) OX=559292 GN=CCT5 PE=1 SV=3	1	5	0	7	7	16	61.913	0	16.318	By matching		By MS/MS	By MS/MS	11.2	0	13	13	86684	0	379540	399650	30493	0	121370	118110	CCT5	86684	389595
P53163	P53163	54S ribosomal protein L12, mitochondrial	MNP1	sp|P53163|MNP1_YEAST 54S ribosomal protein L12, mitochondrial OS=Saccharomyces cerevisiae (strain ATCC 204508 / S288c) OX=559292 GN=MNP1 PE=1 SV=1	1	0	0	3	3	12.9	20.65	0	6.4382			By MS/MS	By MS/MS	0	0	12.9	12.9	0	0	547580	482480	0	0	169260	147800	MNP1	0	515030
P38915	P38915	Transcription factor SPT8	SPT8	sp|P38915|SPT8_YEAST Transcription factor SPT8 OS=Saccharomyces cerevisiae (strain ATCC 204508 / S288c) OX=559292 GN=SPT8 PE=1 SV=1	1	0	1	4	5	15	66.189	0	93.666		By matching	By MS/MS	By MS/MS	0	3	10.8	15	0	13134	421620	488690	0	0	100010	94190	SPT8	13134	455155
P53507	P53507	Mitochondrial import receptor subunit TOM7	TOM7	sp|P53507|TOM7_YEAST Mitochondrial import receptor subunit TOM7 OS=Saccharomyces cerevisiae (strain ATCC 204508 / S288c) OX=559292 GN=TOM7 PE=1 SV=2	1	1	1	1	1	26.7	6.8699	0	9.412	By MS/MS	By MS/MS	By MS/MS	By MS/MS	26.7	26.7	21.7	21.7	510180	330490	259080	0	0	0	0	0	TOM7	420335	259080
Q12321	Q12321	Mediator of RNA polymerase II transcription subunit 1	MED1	sp|Q12321|MED1_YEAST Mediator of RNA polymerase II transcription subunit 1 OS=Saccharomyces cerevisiae (strain ATCC 204508 / S288c) OX=559292 GN=MED1 PE=1 SV=1	1	0	1	3	5	14.1	64.25	0	11.13		By matching	By MS/MS	By MS/MS	0	2.1	9.5	14.1	0	2845.2	200080	252840	0	0	83694	98401	MED1	2845.2	226460
P30902	P30902	ATP synthase subunit d, mitochondrial	ATP7	sp|P30902|ATP7_YEAST ATP synthase subunit d, mitochondrial OS=Saccharomyces cerevisiae (strain ATCC 204508 / S288c) OX=559292 GN=ATP7 PE=1 SV=2	1	0	0	2	2	24.7	19.809	0	9.4876			By MS/MS	By MS/MS	0	0	24.7	24.7	0	0	504620	639970	0	0	140630	183440	ATP7	0	572295
Q01590	Q01590	Integral membrane protein SED5	SED5	sp|Q01590|SED5_YEAST Integral membrane protein SED5 OS=Saccharomyces cerevisiae (strain ATCC 204508 / S288c) OX=559292 GN=SED5 PE=1 SV=1	1	0	0	3	3	21.5	38.807	0	50.997			By MS/MS	By MS/MS	0	0	21.5	21.5	0	0	588570	560380	0	0	160260	146290	SED5	0	574475
Q01574	Q01574	Acetyl-coenzyme A synthetase 1	ACS1	sp|Q01574|ACS1_YEAST Acetyl-coenzyme A synthetase 1 OS=Saccharomyces cerevisiae (strain ATCC 204508 / S288c) OX=559292 GN=ACS1 PE=1 SV=2	1	1	2	3	4	7.4	79.14	0	21.216	By matching	By MS/MS	By MS/MS	By MS/MS	1.4	4.5	6	7.4	35453	200060	287270	309870	0	77798	77836	57322	ACS1	117756	298570
Q06705	Q06705	Phosphatidylinositol transfer protein CSR1	CSR1	sp|Q06705|CSR1_YEAST Phosphatidylinositol transfer protein CSR1 OS=Saccharomyces cerevisiae (strain ATCC 204508 / S288c) OX=559292 GN=CSR1 PE=1 SV=1	1	1	0	6	6	20.1	47.462	0	12.803	By matching		By MS/MS	By MS/MS	1.7	0	20.1	20.1	4447.1	0	590820	497390	0	0	114420	150770	CSR1	4447.1	544105
O94742	O94742	26S proteasome complex subunit SEM1	SEM1	sp|O94742|SEM1_YEAST 26S proteasome complex subunit SEM1 OS=Saccharomyces cerevisiae (strain ATCC 204508 / S288c) OX=559292 GN=SEM1 PE=1 SV=1	1	0	1	1	1	25.8	10.386	0	3.4403		By matching	By matching	By MS/MS	0	25.8	25.8	25.8	0	232090	236720	171800	0	0	0	36712	SEM1	232090	204260
P00358	P00358	Glyceraldehyde-3-phosphate dehydrogenase 2	TDH2	sp|P00358|G3P2_YEAST Glyceraldehyde-3-phosphate dehydrogenase 2 OS=Saccharomyces cerevisiae (strain ATCC 204508 / S288c) OX=559292 GN=TDH2 PE=1 SV=3	1	1	1	3	3	11.1	35.846	0	6.6641	By matching	By matching	By MS/MS	By MS/MS	35.8	31.6	46.7	46.7	18751	14576	384920	391310	0	0	115050	114810	TDH2	16663.5	388115
P32494	P32494	Chromatin-remodeling complexes subunit NGG1	NGG1	sp|P32494|NGG1_YEAST Chromatin-remodeling complexes subunit NGG1 OS=Saccharomyces cerevisiae (strain ATCC 204508 / S288c) OX=559292 GN=NGG1 PE=1 SV=1	1	1	0	3	3	12.1	79.281	0	13.883	By matching		By MS/MS	By MS/MS	3.4	0	7	7	11785	0	459410	288980	0	0	100730	73169	NGG1	11785	374195
P0CX85;P0CX84	P0CX85;P0CX84	60S ribosomal protein L35-B;60S ribosomal protein L35-A	RPL35B;RPL35A	sp|P0CX85|RL35B_YEAST 60S ribosomal protein L35-B OS=Saccharomyces cerevisiae (strain ATCC 204508 / S288c) OX=559292 GN=RPL35B PE=1 SV=1;sp|P0CX84|RL35A_YEAST 60S ribosomal protein L35-A OS=Saccharomyces cerevisiae (strain ATCC 204508 / S288c) OX=559292 GN	2	0	0	3	3	17.5	13.909	0	7.0985			By MS/MS	By MS/MS	0	0	17.5	17.5	0	0	475140	662290	0	0	111290	211000	RPL35B;RPL35A	0	568715
P07256	P07256	Cytochrome b-c1 complex subunit 1, mitochondrial	COR1	sp|P07256|QCR1_YEAST Cytochrome b-c1 complex subunit 1, mitochondrial OS=Saccharomyces cerevisiae (strain ATCC 204508 / S288c) OX=559292 GN=COR1 PE=1 SV=1	1	0	1	3	4	13.8	50.227	0	28.049		By matching	By MS/MS	By MS/MS	0	2.8	9.2	13.8	0	45743	502940	567660	0	0	148120	154700	COR1	45743	535300
P40506	P40506	Phosphopantothenate--cysteine ligase CAB2	CAB2	sp|P40506|PPCS_YEAST Phosphopantothenate--cysteine ligase CAB2 OS=Saccharomyces cerevisiae (strain ATCC 204508 / S288c) OX=559292 GN=CAB2 PE=1 SV=2	1	1	1	1	1	9	41.866	0	30.245	By MS/MS	By MS/MS	By MS/MS	By matching	4.7	4.7	4.4	4.4	323530	309910	211680	284790	0	93787	0	0	CAB2	316720	248235
P04076	P04076	Argininosuccinate lyase	ARG4	sp|P04076|ARLY_YEAST Argininosuccinate lyase OS=Saccharomyces cerevisiae (strain ATCC 204508 / S288c) OX=559292 GN=ARG4 PE=1 SV=2	1	3	2	7	7	19.4	51.989	0	96.44	By matching	By matching	By MS/MS	By MS/MS	9.1	5.4	19.4	19.4	53291	51553	523620	443610	23528	19053	130030	118510	ARG4	52422	483615
Q08746	Q08746	Regulator of ribosome biosynthesis	RRS1	sp|Q08746|RRS1_YEAST Regulator of ribosome biosynthesis OS=Saccharomyces cerevisiae (strain ATCC 204508 / S288c) OX=559292 GN=RRS1 PE=1 SV=1	1	0	0	3	3	19.2	22.963	0	10.716			By MS/MS	By MS/MS	0	0	19.2	19.2	0	0	611410	494800	0	0	168280	143740	RRS1	0	553105
P30624	P30624	Long-chain-fatty-acid--CoA ligase 1	FAA1	sp|P30624|LCF1_YEAST Long-chain-fatty-acid--CoA ligase 1 OS=Saccharomyces cerevisiae (strain ATCC 204508 / S288c) OX=559292 GN=FAA1 PE=1 SV=1	1	0	0	4	3	7.6	77.865	0	27.532			By MS/MS	By MS/MS	0	0	7.6	5.3	0	0	565920	433080	0	0	147400	134250	FAA1	0	499500
P0CX50;P0CX49	P0CX50;P0CX49	60S ribosomal protein L18-B;60S ribosomal protein L18-A	RPL18B;RPL18A	sp|P0CX50|RL18B_YEAST 60S ribosomal protein L18-B OS=Saccharomyces cerevisiae (strain ATCC 204508 / S288c) OX=559292 GN=RPL18B PE=1 SV=1;sp|P0CX49|RL18A_YEAST 60S ribosomal protein L18-A OS=Saccharomyces cerevisiae (strain ATCC 204508 / S288c) OX=559292 GN	2	1	1	4	4	19.4	20.563	0	13.682	By matching	By matching	By MS/MS	By MS/MS	4.3	4.3	19.4	19.4	8141.5	6805.2	529140	548440	0	0	146610	157970	RPL18B;RPL18A	7473.35	538790
P14741	P14741	Translation initiation factor eIF-2B subunit alpha	GCN3	sp|P14741|EI2BA_YEAST Translation initiation factor eIF-2B subunit alpha OS=Saccharomyces cerevisiae (strain ATCC 204508 / S288c) OX=559292 GN=GCN3 PE=1 SV=1	1	1	1	5	5	21	34.025	0	19.716	By matching	By matching	By MS/MS	By MS/MS	3.9	3.9	21	21	38150	25186	479070	466040	0	0	122520	131570	GCN3	31668	472555
P38255	P38255	Transcriptional regulatory protein RXT2	RXT2	sp|P38255|RXT2_YEAST Transcriptional regulatory protein RXT2 OS=Saccharomyces cerevisiae (strain ATCC 204508 / S288c) OX=559292 GN=RXT2 PE=1 SV=2	1	0	0	3	3	13.3	48.629	0	9.6054			By MS/MS	By MS/MS	0	0	10.2	10.2	0	0	471090	347060	0	0	116700	109780	RXT2	0	409075
Q04372	Q04372	Type 2A phosphatase-associated protein 42	TAP42	sp|Q04372|TAP42_YEAST Type 2A phosphatase-associated protein 42 OS=Saccharomyces cerevisiae (strain ATCC 204508 / S288c) OX=559292 GN=TAP42 PE=1 SV=1	1	1	1	2	2	8.7	42.567	0	3.1506	By matching	By matching	By MS/MS	By MS/MS	5.2	5.2	8.7	8.7	113720	111800	212270	214380	0	0	62130	70822	TAP42	112760	213325
P38439	P38439	RNA polymerase-associated protein LEO1	LEO1	sp|P38439|LEO1_YEAST RNA polymerase-associated protein LEO1 OS=Saccharomyces cerevisiae (strain ATCC 204508 / S288c) OX=559292 GN=LEO1 PE=1 SV=1	1	2	0	3	3	12.5	53.919	0	20.053	By MS/MS		By MS/MS	By MS/MS	8.8	0	12.5	12.5	87538	0	458790	388020	42458	0	101920	107640	LEO1	87538	423405
P43535	P43535	Protein GCN20	GCN20	sp|P43535|GCN20_YEAST Protein GCN20 OS=Saccharomyces cerevisiae (strain ATCC 204508 / S288c) OX=559292 GN=GCN20 PE=1 SV=1	1	0	0	1	1	1.5	85.026	0.0050314	2.5361			By MS/MS	By MS/MS	0	0	1.5	1.5	0	0	978670	110050	0	0	0	31622	GCN20	0	544360
P39954	P39954	Adenosylhomocysteinase	SAH1	sp|P39954|SAHH_YEAST Adenosylhomocysteinase OS=Saccharomyces cerevisiae (strain ATCC 204508 / S288c) OX=559292 GN=SAH1 PE=1 SV=1	1	0	1	4	3	11.4	49.125	0	9.333		By matching	By MS/MS	By MS/MS	0	2.9	11.4	8.9	0	27920	563370	310350	0	0	112190	90312	SAH1	27920	436860
P47068	P47068	Myosin tail region-interacting protein MTI1	BBC1	sp|P47068|BBC1_YEAST Myosin tail region-interacting protein MTI1 OS=Saccharomyces cerevisiae (strain ATCC 204508 / S288c) OX=559292 GN=BBC1 PE=1 SV=2	1	1	1	4	5	8.1	128.29	0	12.77	By matching	By matching	By MS/MS	By MS/MS	1.1	0.8	3.5	4.8	5426.4	2244.2	376310	437640	0	0	12303	16671	BBC1	3835.3	406975
P28274;P38627	P28274	CTP synthase 1	URA7	sp|P28274|URA7_YEAST CTP synthase 1 OS=Saccharomyces cerevisiae (strain ATCC 204508 / S288c) OX=559292 GN=URA7 PE=1 SV=2	2	1	1	6	6	16.6	64.71	0	22.736	By matching	By matching	By MS/MS	By MS/MS	2.9	2.9	14.2	14.2	11307	8931.4	492510	198590	0	0	104920	86211	URA7	10119.2	345550
Q08745;P46784	Q08745;P46784	40S ribosomal protein S10-A;40S ribosomal protein S10-B	RPS10A;RPS10B	sp|Q08745|RS10A_YEAST 40S ribosomal protein S10-A OS=Saccharomyces cerevisiae (strain ATCC 204508 / S288c) OX=559292 GN=RPS10A PE=1 SV=1;sp|P46784|RS10B_YEAST 40S ribosomal protein S10-B OS=Saccharomyces cerevisiae (strain ATCC 204508 / S288c) OX=559292 GN	2	1	1	3	3	38.1	12.739	0	6.2775	By matching	By matching	By MS/MS	By MS/MS	7.6	7.6	38.1	38.1	17164	7744.5	433980	475120	0	0	94438	103770	RPS10A;RPS10B	12454.2	454550
P40016	P40016	26S proteasome regulatory subunit RPN3	RPN3	sp|P40016|RPN3_YEAST 26S proteasome regulatory subunit RPN3 OS=Saccharomyces cerevisiae (strain ATCC 204508 / S288c) OX=559292 GN=RPN3 PE=1 SV=5	1	1	1	2	2	7.8	60.392	0	15.201	By MS/MS	By MS/MS	By MS/MS	By MS/MS	5.5	5.5	7.8	7.8	224180	203890	340650	258450	0	0	90764	78130	RPN3	214035	299550
A5Z2X5	A5Z2X5	UPF0495 protein YPR010C-A	YPR010C-A	sp|A5Z2X5|YP010_YEAST UPF0495 protein YPR010C-A OS=Saccharomyces cerevisiae (strain ATCC 204508 / S288c) OX=559292 GN=YPR010C-A PE=3 SV=1	1	1	1	1	1	22.2	7.9021	0	8.8738	By matching	By matching	By MS/MS	By MS/MS	22.2	22.2	22.2	22.2	142420	153390	292230	277550	0	0	0	79752	YPR010C-A	147905	284890
P40012	P40012	Protoporphyrinogen oxidase	HEM14	sp|P40012|PPOX_YEAST Protoporphyrinogen oxidase OS=Saccharomyces cerevisiae (strain ATCC 204508 / S288c) OX=559292 GN=HEM14 PE=1 SV=1	1	0	0	6	6	14.5	59.702	0	13.952			By MS/MS	By MS/MS	0	0	14.5	14.5	0	0	486390	576510	0	0	137350	163420	HEM14	0	531450
P25567	P25567	RNA-binding protein SRO9	SRO9	sp|P25567|SRO9_YEAST RNA-binding protein SRO9 OS=Saccharomyces cerevisiae (strain ATCC 204508 / S288c) OX=559292 GN=SRO9 PE=1 SV=2	1	0	0	4	5	14.5	48.059	0	15.304			By MS/MS	By MS/MS	0	0	11.5	14.5	0	0	499410	519540	0	0	182820	67429	SRO9	0	509475
P33322	P33322	H/ACA ribonucleoprotein complex subunit 4	CBF5	sp|P33322|CBF5_YEAST H/ACA ribonucleoprotein complex subunit 4 OS=Saccharomyces cerevisiae (strain ATCC 204508 / S288c) OX=559292 GN=CBF5 PE=1 SV=1	1	0	0	3	3	10.6	54.704	0	8.4168			By MS/MS	By MS/MS	0	0	10.6	10.6	0	0	534590	512310	0	0	131200	164510	CBF5	0	523450
Q07979	Q07979	Chromatin structure-remodeling complex protein RSC58	RSC58	sp|Q07979|RSC58_YEAST Chromatin structure-remodeling complex protein RSC58 OS=Saccharomyces cerevisiae (strain ATCC 204508 / S288c) OX=559292 GN=RSC58 PE=1 SV=1	1	0	0	5	6	17.1	57.794	0	21.194			By MS/MS	By MS/MS	0	0	14.9	17.1	0	0	258000	608330	0	0	104950	114020	RSC58	0	433165
Q12030	Q12030	Transcription initiation factor TFIID subunit 10	TAF10	sp|Q12030|TAF10_YEAST Transcription initiation factor TFIID subunit 10 OS=Saccharomyces cerevisiae (strain ATCC 204508 / S288c) OX=559292 GN=TAF10 PE=1 SV=1	1	1	0	2	2	21.8	23.019	0	11.748	By matching		By MS/MS	By MS/MS	9.2	0	21.8	21.8	96939	0	166020	354280	0	0	0	95667	TAF10	96939	260150
P38129	P38129	Transcription initiation factor TFIID subunit 5	TAF5	sp|P38129|TAF5_YEAST Transcription initiation factor TFIID subunit 5 OS=Saccharomyces cerevisiae (strain ATCC 204508 / S288c) OX=559292 GN=TAF5 PE=1 SV=1	1	0	0	6	7	11.5	88.967	0	11.681			By MS/MS	By MS/MS	0	0	8.9	10.4	0	0	302730	411460	0	0	89731	78474	TAF5	0	357095
P32481	P32481	Eukaryotic translation initiation factor 2 subunit gamma	GCD11	sp|P32481|IF2G_YEAST Eukaryotic translation initiation factor 2 subunit gamma OS=Saccharomyces cerevisiae (strain ATCC 204508 / S288c) OX=559292 GN=GCD11 PE=1 SV=1	1	0	1	3	2	8.9	57.865	0	35.722		By matching	By MS/MS	By MS/MS	0	3.6	8.9	6.6	0	103810	524280	276220	0	0	127610	97397	GCD11	103810	400250
P38756	P38756	tRNA threonylcarbamoyladenosine dehydratase 1	TCD1	sp|P38756|TCD1_YEAST tRNA threonylcarbamoyladenosine dehydratase 1 OS=Saccharomyces cerevisiae (strain ATCC 204508 / S288c) OX=559292 GN=TCD1 PE=1 SV=1	1	0	0	3	3	12.6	48.883	0	15.906			By MS/MS	By MS/MS	0	0	12.6	12.6	0	0	300570	653650	0	0	156270	115040	TCD1	0	477110
Q00764	Q00764	Alpha,alpha-trehalose-phosphate synthase [UDP-forming] 56 kDa subunit	TPS1	sp|Q00764|TPS1_YEAST Alpha,alpha-trehalose-phosphate synthase [UDP-forming] 56 kDa subunit OS=Saccharomyces cerevisiae (strain ATCC 204508 / S288c) OX=559292 GN=TPS1 PE=1 SV=2	1	2	1	4	4	13.1	56.147	0	7.0989	By matching	By matching	By MS/MS	By matching	4.8	1.8	13.1	13.1	35716	7607.6	338920	364080	29301	0	64549	77837	TPS1	21661.8	351500
Q12214	Q12214	Histone deacetylase HOS1	HOS1	sp|Q12214|HOS1_YEAST Histone deacetylase HOS1 OS=Saccharomyces cerevisiae (strain ATCC 204508 / S288c) OX=559292 GN=HOS1 PE=1 SV=1	1	2	3	0	0	20.4	54.763	0	32.344	By matching	By matching			4.7	7.7	0	0	22424	83554	0	0	40334	32450	0	0	HOS1	52989	0
P38321	P38321	Uncharacterized protein YBR225W		sp|P38321|YB75_YEAST Uncharacterized protein YBR225W OS=Saccharomyces cerevisiae (strain ATCC 204508 / S288c) OX=559292 GN=YBR225W PE=1 SV=1	1	0	0	3	3	3.7	101.24	0	10.774			By MS/MS	By MS/MS	0	0	3.7	3.7	0	0	476840	415250	0	0	123360	128420		0	446045
P38297	P38297	Mitofusin FZO1	FZO1	sp|P38297|FZO1_YEAST Mitofusin FZO1 OS=Saccharomyces cerevisiae (strain ATCC 204508 / S288c) OX=559292 GN=FZO1 PE=1 SV=1	1	0	0	3	3	5.6	97.807	0	27.591			By MS/MS	By MS/MS	0	0	5.6	5.6	0	0	499870	439050	0	0	133610	131400	FZO1	0	469460
Q08273	Q08273	RING-box protein HRT1	HRT1	sp|Q08273|RBX1_YEAST RING-box protein HRT1 OS=Saccharomyces cerevisiae (strain ATCC 204508 / S288c) OX=559292 GN=HRT1 PE=1 SV=1	1	0	0	1	1	11.6	13.94	0	16.633			By matching	By MS/MS	0	0	11.6	11.6	0	0	131540	132060	0	0	0	37945	HRT1	0	131800
P22803	P22803	Thioredoxin-2	TRX2	sp|P22803|TRX2_YEAST Thioredoxin-2 OS=Saccharomyces cerevisiae (strain ATCC 204508 / S288c) OX=559292 GN=TRX2 PE=1 SV=3	1	0	1	3	3	44.2	11.204	0	9.8812		By matching	By MS/MS	By MS/MS	0	13.5	30.8	32.7	0	10071	274860	374830	0	0	88467	112450	TRX2	10071	324845
P09959	P09959	Regulatory protein SWI6	SWI6	sp|P09959|SWI6_YEAST Regulatory protein SWI6 OS=Saccharomyces cerevisiae (strain ATCC 204508 / S288c) OX=559292 GN=SWI6 PE=1 SV=1	1	0	1	5	5	10.2	90.559	0	18.065		By matching	By MS/MS	By MS/MS	0	1.4	8.5	8.5	0	16171	245540	220810	0	0	76855	69518	SWI6	16171	233175
P53040	P53040	Transcription initiation factor TFIID subunit 6	TAF6	sp|P53040|TAF6_YEAST Transcription initiation factor TFIID subunit 6 OS=Saccharomyces cerevisiae (strain ATCC 204508 / S288c) OX=559292 GN=TAF6 PE=1 SV=1	1	0	1	1	1	5.6	57.901	0.0026738	2.9775		By MS/MS	By MS/MS	By MS/MS	0	3.5	2.1	2.1	0	829560	37044	33293	0	251050	0	0	TAF6	829560	35168.5
P08536	P08536	Sulfate adenylyltransferase	MET3	sp|P08536|MET3_YEAST Sulfate adenylyltransferase OS=Saccharomyces cerevisiae (strain ATCC 204508 / S288c) OX=559292 GN=MET3 PE=1 SV=2	1	0	1	3	3	14.3	57.724	0	4.4067		By matching	By MS/MS	By MS/MS	0	4.7	14.3	14.3	0	41877	272540	331150	0	0	73779	89282	MET3	41877	301845
P36523	P36523	54S ribosomal protein L15, mitochondrial	MRPL15	sp|P36523|RM15_YEAST 54S ribosomal protein L15, mitochondrial OS=Saccharomyces cerevisiae (strain ATCC 204508 / S288c) OX=559292 GN=MRPL15 PE=1 SV=3	1	1	0	2	2	16.2	28.167	0	7.9787	By matching		By MS/MS	By MS/MS	7.1	0	10.7	10.7	17281	0	390080	402170	0	0	110850	113070	MRPL15	17281	396125
P38011	P38011	Guanine nucleotide-binding protein subunit beta-like protein	ASC1	sp|P38011|GBLP_YEAST Guanine nucleotide-binding protein subunit beta-like protein OS=Saccharomyces cerevisiae (strain ATCC 204508 / S288c) OX=559292 GN=ASC1 PE=1 SV=4	1	1	1	2	3	15.4	34.805	0	13.415	By MS/MS	By matching	By MS/MS	By MS/MS	4.7	4.7	11.6	15.4	19056	18603	234750	261010	0	0	77964	78663	ASC1	18829.5	247880
Q04062	Q04062	26S proteasome regulatory subunit RPN9	RPN9	sp|Q04062|RPN9_YEAST 26S proteasome regulatory subunit RPN9 OS=Saccharomyces cerevisiae (strain ATCC 204508 / S288c) OX=559292 GN=RPN9 PE=1 SV=1	1	1	0	2	0	7.9	45.782	0	4.7235	By matching		By MS/MS		3.8	0	7.9	0	96536	0	479880	0	0	0	133310	0	RPN9	96536	479880
P43567	P43567	Alanine--glyoxylate aminotransferase 1	AGX1	sp|P43567|AGX1_YEAST Alanine--glyoxylate aminotransferase 1 OS=Saccharomyces cerevisiae (strain ATCC 204508 / S288c) OX=559292 GN=AGX1 PE=1 SV=1	1	0	0	3	3	13.5	41.907	0	6.1831			By MS/MS	By MS/MS	0	0	13.5	13.5	0	0	361980	374500	0	0	101570	97684	AGX1	0	368240
P53741	P53741	UBP3-associated protein BRE5	BRE5	sp|P53741|BRE5_YEAST UBP3-associated protein BRE5 OS=Saccharomyces cerevisiae (strain ATCC 204508 / S288c) OX=559292 GN=BRE5 PE=1 SV=1	1	0	0	1	3	17.1	57.673	0	14.168			By matching	By MS/MS	0	0	1.7	7	0	0	12218	67315	0	0	21779	14258	BRE5	0	39766.5
Q00711	Q00711	Succinate dehydrogenase [ubiquinone] flavoprotein subunit, mitochondrial	SDH1	sp|Q00711|SDHA_YEAST Succinate dehydrogenase [ubiquinone] flavoprotein subunit, mitochondrial OS=Saccharomyces cerevisiae (strain ATCC 204508 / S288c) OX=559292 GN=SDH1 PE=1 SV=1	1	1	1	4	4	9.1	70.229	0	7.3153	By matching	By matching	By MS/MS	By MS/MS	5.8	4.7	17.3	16.2	21487	17837	360690	317780	0	0	93176	82661	SDH1	19662	339235
P38193	P38193	Serine/threonine-protein phosphatase 4 regulatory subunit 2	PSY4	sp|P38193|PP4R2_YEAST Serine/threonine-protein phosphatase 4 regulatory subunit 2 OS=Saccharomyces cerevisiae (strain ATCC 204508 / S288c) OX=559292 GN=PSY4 PE=1 SV=1	1	0	1	3	3	11.3	50.655	0	21.952		By matching	By MS/MS	By MS/MS	0	2.9	11.3	11.3	0	22694	318400	347360	0	0	95654	102010	PSY4	22694	332880
P40422	P40422	DNA-directed RNA polymerases I, II, and III subunit RPABC4	RPC10	sp|P40422|RPAB4_YEAST DNA-directed RNA polymerases I, II, and III subunit RPABC4 OS=Saccharomyces cerevisiae (strain ATCC 204508 / S288c) OX=559292 GN=RPC10 PE=1 SV=1	1	0	0	1	1	28.6	7.7159	0	9.5021			By matching	By matching	0	0	28.6	28.6	0	0	161860	218900	0	0	0	62897	RPC10	0	190380
Q02793	Q02793	Antiviral protein SKI8	SKI8	sp|Q02793|SKI8_YEAST Antiviral protein SKI8 OS=Saccharomyces cerevisiae (strain ATCC 204508 / S288c) OX=559292 GN=SKI8 PE=1 SV=1	1	1	1	3	3	7.3	44.231	0	7.7134	By matching	By MS/MS	By MS/MS	By MS/MS	2	3.3	6.5	6.5	11543	14928	310590	297880	0	0	87325	83495	SKI8	13235.5	304235
P40513	P40513	Mitochondrial acidic protein MAM33	MAM33	sp|P40513|MAM33_YEAST Mitochondrial acidic protein MAM33 OS=Saccharomyces cerevisiae (strain ATCC 204508 / S288c) OX=559292 GN=MAM33 PE=1 SV=1	1	1	0	3	3	16.5	30.132	0	25.191	By matching		By MS/MS	By MS/MS	3.4	0	16.5	16.5	7083.9	0	349930	334650	0	0	83566	87943	MAM33	7083.9	342290
P53111	P53111	NADPH-dependent aldehyde reductase ARI1	ARI1	sp|P53111|ARI1_YEAST NADPH-dependent aldehyde reductase ARI1 OS=Saccharomyces cerevisiae (strain ATCC 204508 / S288c) OX=559292 GN=ARI1 PE=1 SV=1	1	1	1	4	4	19.3	38.083	0	6.7944	By matching	By matching	By MS/MS	By MS/MS	4.3	4.3	19.3	19.3	25321	19518	353740	364830	0	0	101250	101850	ARI1	22419.5	359285
P11154	P11154	Pyruvate carboxylase 1	PYC1	sp|P11154|PYC1_YEAST Pyruvate carboxylase 1 OS=Saccharomyces cerevisiae (strain ATCC 204508 / S288c) OX=559292 GN=PYC1 PE=1 SV=2	1	3	3	1	2	3.2	130.1	0	7.6251	By MS/MS	By MS/MS	By matching	By matching	17.7	18.5	11.5	14.2	255680	220330	34879	53012	76845	67834	0	35686	PYC1	238005	43945.5
Q08278	Q08278	Mediator of RNA polymerase II transcription subunit 7	MED7	sp|Q08278|MED7_YEAST Mediator of RNA polymerase II transcription subunit 7 OS=Saccharomyces cerevisiae (strain ATCC 204508 / S288c) OX=559292 GN=MED7 PE=1 SV=1	1	1	0	1	1	18.9	25.585	0	14.199	By matching		By MS/MS	By matching	6.3	0	5.4	7.2	43619	0	21582	190970	0	0	0	0	MED7	43619	106276
P53334	P53334	Probable family 17 glucosidase SCW4	SCW4	sp|P53334|SCW4_YEAST Probable family 17 glucosidase SCW4 OS=Saccharomyces cerevisiae (strain ATCC 204508 / S288c) OX=559292 GN=SCW4 PE=1 SV=1	1	0	0	2	3	10.1	40.173	0	34.847			By MS/MS	By MS/MS	0	0	7.8	10.1	0	0	248370	296610	0	0	70711	82123	SCW4	0	272490
Q08226	Q08226	Protein CRT10	CRT10	sp|Q08226|CRT10_YEAST Protein CRT10 OS=Saccharomyces cerevisiae (strain ATCC 204508 / S288c) OX=559292 GN=CRT10 PE=1 SV=1	1	1	1	1	0	2.4	109.71	0.0085366	2.4206	By matching	By matching	By matching		1.5	1.5	1.5	0	52011	55884	33290	0	0	0	0	0	CRT10	53947.5	33290
P32606	P32606	Putative mitochondrial translation system component PET127	PET127	sp|P32606|PT127_YEAST Putative mitochondrial translation system component PET127 OS=Saccharomyces cerevisiae (strain ATCC 204508 / S288c) OX=559292 GN=PET127 PE=1 SV=2	1	0	0	2	2	4.5	93.406	0	25.361			By MS/MS	By MS/MS	0	0	4.5	4.5	0	0	388380	409650	0	0	106160	119440	PET127	0	399015
Q06523	Q06523	Uncharacterized protein YPR148C	YPR148C	sp|Q06523|YP148_YEAST Uncharacterized protein YPR148C OS=Saccharomyces cerevisiae (strain ATCC 204508 / S288c) OX=559292 GN=YPR148C PE=1 SV=1	1	0	0	4	4	16.6	49.279	0	16.944			By MS/MS	By MS/MS	0	0	16.6	16.6	0	0	380000	383670	0	0	97333	103850	YPR148C	0	381835
P36526	P36526	54S ribosomal protein L27, mitochondrial	MRPL27	sp|P36526|RM27_YEAST 54S ribosomal protein L27, mitochondrial OS=Saccharomyces cerevisiae (strain ATCC 204508 / S288c) OX=559292 GN=MRPL27 PE=1 SV=2	1	1	1	2	2	16.4	16.492	0	3.8999	By matching	By matching	By MS/MS	By MS/MS	7.5	7.5	16.4	16.4	110530	93956	104560	90750	0	0	0	26076	MRPL27	102243	97655
P10081	P10081	ATP-dependent RNA helicase eIF4A	TIF1	sp|P10081|IF4A_YEAST ATP-dependent RNA helicase eIF4A OS=Saccharomyces cerevisiae (strain ATCC 204508 / S288c) OX=559292 GN=TIF1 PE=1 SV=3	1	0	0	2	2	9.4	44.697	0	5.7761			By MS/MS	By MS/MS	0	0	9.4	9.4	0	0	351010	297600	0	0	99530	92738	TIF1	0	324305
P14120	P14120	60S ribosomal protein L30	RPL30	sp|P14120|RL30_YEAST 60S ribosomal protein L30 OS=Saccharomyces cerevisiae (strain ATCC 204508 / S288c) OX=559292 GN=RPL30 PE=1 SV=3	1	0	0	2	2	21.9	11.415	0	16.981			By MS/MS	By MS/MS	0	0	21.9	21.9	0	0	417370	338060	0	0	113950	99130	RPL30	0	377715
P38758	P38758	Putative oxidoreductase TDA3	TDA3	sp|P38758|TDA3_YEAST Putative oxidoreductase TDA3 OS=Saccharomyces cerevisiae (strain ATCC 204508 / S288c) OX=559292 GN=TDA3 PE=1 SV=2	1	0	0	2	2	6.5	57.613	0	3.5038			By MS/MS	By MS/MS	0	0	6.5	6.5	0	0	394990	344800	0	0	106260	102540	TDA3	0	369895
Q12343	Q12343	Mediator of RNA polymerase II transcription subunit 4	MED4	sp|Q12343|MED4_YEAST Mediator of RNA polymerase II transcription subunit 4 OS=Saccharomyces cerevisiae (strain ATCC 204508 / S288c) OX=559292 GN=MED4 PE=1 SV=1	1	0	0	3	2	21.8	32.205	0	8.3557			By matching	By matching	0	0	14.4	10.9	0	0	140990	85284	0	0	46045	0	MED4	0	113137
P38351	P38351	RNA polymerase II-associated protein 1	PAF1	sp|P38351|PAF1_YEAST RNA polymerase II-associated protein 1 OS=Saccharomyces cerevisiae (strain ATCC 204508 / S288c) OX=559292 GN=PAF1 PE=1 SV=1	1	1	1	2	2	8.1	51.8	0	4.5601	By matching	By matching	By MS/MS	By MS/MS	5.4	5.4	8.1	8.1	117960	57584	227280	228050	0	0	61860	62896	PAF1	87772	227665
Q01477	Q01477	Ubiquitin carboxyl-terminal hydrolase 3	UBP3	sp|Q01477|UBP3_YEAST Ubiquitin carboxyl-terminal hydrolase 3 OS=Saccharomyces cerevisiae (strain ATCC 204508 / S288c) OX=559292 GN=UBP3 PE=1 SV=1	1	0	0	1	2	3.4	101.92	0	14.51			By matching	By matching	0	0	1.8	3.4	0	0	23425	42973	0	0	0	31459	UBP3	0	33199
P14359	P14359	Protein SNA3	SNA3	sp|P14359|SNA3_YEAST Protein SNA3 OS=Saccharomyces cerevisiae (strain ATCC 204508 / S288c) OX=559292 GN=SNA3 PE=1 SV=3	1	1	1	3	2	40.6	15.199	0	3.8318	By MS/MS	By matching	By MS/MS	By MS/MS	9	9	40.6	15.8	330590	3815.6	134160	214860	0	0	37269	0	SNA3	167203	174510
Q08193	Q08193	1,3-beta-glucanosyltransferase GAS5	GAS5	sp|Q08193|GAS5_YEAST 1,3-beta-glucanosyltransferase GAS5 OS=Saccharomyces cerevisiae (strain ATCC 204508 / S288c) OX=559292 GN=GAS5 PE=1 SV=1	1	1	1	3	3	7.2	51.869	0	8.445	By matching	By matching	By MS/MS	By MS/MS	2.5	2.5	7.2	7.2	9890.3	5148.2	319220	354440	0	0	66759	104150	GAS5	7519.25	336830
P39968	P39968	Vacuolar protein 8	VAC8	sp|P39968|VAC8_YEAST Vacuolar protein 8 OS=Saccharomyces cerevisiae (strain ATCC 204508 / S288c) OX=559292 GN=VAC8 PE=1 SV=3	1	0	0	4	4	8.1	63.207	0	8.9876			By MS/MS	By MS/MS	0	0	8.1	8.1	0	0	326490	342110	0	0	73500	104900	VAC8	0	334300
P53281	P53281	LAS seventeen-binding protein 1	LSB1	sp|P53281|LSB1_YEAST LAS seventeen-binding protein 1 OS=Saccharomyces cerevisiae (strain ATCC 204508 / S288c) OX=559292 GN=LSB1 PE=1 SV=1	1	0	0	1	1	6.6	26.139	0	71.248			By MS/MS	By MS/MS	0	0	6.6	6.6	0	0	313440	335680	0	0	0	96453	LSB1	0	324560
P23292	P23292	Casein kinase I homolog 2	YCK2	sp|P23292|KC12_YEAST Casein kinase I homolog 2 OS=Saccharomyces cerevisiae (strain ATCC 204508 / S288c) OX=559292 GN=YCK2 PE=1 SV=1	1	0	0	3	3	9	62.078	0	31.188			By MS/MS	By MS/MS	0	0	9	9	0	0	366450	312100	0	0	104550	86919	YCK2	0	339275
P53276	P53276	U3 small nucleolar RNA-associated protein 8	UTP8	sp|P53276|UTP8_YEAST U3 small nucleolar RNA-associated protein 8 OS=Saccharomyces cerevisiae (strain ATCC 204508 / S288c) OX=559292 GN=UTP8 PE=1 SV=1	1	0	0	5	5	11.8	80.19	0	11.437			By MS/MS	By MS/MS	0	0	11.8	11.8	0	0	345360	345370	0	0	91837	103340	UTP8	0	345365
P36008	P36008	Elongation factor 1-gamma 2	TEF4	sp|P36008|EF1G2_YEAST Elongation factor 1-gamma 2 OS=Saccharomyces cerevisiae (strain ATCC 204508 / S288c) OX=559292 GN=TEF4 PE=1 SV=1	1	1	1	2	2	6.8	46.52	0.001355	3.0568	By matching	By matching	By MS/MS	By MS/MS	5.1	5.1	6.8	6.8	90110	102450	271120	222930	0	0	69757	69613	TEF4	96280	247025
P19880	P19880	AP-1-like transcription factor YAP1	YAP1	sp|P19880|AP1_YEAST AP-1-like transcription factor YAP1 OS=Saccharomyces cerevisiae (strain ATCC 204508 / S288c) OX=559292 GN=YAP1 PE=1 SV=2	1	1	1	4	5	13.2	72.532	0	9.5009	By matching	By matching	By MS/MS	By MS/MS	2.6	2.6	11.4	13.2	15892	17631	355800	287110	0	0	98584	82752	YAP1	16761.5	321455
P38170	P38170	Condensin complex subunit 2	BRN1	sp|P38170|CND2_YEAST Condensin complex subunit 2 OS=Saccharomyces cerevisiae (strain ATCC 204508 / S288c) OX=559292 GN=BRN1 PE=1 SV=3	1	1	0	2	3	11.9	86.215	0	8.1432	By MS/MS		By matching	By matching	2.3	0	4.1	5.2	83005	0	79670	78568	0	0	43770	38006	BRN1	83005	79119
P06103	P06103	Eukaryotic translation initiation factor 3 subunit B	PRT1	sp|P06103|EIF3B_YEAST Eukaryotic translation initiation factor 3 subunit B OS=Saccharomyces cerevisiae (strain ATCC 204508 / S288c) OX=559292 GN=PRT1 PE=1 SV=1	1	3	2	2	2	8.9	88.129	0	5.4985	By matching	By matching	By MS/MS	By MS/MS	7.2	3.9	5	5	103870	40977	108140	114370	33454	34722	36114	37765	PRT1	72423.5	111255
P23254	P23254	Transketolase 1	TKL1	sp|P23254|TKT1_YEAST Transketolase 1 OS=Saccharomyces cerevisiae (strain ATCC 204508 / S288c) OX=559292 GN=TKL1 PE=1 SV=4	1	0	0	2	3	6.2	73.805	0	5.2232			By MS/MS	By MS/MS	0	0	4.4	6.2	0	0	205750	324660	0	0	74652	75791	TKL1	0	265205
P19414	P19414	Aconitate hydratase, mitochondrial	ACO1	sp|P19414|ACON_YEAST Aconitate hydratase, mitochondrial OS=Saccharomyces cerevisiae (strain ATCC 204508 / S288c) OX=559292 GN=ACO1 PE=1 SV=2	1	1	1	3	4	8.5	85.367	0	7.6443	By matching	By matching	By MS/MS	By MS/MS	2.1	2.1	5	8.5	8878	10881	109590	334560	0	0	43078	57491	ACO1	9879.5	222075
Q12124	Q12124	Mediator of RNA polymerase II transcription subunit 2	MED2	sp|Q12124|MED2_YEAST Mediator of RNA polymerase II transcription subunit 2 OS=Saccharomyces cerevisiae (strain ATCC 204508 / S288c) OX=559292 GN=MED2 PE=1 SV=1	1	0	0	2	1	14.4	47.717	0	11.757			By MS/MS	By MS/MS	0	0	7	2.8	0	0	81721	30719	0	0	47808	0	MED2	0	56220
P48589	P48589	40S ribosomal protein S12	RPS12	sp|P48589|RS12_YEAST 40S ribosomal protein S12 OS=Saccharomyces cerevisiae (strain ATCC 204508 / S288c) OX=559292 GN=RPS12 PE=1 SV=1	1	1	1	2	2	15.4	15.471	0	6.7905	By matching	By matching	By MS/MS	By MS/MS	7	7	15.4	15.4	35638	21050	185230	180080	0	0	56026	49808	RPS12	28344	182655
P38249	P38249	Eukaryotic translation initiation factor 3 subunit A	RPG1	sp|P38249|EIF3A_YEAST Eukaryotic translation initiation factor 3 subunit A OS=Saccharomyces cerevisiae (strain ATCC 204508 / S288c) OX=559292 GN=RPG1 PE=1 SV=1	1	2	2	4	4	7.2	110.34	0	13.243	By matching	By matching	By MS/MS	By MS/MS	2.6	2.6	5.5	5.5	75652	45367	219740	193150	34039	25861	46864	29491	RPG1	60509.5	206445
P12709	P12709	Glucose-6-phosphate isomerase	PGI1	sp|P12709|G6PI_YEAST Glucose-6-phosphate isomerase OS=Saccharomyces cerevisiae (strain ATCC 204508 / S288c) OX=559292 GN=PGI1 PE=1 SV=3	1	2	1	2	2	4.7	61.298	0	4.3358	By matching	By matching	By MS/MS	By MS/MS	4.7	2.5	4.7	4.7	35937	32387	224610	191830	22945	0	71834	48322	PGI1	34162	208220
P09620	P09620	Pheromone-processing carboxypeptidase KEX1	KEX1	sp|P09620|KEX1_YEAST Pheromone-processing carboxypeptidase KEX1 OS=Saccharomyces cerevisiae (strain ATCC 204508 / S288c) OX=559292 GN=KEX1 PE=1 SV=1	1	0	0	2	2	4.1	82.244	0	17.218			By MS/MS	By MS/MS	0	0	4.1	4.1	0	0	321300	280610	0	0	89207	80679	KEX1	0	300955
Q06697	Q06697	Cell division control protein 73	CDC73	sp|Q06697|CDC73_YEAST Cell division control protein 73 OS=Saccharomyces cerevisiae (strain ATCC 204508 / S288c) OX=559292 GN=CDC73 PE=1 SV=1	1	1	1	2	2	10.4	44.456	0	44.912	By matching	By matching	By MS/MS	By MS/MS	4.6	4.6	10.4	10.4	77442	86832	280560	203640	0	0	74188	62263	CDC73	82137	242100
P39936	P39936	Eukaryotic initiation factor 4F subunit p130	TIF4632	sp|P39936|IF4F2_YEAST Eukaryotic initiation factor 4F subunit p130 OS=Saccharomyces cerevisiae (strain ATCC 204508 / S288c) OX=559292 GN=TIF4632 PE=1 SV=1	1	0	0	5	5	8.3	103.9	0	64.002			By MS/MS	By MS/MS	0	0	9.6	9.6	0	0	227580	419950	0	0	88828	95059	TIF4632	0	323765
P53173	P53173	ER-derived vesicles protein ERV14	ERV14	sp|P53173|ERV14_YEAST ER-derived vesicles protein ERV14 OS=Saccharomyces cerevisiae (strain ATCC 204508 / S288c) OX=559292 GN=ERV14 PE=1 SV=3	1	1	1	1	1	8	15.93	0	3.1835	By matching	By matching	By MS/MS	By MS/MS	8	8	8	8	60917	54947	234670	295180	0	0	0	84817	ERV14	57932	264925
Q08412	Q08412	Ubiquitin-binding protein CUE5	CUE5	sp|Q08412|CUE5_YEAST Ubiquitin-binding protein CUE5 OS=Saccharomyces cerevisiae (strain ATCC 204508 / S288c) OX=559292 GN=CUE5 PE=1 SV=1	1	1	1	5	4	14.8	46.869	0	54.827	By matching	By matching	By MS/MS	By MS/MS	3.9	3.9	14.8	11.9	8295.3	8429	243970	362640	0	0	95018	62371	CUE5	8362.15	303305
P0C2H9;P0C2H8	P0C2H9;P0C2H8	60S ribosomal protein L31-B;60S ribosomal protein L31-A	RPL31B;RPL31A	sp|P0C2H9|RL31B_YEAST 60S ribosomal protein L31-B OS=Saccharomyces cerevisiae (strain ATCC 204508 / S288c) OX=559292 GN=RPL31B PE=1 SV=1;sp|P0C2H8|RL31A_YEAST 60S ribosomal protein L31-A OS=Saccharomyces cerevisiae (strain ATCC 204508 / S288c) OX=559292 GN	2	0	0	1	1	14.2	12.967	0	13.989			By MS/MS	By MS/MS	0	0	14.2	14.2	0	0	273120	264400	0	0	0	75971	RPL31B;RPL31A	0	268760
P43321	P43321	Small nuclear ribonucleoprotein Sm D3	SMD3	sp|P43321|SMD3_YEAST Small nuclear ribonucleoprotein Sm D3 OS=Saccharomyces cerevisiae (strain ATCC 204508 / S288c) OX=559292 GN=SMD3 PE=1 SV=1	1	1	1	2	2	21.8	11.224	0	31.374	By matching	By matching	By MS/MS	By MS/MS	8.9	8.9	21.8	21.8	22128	27419	277020	193070	0	0	77189	55241	SMD3	24773.5	235045
P46989	P46989	Autophagy-related protein 27	ATG27	sp|P46989|ATG27_YEAST Autophagy-related protein 27 OS=Saccharomyces cerevisiae (strain ATCC 204508 / S288c) OX=559292 GN=ATG27 PE=1 SV=2	1	0	0	1	1	4.4	30.201	0	3.3927			By MS/MS	By MS/MS	0	0	4.4	4.4	0	0	352800	217650	0	0	0	62540	ATG27	0	285225
P09938	P09938	Ribonucleoside-diphosphate reductase small chain 1	RNR2	sp|P09938|RIR2_YEAST Ribonucleoside-diphosphate reductase small chain 1 OS=Saccharomyces cerevisiae (strain ATCC 204508 / S288c) OX=559292 GN=RNR2 PE=1 SV=2	1	1	0	3	3	9.5	46.147	0	5.5786	By matching		By MS/MS	By MS/MS	4.5	0	9.5	9.5	31631	0	299170	282470	0	0	80910	83361	RNR2	31631	290820
P50095;P50094	P50095;P50094	Inosine-5-monophosphate dehydrogenase 3;Inosine-5-monophosphate dehydrogenase 4	IMD3;IMD4	sp|P50095|IMDH3_YEAST Inosine-5-monophosphate dehydrogenase 3 OS=Saccharomyces cerevisiae (strain ATCC 204508 / S288c) OX=559292 GN=IMD3 PE=1 SV=1;sp|P50094|IMDH4_YEAST Inosine-5-monophosphate dehydrogenase 4 OS=Saccharomyces cerevisiae (strain ATCC 2045	2	0	0	2	2	5.5	56.584	0	6.9433	By matching	By matching	By MS/MS	By MS/MS	3.4	3.4	25.6	25.6	0	0	271750	200650	0	0	82428	59784	IMD3;IMD4	0	236200
Q9URQ5	Q9URQ5	High temperature lethal protein 1	HTL1	sp|Q9URQ5|HTL1_YEAST High temperature lethal protein 1 OS=Saccharomyces cerevisiae (strain ATCC 204508 / S288c) OX=559292 GN=HTL1 PE=1 SV=1	1	0	0	2	2	29.5	9.1794	0	72.159			By MS/MS	By MS/MS	0	0	29.5	29.5	0	0	320170	292420	0	0	89627	83340	HTL1	0	306295
P00817	P00817	Inorganic pyrophosphatase	IPP1	sp|P00817|IPYR_YEAST Inorganic pyrophosphatase OS=Saccharomyces cerevisiae (strain ATCC 204508 / S288c) OX=559292 GN=IPP1 PE=1 SV=4	1	1	0	3	3	16	32.299	0	8.7071	By matching		By MS/MS	By MS/MS	8.4	0	16	16	49218	0	248260	215230	0	0	58970	61481	IPP1	49218	231745
P01120	P01120	Ras-like protein 2	RAS2	sp|P01120|RAS2_YEAST Ras-like protein 2 OS=Saccharomyces cerevisiae (strain ATCC 204508 / S288c) OX=559292 GN=RAS2 PE=1 SV=4	1	0	0	4	2	20.2	34.705	0	40.934			By MS/MS	By MS/MS	0	0	20.2	8.1	0	0	360330	212260	0	0	81637	79449	RAS2	0	286295
P40094	P40094	Conserved oligomeric Golgi complex subunit 3	COG3	sp|P40094|COG3_YEAST Conserved oligomeric Golgi complex subunit 3 OS=Saccharomyces cerevisiae (strain ATCC 204508 / S288c) OX=559292 GN=COG3 PE=1 SV=1	1	0	0	2	3	6.5	92.543	0	6.9028			By MS/MS	By MS/MS	0	0	4.9	6.5	0	0	233640	373240	0	0	74716	97433	COG3	0	303440
P06115	P06115	Catalase T	CTT1	sp|P06115|CATT_YEAST Catalase T OS=Saccharomyces cerevisiae (strain ATCC 204508 / S288c) OX=559292 GN=CTT1 PE=1 SV=3	1	0	0	4	4	10.3	64.583	0	7.4625			By MS/MS	By MS/MS	0	0	10.3	10.3	0	0	189080	209400	0	0	53440	64538	CTT1	0	199240
P38068	P38068	Monothiol glutaredoxin-7	GRX7	sp|P38068|GLRX7_YEAST Monothiol glutaredoxin-7 OS=Saccharomyces cerevisiae (strain ATCC 204508 / S288c) OX=559292 GN=GRX7 PE=1 SV=1	1	1	1	4	3	19.7	22.565	0	8.4371	By matching	By matching	By MS/MS	By MS/MS	3.9	3.9	19.7	15.3	25115	18093	279350	196440	0	0	64455	54949	GRX7	21604	237895
Q99278	Q99278	Mediator of RNA polymerase II transcription subunit 11	MED11	sp|Q99278|MED11_YEAST Mediator of RNA polymerase II transcription subunit 11 OS=Saccharomyces cerevisiae (strain ATCC 204508 / S288c) OX=559292 GN=MED11 PE=1 SV=2	1	0	0	1	0	24.3	13.307	0	32.741			By matching		0	0	10.4	0	0	0	119670	0	0	0	0	0	MED11	0	119670
P38720	P38720	6-phosphogluconate dehydrogenase, decarboxylating 1	GND1	sp|P38720|6PGD1_YEAST 6-phosphogluconate dehydrogenase, decarboxylating 1 OS=Saccharomyces cerevisiae (strain ATCC 204508 / S288c) OX=559292 GN=GND1 PE=1 SV=1	1	1	1	2	2	5.7	53.543	0	9.8404	By matching	By matching	By MS/MS	By MS/MS	2.9	2.9	5.7	5.7	66358	80266	187780	171790	0	0	53147	53874	GND1	73312	179785
Q07458	Q07458	Transcriptional regulatory protein RXT3	RXT3	sp|Q07458|RXT3_YEAST Transcriptional regulatory protein RXT3 OS=Saccharomyces cerevisiae (strain ATCC 204508 / S288c) OX=559292 GN=RXT3 PE=1 SV=1	1	0	0	3	3	13.9	33.811	0	6.9358			By MS/MS	By MS/MS	0	0	13.9	13.9	0	0	289520	209600	0	0	71353	52468	RXT3	0	249560
P15731	P15731	Ubiquitin-conjugating enzyme E2 4	UBC4	sp|P15731|UBC4_YEAST Ubiquitin-conjugating enzyme E2 4 OS=Saccharomyces cerevisiae (strain ATCC 204508 / S288c) OX=559292 GN=UBC4 PE=1 SV=1	1	0	0	1	1	12.2	16.456	0	6.4399			By MS/MS	By MS/MS	0	0	12.2	12.2	0	0	234260	244020	0	0	0	70115	UBC4	0	239140
P89114	P89114	Pachytene arrest protein SAE3	SAE3	sp|P89114|SAE3_YEAST Pachytene arrest protein SAE3 OS=Saccharomyces cerevisiae (strain ATCC 204508 / S288c) OX=559292 GN=SAE3 PE=1 SV=2	1	0	0	1	2	14.3	10.827	0	3.4032			By MS/MS	By MS/MS	0	0	14.3	14.3	0	0	306750	205490	0	0	0	59044	SAE3	0	256120
Q12443	Q12443	Reticulon-like protein 2	RTN2	sp|Q12443|RTN2_YEAST Reticulon-like protein 2 OS=Saccharomyces cerevisiae (strain ATCC 204508 / S288c) OX=559292 GN=RTN2 PE=1 SV=1	1	0	0	4	4	14.2	44.358	0	8.9827			By MS/MS	By MS/MS	0	0	14.2	14.2	0	0	272740	313910	0	0	80825	85136	RTN2	0	293325
P36114	P36114	Mitochondrial outer membrane protein YKR018C	YKR018C	sp|P36114|YKR18_YEAST IML2-like protein YKR018C OS=Saccharomyces cerevisiae (strain ATCC 204508 / S288c) OX=559292 GN=YKR018C PE=1 SV=1	1	0	0	4	4	7.9	81.753	0	16.49			By MS/MS	By MS/MS	0	0	7.9	7.9	0	0	300090	279150	0	0	84929	78644	YKR018C	0	289620
P38737	P38737	Proteasome component ECM29	ECM29	sp|P38737|ECM29_YEAST Proteasome component ECM29 OS=Saccharomyces cerevisiae (strain ATCC 204508 / S288c) OX=559292 GN=ECM29 PE=1 SV=1	1	0	0	4	4	2.8	210.43	0	29.024			By MS/MS	By MS/MS	0	0	2.8	2.8	0	0	265630	303290	0	0	75382	85553	ECM29	0	284460
Q12527	Q12527	Autophagy-related protein 11	ATG11	sp|Q12527|ATG11_YEAST Autophagy-related protein 11 OS=Saccharomyces cerevisiae (strain ATCC 204508 / S288c) OX=559292 GN=ATG11 PE=1 SV=1	1	0	0	3	2	5.4	135.02	0	7.5708			By MS/MS	By MS/MS	0	0	3.4	2.4	0	0	86741	81077	0	0	0	51573	ATG11	0	83909
Q12114	Q12114	Chitin biosynthesis protein CHS5	CHS5	sp|Q12114|CHS5_YEAST Chitin biosynthesis protein CHS5 OS=Saccharomyces cerevisiae (strain ATCC 204508 / S288c) OX=559292 GN=CHS5 PE=1 SV=1	1	0	0	3	2	9.1	73.638	0	12.133			By matching	By matching	0	0	5.4	3.7	0	0	51523	54727	0	0	14377	0	CHS5	0	53125
P19263	P19263	Mediator of RNA polymerase II transcription subunit 14	RGR1	sp|P19263|MED14_YEAST Mediator of RNA polymerase II transcription subunit 14 OS=Saccharomyces cerevisiae (strain ATCC 204508 / S288c) OX=559292 GN=RGR1 PE=1 SV=2	1	0	0	6	5	6.3	123.36	0	9.2155			By MS/MS	By MS/MS	0	0	6.3	5.3	0	0	219690	143820	0	0	45683	56891	RGR1	0	181755
P53254	P53254	U3 small nucleolar RNA-associated protein 22	UTP22	sp|P53254|UTP22_YEAST U3 small nucleolar RNA-associated protein 22 OS=Saccharomyces cerevisiae (strain ATCC 204508 / S288c) OX=559292 GN=UTP22 PE=1 SV=1	1	2	2	3	3	3.1	140.48	0	7.8612	By matching	By matching	By MS/MS	By MS/MS	1.9	1.9	3.1	3.1	22592	25855	259770	236900	16231	17529	37552	83384	UTP22	24223.5	248335
P40219	P40219	Outer spore wall protein 5	OSW5	sp|P40219|OSW5_YEAST Outer spore wall protein 5 OS=Saccharomyces cerevisiae (strain ATCC 204508 / S288c) OX=559292 GN=OSW5 PE=1 SV=1	1	0	0	1	1	13.5	16.384	0	5.6678			By MS/MS	By MS/MS	0	0	13.5	13.5	0	0	214620	346300	0	0	0	99506	OSW5	0	280460
P89105	P89105	RNA polymerase-associated protein CTR9	CTR9	sp|P89105|CTR9_YEAST RNA polymerase-associated protein CTR9 OS=Saccharomyces cerevisiae (strain ATCC 204508 / S288c) OX=559292 GN=CTR9 PE=1 SV=3	1	1	1	6	6	6.3	124.71	0	9.2746	By matching	By matching	By MS/MS	By MS/MS	0.9	0.7	6.3	6.3	18735	7419.8	246130	286670	0	0	68329	82415	CTR9	13077.4	266400
P32590	P32590	Heat shock protein homolog SSE2	SSE2	sp|P32590|HSP79_YEAST Heat shock protein homolog SSE2 OS=Saccharomyces cerevisiae (strain ATCC 204508 / S288c) OX=559292 GN=SSE2 PE=1 SV=3	1	0	0	0	1	12.4	77.62	0	13.262		By matching	By matching	By matching	0	1.3	1.7	2.2	0	0	0	55151	0	0	0	0	SSE2	0	55151
P16521;P53978	P16521	Elongation factor 3A	YEF3	sp|P16521|EF3A_YEAST Elongation factor 3A OS=Saccharomyces cerevisiae (strain ATCC 204508 / S288c) OX=559292 GN=YEF3 PE=1 SV=4	2	2	2	4	4	5.6	115.94	0	9.9579	By matching	By matching	By MS/MS	By MS/MS	1.6	1.9	4.4	4.4	56492	52367	123350	170970	31126	0	31861	40655	YEF3	54429.5	147160
P32621	P32621	Guanosine-diphosphatase	GDA1	sp|P32621|GDA1_YEAST Guanosine-diphosphatase OS=Saccharomyces cerevisiae (strain ATCC 204508 / S288c) OX=559292 GN=GDA1 PE=1 SV=1	1	0	0	3	2	12.5	56.821	0	7.5563			By MS/MS	By MS/MS	0	0	12.5	7.3	0	0	337320	189520	0	0	76699	71460	GDA1	0	263420
P06106	P06106	Protein MET17;O-acetylhomoserine sulfhydrylase;O-acetylserine sulfhydrylase	MET17	sp|P06106|CYSD_YEAST Homocysteine/cysteine synthase OS=Saccharomyces cerevisiae (strain ATCC 204508 / S288c) OX=559292 GN=MET17 PE=1 SV=3	1	2	2	3	4	9.2	48.671	0	8.0213	By matching	By matching	By MS/MS	By MS/MS	4.3	5.2	6.8	9.2	33229	19757	135970	192550	21129	15105	34505	58871	MET17	26493	164260
P53271	P53271	Conserved oligomeric Golgi complex subunit 2	COG2	sp|P53271|COG2_YEAST Conserved oligomeric Golgi complex subunit 2 OS=Saccharomyces cerevisiae (strain ATCC 204508 / S288c) OX=559292 GN=COG2 PE=1 SV=2	1	1	0	4	3	17.2	30.325	0	32.793	By matching		By MS/MS	By MS/MS	5.7	0	17.2	11.5	168270	0	235780	123480	0	0	48481	52498	COG2	168270	179630
P32874	P32874	Acetyl-CoA carboxylase, mitochondrial;Biotin carboxylase	HFA1	sp|P32874|HFA1_YEAST Acetyl-CoA carboxylase, mitochondrial OS=Saccharomyces cerevisiae (strain ATCC 204508 / S288c) OX=559292 GN=HFA1 PE=1 SV=2	1	1	1	1	0	1.2	259.16	0.0026455	2.9024	By MS/MS	By matching	By matching	By matching	2.9	2.9	2.3	2	229190	208530	19444	0	0	0	5401.5	0	HFA1	218860	19444
P36135	P36135	Probable secreted beta-glucosidase UTH1	UTH1	sp|P36135|UTH1_YEAST Probable secreted beta-glucosidase UTH1 OS=Saccharomyces cerevisiae (strain ATCC 204508 / S288c) OX=559292 GN=UTH1 PE=1 SV=2	1	1	1	2	3	10.7	36.955	0	4.7519	By MS/MS	By MS/MS	By MS/MS	By MS/MS	2.7	2.7	4.9	10.7	28566	29387	154900	180810	0	0	45464	43963	UTH1	28976.5	167855
P12686	P12686	37S ribosomal protein MRP13, mitochondrial	MRP13	sp|P12686|RT13_YEAST 37S ribosomal protein MRP13, mitochondrial OS=Saccharomyces cerevisiae (strain ATCC 204508 / S288c) OX=559292 GN=MRP13 PE=1 SV=2	1	0	0	2	2	10	38.988	0	5.465			By MS/MS	By MS/MS	0	0	10	10	0	0	244430	281770	0	0	67422	81442	MRP13	0	263100
P27614	P27614	Carboxypeptidase S	CPS1	sp|P27614|CBPS_YEAST Carboxypeptidase S OS=Saccharomyces cerevisiae (strain ATCC 204508 / S288c) OX=559292 GN=CPS1 PE=1 SV=2	1	0	0	3	3	8	64.596	0	5.2993			By MS/MS	By MS/MS	0	0	8	8	0	0	280210	217730	0	0	76239	64165	CPS1	0	248970
Q06156	Q06156	Condensin complex subunit 1	YCS4	sp|Q06156|CND1_YEAST Condensin complex subunit 1 OS=Saccharomyces cerevisiae (strain ATCC 204508 / S288c) OX=559292 GN=YCS4 PE=1 SV=1	1	1	0	2	4	4.4	132.97	0	15.271	By matching		By matching	By MS/MS	1.1	0	1.8	4.4	73548	0	85836	213180	0	0	33286	32081	YCS4	73548	149508
P39101	P39101	Protein CAJ1	CAJ1	sp|P39101|CAJ1_YEAST Protein CAJ1 OS=Saccharomyces cerevisiae (strain ATCC 204508 / S288c) OX=559292 GN=CAJ1 PE=1 SV=1	1	1	1	2	2	6.1	44.854	0	5.3699	By matching	By matching	By MS/MS	By MS/MS	2.6	2.6	6.1	6.1	59434	66552	164930	117470	0	0	49478	30440	CAJ1	62993	141200
P23639	P23639	Proteasome subunit alpha type-2	PRE8	sp|P23639|PSA2_YEAST Proteasome subunit alpha type-2 OS=Saccharomyces cerevisiae (strain ATCC 204508 / S288c) OX=559292 GN=PRE8 PE=1 SV=1	1	0	0	1	1	11.6	27.162	0	3.6516			By matching	By matching	0	0	8	8	0	0	144680	119720	0	0	0	34401	PRE8	0	132200
P53256	P53256	Exosome complex component RRP46	RRP46	sp|P53256|RRP46_YEAST Exosome complex component RRP46 OS=Saccharomyces cerevisiae (strain ATCC 204508 / S288c) OX=559292 GN=RRP46 PE=1 SV=2	1	0	0	1	2	25.6	24.407	0	12.849			By matching	By matching	0	0	10.8	10.8	0	0	38065	82778	0	0	0	52146	RRP46	0	60421.5
P32379	P32379	Proteasome subunit alpha type-5	PUP2	sp|P32379|PSA5_YEAST Proteasome subunit alpha type-5 OS=Saccharomyces cerevisiae (strain ATCC 204508 / S288c) OX=559292 GN=PUP2 PE=1 SV=2	1	1	1	2	3	23.1	28.617	0	13.901	By matching	By MS/MS	By MS/MS	By matching	5	5	8.8	20	31991	32616	40173	83939	0	0	19357	19338	PUP2	32303.5	62056
Q04305	Q04305	U3 small nucleolar RNA-associated protein 15	UTP15	sp|Q04305|UTP15_YEAST U3 small nucleolar RNA-associated protein 15 OS=Saccharomyces cerevisiae (strain ATCC 204508 / S288c) OX=559292 GN=UTP15 PE=1 SV=1	1	0	0	4	3	10.1	57.686	0	21.027			By MS/MS	By MS/MS	0	0	10.1	8.6	0	0	285710	223500	0	0	80424	63167	UTP15	0	254605
Q08960	Q08960	S-adenosyl-L-methionine-dependent tRNA 4-demethylwyosine synthase	TYW1	sp|Q08960|TYW1_YEAST S-adenosyl-L-methionine-dependent tRNA 4-demethylwyosine synthase OS=Saccharomyces cerevisiae (strain ATCC 204508 / S288c) OX=559292 GN=TYW1 PE=1 SV=1	1	0	0	3	3	4.6	89.804	0	6.0804			By MS/MS	By MS/MS	0	0	4.6	4.6	0	0	262170	244710	0	0	73480	69664	TYW1	0	253440
P53114	P53114	Mediator of RNA polymerase II transcription subunit 5	NUT1	sp|P53114|MED5_YEAST Mediator of RNA polymerase II transcription subunit 5 OS=Saccharomyces cerevisiae (strain ATCC 204508 / S288c) OX=559292 GN=NUT1 PE=1 SV=1	1	0	0	4	4	4.4	128.79	0	6.8234			By MS/MS	By MS/MS	0	0	4.4	4.4	0	0	145320	132220	0	0	45167	44905	NUT1	0	138770
Q12060	Q12060	Transcriptional coactivator HFI1/ADA1	HFI1	sp|Q12060|HFI1_YEAST Transcriptional coactivator HFI1/ADA1 OS=Saccharomyces cerevisiae (strain ATCC 204508 / S288c) OX=559292 GN=HFI1 PE=1 SV=1	1	0	0	3	3	11.7	54.466	0	13.419			By MS/MS	By MS/MS	0	0	9.4	9.4	0	0	199170	169790	0	0	44359	45585	HFI1	0	184480
P28007	P28007	H/ACA ribonucleoprotein complex subunit 1	GAR1	sp|P28007|GAR1_YEAST H/ACA ribonucleoprotein complex subunit 1 OS=Saccharomyces cerevisiae (strain ATCC 204508 / S288c) OX=559292 GN=GAR1 PE=1 SV=1	1	0	0	1	1	6.3	21.48	0	15.908			By MS/MS	By MS/MS	0	0	6.3	6.3	0	0	258070	216740	0	0	0	62279	GAR1	0	237405
P47822	P47822	Mediator of RNA polymerase II transcription subunit 21	SRB7	sp|P47822|MED21_YEAST Mediator of RNA polymerase II transcription subunit 21 OS=Saccharomyces cerevisiae (strain ATCC 204508 / S288c) OX=559292 GN=SRB7 PE=1 SV=1	1	0	0	1	2	35	16.071	0	6.2252			By matching	By matching	0	0	17.1	22.9	0	0	104250	102050	0	0	0	28611	SRB7	0	103150
P22137	P22137	Clathrin heavy chain	CHC1	sp|P22137|CLH_YEAST Clathrin heavy chain OS=Saccharomyces cerevisiae (strain ATCC 204508 / S288c) OX=559292 GN=CHC1 PE=1 SV=1	1	0	0	4	4	3.1	187.23	0	9.0879			By MS/MS	By MS/MS	0	0	3.1	3.1	0	0	259270	221310	0	0	34663	72551	CHC1	0	240290
P21242	P21242	Probable proteasome subunit alpha type-7	PRE10	sp|P21242|PSA7_YEAST Probable proteasome subunit alpha type-7 OS=Saccharomyces cerevisiae (strain ATCC 204508 / S288c) OX=559292 GN=PRE10 PE=1 SV=2	1	0	1	1	1	7.6	31.536	0	4.6752		By matching	By MS/MS	By matching	0	4.5	4.5	4.5	0	64261	177280	83242	0	0	0	0	PRE10	64261	130261
Q02866	Q02866	Protein MUK1	MUK1	sp|Q02866|MUK1_YEAST Protein MUK1 OS=Saccharomyces cerevisiae (strain ATCC 204508 / S288c) OX=559292 GN=MUK1 PE=1 SV=1	1	0	0	3	3	6.7	69.538	0	5.0461			By MS/MS	By MS/MS	0	0	6.7	6.7	0	0	234700	251600	0	0	71503	65989	MUK1	0	243150
Q07878	Q07878	Vacuolar protein sorting-associated protein 13	VPS13	sp|Q07878|VPS13_YEAST Vacuolar protein sorting-associated protein 13 OS=Saccharomyces cerevisiae (strain ATCC 204508 / S288c) OX=559292 GN=VPS13 PE=1 SV=1	1	0	0	4	5	2.3	357.85	0	11.346			By MS/MS	By MS/MS	0	0	1.8	2.3	0	0	217940	261820	0	0	58872	76902	VPS13	0	239880
P38069	P38069	Alpha-1,2-mannosyltransferase MNN2	MNN2	sp|P38069|MNN2_YEAST Alpha-1,2-mannosyltransferase MNN2 OS=Saccharomyces cerevisiae (strain ATCC 204508 / S288c) OX=559292 GN=MNN2 PE=1 SV=1	1	0	0	4	4	7.9	67.773	0	17.386			By MS/MS	By MS/MS	0	0	7.9	7.9	0	0	220810	218690	0	0	63070	61107	MNN2	0	219750
Q02908	Q02908	Elongator complex protein 3	ELP3	sp|Q02908|ELP3_YEAST Elongator complex protein 3 OS=Saccharomyces cerevisiae (strain ATCC 204508 / S288c) OX=559292 GN=ELP3 PE=1 SV=1	1	3	2	3	3	5.7	63.656	0	6.5791	By matching	By matching	By MS/MS	By MS/MS	5.7	3.6	5.7	5.7	92758	69089	127940	123200	24020	26776	30920	29704	ELP3	80923.5	125570
P34163	P34163	Sterol esterase TGL1	TGL1	sp|P34163|TGL1_YEAST Sterol esterase TGL1 OS=Saccharomyces cerevisiae (strain ATCC 204508 / S288c) OX=559292 GN=TGL1 PE=1 SV=1	1	0	0	2	2	6.6	62.978	0	15.935			By MS/MS	By MS/MS	0	0	6.6	6.6	0	0	242230	229800	0	0	71188	62132	TGL1	0	236015
P20449	P20449	ATP-dependent RNA helicase DBP5	DBP5	sp|P20449|DBP5_YEAST ATP-dependent RNA helicase DBP5 OS=Saccharomyces cerevisiae (strain ATCC 204508 / S288c) OX=559292 GN=DBP5 PE=1 SV=2	1	0	0	3	3	9.5	53.873	0	9.2157			By MS/MS	By MS/MS	0	0	9.5	9.5	0	0	231370	207460	0	0	62800	63141	DBP5	0	219415
P00931	P00931	Tryptophan synthase	TRP5	sp|P00931|TRP_YEAST Tryptophan synthase OS=Saccharomyces cerevisiae (strain ATCC 204508 / S288c) OX=559292 GN=TRP5 PE=1 SV=1	1	1	2	1	2	7.4	76.625	0	6.4922	By matching	By matching	By MS/MS	By MS/MS	1	3.3	4.1	3.3	5459.5	73921	114610	212040	0	0	0	0	TRP5	39690.2	163325
P27809	P27809	Glycolipid 2-alpha-mannosyltransferase	KRE2	sp|P27809|KRE2_YEAST Glycolipid 2-alpha-mannosyltransferase OS=Saccharomyces cerevisiae (strain ATCC 204508 / S288c) OX=559292 GN=KRE2 PE=1 SV=1	1	0	0	3	3	10.4	51.386	0	7.3455			By MS/MS	By MS/MS	0	0	10.4	10.4	0	0	251500	199630	0	0	52911	74314	KRE2	0	225565
P07262;P39708	P07262	NADP-specific glutamate dehydrogenase 1	GDH1	sp|P07262|DHE4_YEAST NADP-specific glutamate dehydrogenase 1 OS=Saccharomyces cerevisiae (strain ATCC 204508 / S288c) OX=559292 GN=GDH1 PE=1 SV=2	2	1	1	2	3	9.7	49.569	0	6.1602	By matching	By matching	By MS/MS	By MS/MS	2	4.2	6.2	9.7	32189	12812	145740	137800	0	0	45859	34223	GDH1	22500.5	141770
P38061	P38061	60S ribosomal protein L32	RPL32	sp|P38061|RL32_YEAST 60S ribosomal protein L32 OS=Saccharomyces cerevisiae (strain ATCC 204508 / S288c) OX=559292 GN=RPL32 PE=1 SV=1	1	0	0	2	3	19.2	14.771	0	4.8791			By MS/MS	By MS/MS	0	0	13.1	19.2	0	0	202200	265190	0	0	63855	68514	RPL32	0	233695
P40008	P40008	Protein FMP52, mitochondrial	FMP52	sp|P40008|FMP52_YEAST Protein FMP52, mitochondrial OS=Saccharomyces cerevisiae (strain ATCC 204508 / S288c) OX=559292 GN=FMP52 PE=1 SV=1	1	0	0	3	3	12.1	25.086	0	5.5688			By MS/MS	By MS/MS	0	0	12.1	12.1	0	0	252190	214270	0	0	69264	62361	FMP52	0	233230
P32610	P32610	V-type proton ATPase subunit D	VMA8	sp|P32610|VATD_YEAST V-type proton ATPase subunit D OS=Saccharomyces cerevisiae (strain ATCC 204508 / S288c) OX=559292 GN=VMA8 PE=1 SV=1	1	0	1	2	2	8.2	29.194	0	3.7187		By matching	By MS/MS	By MS/MS	0	3.9	8.2	8.2	0	8343.7	214740	236880	0	0	61703	66014	VMA8	8343.7	225810
Q02260	Q02260	Small nuclear ribonucleoprotein Sm D1	SMD1	sp|Q02260|SMD1_YEAST Small nuclear ribonucleoprotein Sm D1 OS=Saccharomyces cerevisiae (strain ATCC 204508 / S288c) OX=559292 GN=SMD1 PE=1 SV=1	1	1	1	1	1	12.3	16.275	0	21.78	By matching	By matching	By MS/MS	By MS/MS	12.3	12.3	12.3	12.3	56367	39070	132450	159150	0	0	0	45728	SMD1	47718.5	145800
P39107	P39107	Mannan polymerase complexes subunit MNN9	MNN9	sp|P39107|MNN9_YEAST Mannan polymerase complexes subunit MNN9 OS=Saccharomyces cerevisiae (strain ATCC 204508 / S288c) OX=559292 GN=MNN9 PE=1 SV=3	1	0	0	2	3	10.9	45.954	0	6.3003			By MS/MS	By MS/MS	0	0	8.1	10.9	0	0	232860	228310	0	0	71130	59158	MNN9	0	230585
P38856	P38856	Clathrin coat assembly protein AP180A	YAP1801	sp|P38856|AP18A_YEAST Clathrin coat assembly protein AP180A OS=Saccharomyces cerevisiae (strain ATCC 204508 / S288c) OX=559292 GN=YAP1801 PE=1 SV=1	1	0	0	2	2	6.4	71.659	0	5.7305			By MS/MS	By MS/MS	0	0	6.4	6.4	0	0	223510	237050	0	0	66680	63524	YAP1801	0	230280
P32604	P32604	Fructose-2,6-bisphosphatase	FBP26	sp|P32604|F26_YEAST Fructose-2,6-bisphosphatase OS=Saccharomyces cerevisiae (strain ATCC 204508 / S288c) OX=559292 GN=FBP26 PE=1 SV=2	1	1	0	2	2	8.4	52.594	0	11.042	By matching		By MS/MS	By MS/MS	3.1	0	8.4	8.4	31859	0	212490	184250	0	0	64299	43240	FBP26	31859	198370
P41812	P41812	Ribonucleases P/MRP protein subunit POP1	POP1	sp|P41812|POP1_YEAST Ribonucleases P/MRP protein subunit POP1 OS=Saccharomyces cerevisiae (strain ATCC 204508 / S288c) OX=559292 GN=POP1 PE=1 SV=1	1	1	1	1	1	2.6	100.39	0.0083832	2.3315	By MS/MS	By matching	By matching	By MS/MS	1.5	1.5	1.1	1.1	206240	166450	39243	34957	0	50372	0	0	POP1	186345	37100
P32569	P32569	Mediator of RNA polymerase II transcription subunit 17	SRB4	sp|P32569|MED17_YEAST Mediator of RNA polymerase II transcription subunit 17 OS=Saccharomyces cerevisiae (strain ATCC 204508 / S288c) OX=559292 GN=SRB4 PE=1 SV=1	1	0	0	2	2	6.1	78.475	0	5.7619			By MS/MS	By MS/MS	0	0	6.1	6.1	0	0	159130	146890	0	0	44275	42135	SRB4	0	153010
P53011	P53011	Nucleoporin SEH1	SEH1	sp|P53011|SEH1_YEAST Nucleoporin SEH1 OS=Saccharomyces cerevisiae (strain ATCC 204508 / S288c) OX=559292 GN=SEH1 PE=1 SV=1	1	0	2	3	2	14.3	39.122	0	5.3214		By matching	By MS/MS	By MS/MS	0	6.6	11.7	8.6	0	32116	128430	157330	0	11939	13973	61113	SEH1	32116	142880
P18480	P18480	SWI/SNF chromatin-remodeling complex subunit SNF5	SNF5	sp|P18480|SNF5_YEAST SWI/SNF chromatin-remodeling complex subunit SNF5 OS=Saccharomyces cerevisiae (strain ATCC 204508 / S288c) OX=559292 GN=SNF5 PE=1 SV=3	1	0	0	3	3	3.9	102.54	0	33.709			By MS/MS	By MS/MS	0	0	3.9	3.9	0	0	180650	146600	0	0	39518	41240	SNF5	0	163625
P25623	P25623	Suppressor of yeast profilin deletion	SYP1	sp|P25623|SYP1_YEAST Suppressor of yeast profilin deletion OS=Saccharomyces cerevisiae (strain ATCC 204508 / S288c) OX=559292 GN=SYP1 PE=1 SV=3	1	0	0	4	4	5.4	96.136	0	10.975			By MS/MS	By MS/MS	0	0	5.4	5.4	0	0	212450	203150	0	0	60913	56475	SYP1	0	207800
P39931	P39931	Protein SSP120	SSP120	sp|P39931|SS120_YEAST Protein SSP120 OS=Saccharomyces cerevisiae (strain ATCC 204508 / S288c) OX=559292 GN=SSP120 PE=1 SV=1	1	0	0	3	2	17.9	27.289	0	4.9			By MS/MS	By MS/MS	0	0	17.9	11.1	0	0	248010	151310	0	0	62761	49610	SSP120	0	199660
P22082	P22082	Transcription regulatory protein SNF2	SNF2	sp|P22082|SNF2_YEAST Transcription regulatory protein SNF2 OS=Saccharomyces cerevisiae (strain ATCC 204508 / S288c) OX=559292 GN=SNF2 PE=1 SV=1	1	0	0	4	5	3.7	194.05	0	14.971			By MS/MS	By MS/MS	0	0	2.9	3.7	0	0	92297	299180	0	0	58149	53456	SNF2	0	195738
Q12092	Q12092	Autophagy-related protein 29	ATG29	sp|Q12092|ATG29_YEAST Autophagy-related protein 29 OS=Saccharomyces cerevisiae (strain ATCC 204508 / S288c) OX=559292 GN=ATG29 PE=1 SV=1	1	0	0	1	1	13.1	24.707	0.0085784	2.4479			By MS/MS	By MS/MS	0	0	7.5	7.5	0	0	20980	22734	0	0	0	0	ATG29	0	21857
Q02931	Q02931	NET1-associated nuclear protein 1	NAN1	sp|Q02931|UTP17_YEAST NET1-associated nuclear protein 1 OS=Saccharomyces cerevisiae (strain ATCC 204508 / S288c) OX=559292 GN=NAN1 PE=1 SV=1	1	0	0	2	2	3	101.24	0	3.183			By MS/MS	By MS/MS	0	0	3	3	0	0	226290	137210	0	0	55617	41289	NAN1	0	181750
P19358	P19358	S-adenosylmethionine synthase 2	SAM2	sp|P19358|METK2_YEAST S-adenosylmethionine synthase 2 OS=Saccharomyces cerevisiae (strain ATCC 204508 / S288c) OX=559292 GN=SAM2 PE=1 SV=3	1	1	0	2	2	9.6	42.255	0.0085262	2.4118	By matching	By matching	By matching	By MS/MS	10.7	6.5	21.4	21.4	38167	0	189810	151550	0	0	0	43545	SAM2	38167	170680
P53959	P53959	Conserved oligomeric Golgi complex subunit 6	COG6	sp|P53959|COG6_YEAST Conserved oligomeric Golgi complex subunit 6 OS=Saccharomyces cerevisiae (strain ATCC 204508 / S288c) OX=559292 GN=COG6 PE=1 SV=1	1	0	0	3	3	6.1	96.975	0	27.967			By MS/MS	By MS/MS	0	0	6.1	6.1	0	0	203720	205810	0	0	57728	58000	COG6	0	204765
P04039	P04039	Cytochrome c oxidase polypeptide VIII, mitochondrial	COX8	sp|P04039|COX8_YEAST Cytochrome c oxidase polypeptide VIII, mitochondrial OS=Saccharomyces cerevisiae (strain ATCC 204508 / S288c) OX=559292 GN=COX8 PE=1 SV=2	1	1	1	1	1	12.8	8.9066	0.0084034	2.338	By matching	By matching	By MS/MS	By MS/MS	12.8	12.8	12.8	12.8	13938	25193	210230	132970	0	0	0	38207	COX8	19565.5	171600
P38886	P38886	26S proteasome regulatory subunit RPN10	RPN10	sp|P38886|RPN10_YEAST 26S proteasome regulatory subunit RPN10 OS=Saccharomyces cerevisiae (strain ATCC 204508 / S288c) OX=559292 GN=RPN10 PE=1 SV=3	1	0	0	1	1	14.9	29.747	0	4.9413			By matching	By matching	0	0	7.8	7.8	0	0	21729	20004	0	0	0	0	RPN10	0	20866.5
Q12453	Q12453	Cytoplasmic export protein 1	CEX1	sp|Q12453|CEX1_YEAST Cytoplasmic export protein 1 OS=Saccharomyces cerevisiae (strain ATCC 204508 / S288c) OX=559292 GN=CEX1 PE=1 SV=1	1	0	0	2	2	4.2	84.768	0	40.988			By MS/MS	By MS/MS	0	0	4.2	4.2	0	0	259800	144330	0	0	72172	0	CEX1	0	202065
Q00539	Q00539	Protein NAM8	NAM8	sp|Q00539|NAM8_YEAST Protein NAM8 OS=Saccharomyces cerevisiae (strain ATCC 204508 / S288c) OX=559292 GN=NAM8 PE=1 SV=2	1	0	0	2	2	4.6	56.972	0	3.666			By MS/MS	By MS/MS	0	0	4.6	4.6	0	0	165790	159430	0	0	40792	47325	NAM8	0	162610
P25349	P25349	Flavoprotein-like protein YCP4	YCP4	sp|P25349|YCP4_YEAST Flavoprotein-like protein YCP4 OS=Saccharomyces cerevisiae (strain ATCC 204508 / S288c) OX=559292 GN=YCP4 PE=1 SV=1	1	1	1	1	1	6.1	26.35	0	4.176	By matching	By matching	By matching	By MS/MS	6.1	6.1	6.1	6.1	46059	32458	184920	135140	0	0	0	38831	YCP4	39258.5	160030
P14922	P14922	General transcriptional corepressor CYC8	CYC8	sp|P14922|CYC8_YEAST General transcriptional corepressor CYC8 OS=Saccharomyces cerevisiae (strain ATCC 204508 / S288c) OX=559292 GN=CYC8 PE=1 SV=2	1	0	0	6	6	9.5	107.2	0	13.947			By MS/MS	By MS/MS	0	0	9.5	9.5	0	0	189790	153920	0	0	40900	37342	CYC8	0	171855
P19158	P19158	Inhibitory regulator protein IRA2	IRA2	sp|P19158|IRA2_YEAST Inhibitory regulator protein IRA2 OS=Saccharomyces cerevisiae (strain ATCC 204508 / S288c) OX=559292 GN=IRA2 PE=1 SV=2	1	1	0	4	4	2.6	351.66	0	7.4613	By MS/MS		By MS/MS	By MS/MS	0.7	0	1.9	1.9	55302	0	185690	154030	0	0	50545	45296	IRA2	55302	169860
P52286	P52286	Suppressor of kinetochore protein 1	SKP1	sp|P52286|SKP1_YEAST Suppressor of kinetochore protein 1 OS=Saccharomyces cerevisiae (strain ATCC 204508 / S288c) OX=559292 GN=SKP1 PE=1 SV=2	1	0	0	2	2	12.4	22.33	0	4.7723			By MS/MS	By MS/MS	0	0	8.8	8.8	0	0	112880	126460	0	0	45344	40009	SKP1	0	119670
P07257	P07257	Cytochrome b-c1 complex subunit 2, mitochondrial	QCR2	sp|P07257|QCR2_YEAST Cytochrome b-c1 complex subunit 2, mitochondrial OS=Saccharomyces cerevisiae (strain ATCC 204508 / S288c) OX=559292 GN=QCR2 PE=1 SV=1	1	0	0	2	2	12.2	40.478	0	5.5329			By MS/MS	By MS/MS	0	0	6.8	6.8	0	0	129930	126460	0	0	57375	52695	QCR2	0	128195
Q02825	Q02825	tRNA-splicing endonuclease subunit SEN54	SEN54	sp|Q02825|SEN54_YEAST tRNA-splicing endonuclease subunit SEN54 OS=Saccharomyces cerevisiae (strain ATCC 204508 / S288c) OX=559292 GN=SEN54 PE=1 SV=1	1	0	0	1	1	4.1	54.648	0	6.4247			By MS/MS	By MS/MS	0	0	4.1	4.1	0	0	185710	208730	0	0	0	59974	SEN54	0	197220
P32453	P32453	Protein ATP11, mitochondrial	ATP11	sp|P32453|ATP11_YEAST Protein ATP11, mitochondrial OS=Saccharomyces cerevisiae (strain ATCC 204508 / S288c) OX=559292 GN=ATP11 PE=1 SV=1	1	1	0	3	3	9.7	36.851	0	5.9371	By matching		By MS/MS	By MS/MS	4.1	0	9.7	9.7	7833.2	0	136540	160150	0	0	31067	37180	ATP11	7833.2	148345
P53278	P53278	Uncharacterized protein YGR130C	YGR130C	sp|P53278|YG3A_YEAST Uncharacterized protein YGR130C OS=Saccharomyces cerevisiae (strain ATCC 204508 / S288c) OX=559292 GN=YGR130C PE=1 SV=1	1	1	0	2	3	5	92.697	0	7.1752	By matching		By MS/MS	By MS/MS	1.6	0	2.1	3.4	9963.2	0	94509	84753	0	0	55546	42787	YGR130C	9963.2	89631
P31412	P31412	V-type proton ATPase subunit C	VMA5	sp|P31412|VATC_YEAST V-type proton ATPase subunit C OS=Saccharomyces cerevisiae (strain ATCC 204508 / S288c) OX=559292 GN=VMA5 PE=1 SV=4	1	1	0	2	2	7.1	44.188	0	23.154	By matching		By MS/MS	By MS/MS	4.3	0	7.1	7.1	45591	0	219960	122060	0	0	57805	38372	VMA5	45591	171010
P32772	P32772	Protein UGX2	UGX2	sp|P32772|UGX2_YEAST Protein UGX2 OS=Saccharomyces cerevisiae (strain ATCC 204508 / S288c) OX=559292 GN=UGX2 PE=1 SV=2	1	0	0	2	2	14.8	25.732	0	4.6634			By MS/MS	By MS/MS	0	0	14.8	14.8	0	0	183200	167010	0	0	63052	34425	UGX2	0	175105
Q6WNK7	Q6WNK7	Transcription and mRNA export factor SUS1	SUS1	sp|Q6WNK7|SUS1_YEAST Transcription and mRNA export factor SUS1 OS=Saccharomyces cerevisiae (strain ATCC 204508 / S288c) OX=559292 GN=SUS1 PE=1 SV=1	1	0	0	2	2	32.3	11.084	0	4.6374			By MS/MS	By matching	0	0	32.3	32.3	0	0	154690	114950	0	0	41106	0	SUS1	0	134820
P23644	P23644	Mitochondrial import receptor subunit TOM40	TOM40	sp|P23644|TOM40_YEAST Mitochondrial import receptor subunit TOM40 OS=Saccharomyces cerevisiae (strain ATCC 204508 / S288c) OX=559292 GN=TOM40 PE=1 SV=1	1	0	0	2	2	8.3	42.038	0.002642	2.8828			By MS/MS	By MS/MS	0	0	8.3	8.3	0	0	140660	169870	0	0	39072	48184	TOM40	0	155265
P40055	P40055	U3 small nucleolar RNA-associated protein 7	UTP7	sp|P40055|UTP7_YEAST U3 small nucleolar RNA-associated protein 7 OS=Saccharomyces cerevisiae (strain ATCC 204508 / S288c) OX=559292 GN=UTP7 PE=1 SV=1	1	1	0	4	5	11.7	62.316	0	33.485	By matching		By MS/MS	By MS/MS	2.3	0	9.4	11.7	14861	0	163390	198390	0	0	52085	50307	UTP7	14861	180890
P38781;P38780	P38781;P38780	Chromatin structure-remodeling complex protein RSC30;Uncharacterized protein YHR054C	RSC30;YHR054C	sp|P38781|RSC30_YEAST Chromatin structure-remodeling complex protein RSC30 OS=Saccharomyces cerevisiae (strain ATCC 204508 / S288c) OX=559292 GN=RSC30 PE=1 SV=2;sp|P38780|YHL4_YEAST Uncharacterized protein YHR054C OS=Saccharomyces cerevisiae (strain ATCC 2	2	0	0	2	2	2.8	101.33	0	11.171			By MS/MS	By MS/MS	0	0	2.8	2.8	0	0	185710	176820	0	0	51029	51367	RSC30;YHR054C	0	181265
P53115	P53115	Putative DNA helicase INO80	INO80	sp|P53115|INO80_YEAST Putative DNA helicase INO80 OS=Saccharomyces cerevisiae (strain ATCC 204508 / S288c) OX=559292 GN=INO80 PE=1 SV=1	1	0	0	5	5	5.6	171.45	0	9.1992			By MS/MS	By MS/MS	0	0	5.6	5.6	0	0	171140	199960	0	0	50069	54931	INO80	0	185550
Q05636	Q05636	Exosome complex component RRP45	RRP45	sp|Q05636|RRP45_YEAST Exosome complex component RRP45 OS=Saccharomyces cerevisiae (strain ATCC 204508 / S288c) OX=559292 GN=RRP45 PE=1 SV=1	1	0	0	2	2	15.1	33.962	0	34.202			By matching	By matching	0	0	6.9	6.9	0	0	48310	39013	0	0	16387	15457	RRP45	0	43661.5
P54839	P54839	Hydroxymethylglutaryl-CoA synthase	ERG13	sp|P54839|HMCS_YEAST Hydroxymethylglutaryl-CoA synthase OS=Saccharomyces cerevisiae (strain ATCC 204508 / S288c) OX=559292 GN=ERG13 PE=1 SV=1	1	0	0	1	1	3.3	55.013	0	8.6939			By MS/MS	By matching	0	0	3.3	3.3	0	0	164670	102570	0	0	0	29471	ERG13	0	133620
P20134	P20134	Flocculation suppression protein	SFL1	sp|P20134|SFL1_YEAST Flocculation suppression protein OS=Saccharomyces cerevisiae (strain ATCC 204508 / S288c) OX=559292 GN=SFL1 PE=1 SV=3	1	1	0	3	3	7.2	83.344	0	7.8425	By matching		By MS/MS	By MS/MS	1.8	0	7.2	7.2	29171	0	165790	167070	0	0	45881	48180	SFL1	29171	166430
P25655	P25655	General negative regulator of transcription subunit 1	CDC39	sp|P25655|NOT1_YEAST General negative regulator of transcription subunit 1 OS=Saccharomyces cerevisiae (strain ATCC 204508 / S288c) OX=559292 GN=CDC39 PE=1 SV=3	1	1	0	3	3	2.1	240.28	0	4.6109	By matching		By MS/MS	By MS/MS	0.8	0	2.1	2.1	30476	0	169740	167320	0	0	45176	50053	CDC39	30476	168530
P46992	P46992	Cell wall protein YJL171C		sp|P46992|YJR1_YEAST Cell wall protein YJL171C OS=Saccharomyces cerevisiae (strain ATCC 204508 / S288c) OX=559292 GN=YJL171C PE=1 SV=2	1	0	0	1	0	4.3	42.957	0	29.513			By MS/MS		0	0	4.3	0	0	0	310000	0	0	0	86115	0		0	310000
P38993	P38993	Iron transport multicopper oxidase FET3	FET3	sp|P38993|FET3_YEAST Iron transport multicopper oxidase FET3 OS=Saccharomyces cerevisiae (strain ATCC 204508 / S288c) OX=559292 GN=FET3 PE=1 SV=2	1	1	1	1	1	3	72.359	0.0025873	2.7185	By matching	By matching	By matching	By matching	3	3	3	3	58005	62219	93818	74397	0	0	0	21377	FET3	60112	84107.5
Q06213	Q06213	Mediator of RNA polymerase II transcription subunit 10	NUT2	sp|Q06213|MED10_YEAST Mediator of RNA polymerase II transcription subunit 10 OS=Saccharomyces cerevisiae (strain ATCC 204508 / S288c) OX=559292 GN=NUT2 PE=1 SV=1	1	0	0	1	1	14	17.908	0.0026385	2.8758			By matching	By MS/MS	0	0	14	14	0	0	112920	121920	0	0	0	35033	NUT2	0	117420
P43603	P43603	LAS seventeen-binding protein 3	LSB3	sp|P43603|LSB3_YEAST LAS seventeen-binding protein 3 OS=Saccharomyces cerevisiae (strain ATCC 204508 / S288c) OX=559292 GN=LSB3 PE=1 SV=3	1	0	0	3	2	10	49.343	0	17.964			By MS/MS	By MS/MS	0	0	10	6.1	0	0	181230	169530	0	0	52630	46426	LSB3	0	175380
P29056	P29056	Transcription factor IIIB 70 kDa subunit	BRF1	sp|P29056|TF3B_YEAST Transcription factor IIIB 70 kDa subunit OS=Saccharomyces cerevisiae (strain ATCC 204508 / S288c) OX=559292 GN=BRF1 PE=1 SV=1	1	0	0	5	5	9.7	66.906	0	21.473			By MS/MS	By MS/MS	0	0	9.7	9.7	0	0	160620	187050	0	0	51021	47343	BRF1	0	173835
Q08471	Q08471	G1-specific transcription factors activator MSA1	MSA1	sp|Q08471|MSA1_YEAST G1-specific transcription factors activator MSA1 OS=Saccharomyces cerevisiae (strain ATCC 204508 / S288c) OX=559292 GN=MSA1 PE=1 SV=1	1	1	0	1	1	4	68.69	0.0051086	2.6531	By MS/MS		By MS/MS	By matching	1.3	0	2.7	2.7	245380	0	50000	37505	72099	0	0	0	MSA1	245380	43752.5
Q02805	Q02805	Protein ROD1	ROD1	sp|Q02805|ROD1_YEAST Protein ROD1 OS=Saccharomyces cerevisiae (strain ATCC 204508 / S288c) OX=559292 GN=ROD1 PE=1 SV=1	1	0	0	5	4	8.4	92.348	0	14.38			By MS/MS	By MS/MS	0	0	8.4	7.2	0	0	193220	144470	0	0	50766	44420	ROD1	0	168845
Q06631	Q06631	Protein BFR2	BFR2	sp|Q06631|BFR2_YEAST Protein BFR2 OS=Saccharomyces cerevisiae (strain ATCC 204508 / S288c) OX=559292 GN=BFR2 PE=1 SV=1	1	0	0	3	3	6	61.202	0	7.0635			By MS/MS	By MS/MS	0	0	6	6	0	0	185110	148910	0	0	42559	51650	BFR2	0	167010
Q05050	Q05050	Eisosome protein 1	EIS1	sp|Q05050|EIS1_YEAST Eisosome protein 1 OS=Saccharomyces cerevisiae (strain ATCC 204508 / S288c) OX=559292 GN=EIS1 PE=1 SV=1	1	0	0	3	3	4.3	93.344	0	4.4729			By MS/MS	By MS/MS	0	0	4.3	4.3	0	0	112780	114660	0	0	31933	32358	EIS1	0	113720
P31539	P31539	Heat shock protein 104	HSP104	sp|P31539|HS104_YEAST Heat shock protein 104 OS=Saccharomyces cerevisiae (strain ATCC 204508 / S288c) OX=559292 GN=HSP104 PE=1 SV=2	1	0	0	4	4	5.6	102.03	0	7.0225			By MS/MS	By MS/MS	0	0	5.6	5.6	0	0	125140	139210	0	0	30612	29013	HSP104	0	132175
P47025	P47025	Mitochondrial division protein 1	MDV1	sp|P47025|MDV1_YEAST Mitochondrial division protein 1 OS=Saccharomyces cerevisiae (strain ATCC 204508 / S288c) OX=559292 GN=MDV1 PE=1 SV=1	1	0	0	4	4	7.7	80.031	0	10.899			By MS/MS	By MS/MS	0	0	7.7	7.7	0	0	148740	176930	0	0	41377	50780	MDV1	0	162835
P22470	P22470	Protein SAN1	SAN1	sp|P22470|SAN1_YEAST Protein SAN1 OS=Saccharomyces cerevisiae (strain ATCC 204508 / S288c) OX=559292 GN=SAN1 PE=1 SV=1	1	1	1	3	2	11.6	65.617	0	8.9484	By matching	By matching	By MS/MS	By MS/MS	1.8	3	6.4	3.4	16355	10620	54201	27733	0	0	23542	23227	SAN1	13487.5	40967
P25635	P25635	Periodic tryptophan protein 2	PWP2	sp|P25635|PWP2_YEAST Periodic tryptophan protein 2 OS=Saccharomyces cerevisiae (strain ATCC 204508 / S288c) OX=559292 GN=PWP2 PE=1 SV=2	1	0	0	1	1	1.7	103.98	0	8.8823			By MS/MS	By MS/MS	0	0	1.7	1.7	0	0	174750	151280	0	0	0	43468	PWP2	0	163015
P36521	P36521	54S ribosomal protein L11, mitochondrial	MRPL11	sp|P36521|RM11_YEAST 54S ribosomal protein L11, mitochondrial OS=Saccharomyces cerevisiae (strain ATCC 204508 / S288c) OX=559292 GN=MRPL11 PE=1 SV=2	1	1	0	2	2	11.2	28.515	0	33.117	By matching		By MS/MS	By MS/MS	7.2	0	11.2	11.2	15165	0	172910	137190	0	0	48290	39164	MRPL11	15165	155050
P53877	P53877	Pre-rRNA-processing protein IPI3	IPI3	sp|P53877|IPI3_YEAST Pre-rRNA-processing protein IPI3 OS=Saccharomyces cerevisiae (strain ATCC 204508 / S288c) OX=559292 GN=IPI3 PE=1 SV=1	1	2	0	3	3	5.6	61.772	0	5.4173	By matching		By MS/MS	By MS/MS	3.8	0	5.6	5.6	24403	0	132460	135780	12266	0	43843	26875	IPI3	24403	134120
P22139	P22139	DNA-directed RNA polymerases I, II, and III subunit RPABC5	RPB10	sp|P22139|RPAB5_YEAST DNA-directed RNA polymerases I, II, and III subunit RPABC5 OS=Saccharomyces cerevisiae (strain ATCC 204508 / S288c) OX=559292 GN=RPB10 PE=1 SV=2	1	0	0	1	1	30	8.2776	0	6.1942			By matching	By MS/MS	0	0	30	30	0	0	78127	99891	0	0	0	28702	RPB10	0	89009
P36160	P36160	Ribosome biogenesis protein RPF2	RPF2	sp|P36160|RPF2_YEAST Ribosome biogenesis protein RPF2 OS=Saccharomyces cerevisiae (strain ATCC 204508 / S288c) OX=559292 GN=RPF2 PE=1 SV=1	1	0	0	1	1	2.6	39.598	0.005	2.5221			By MS/MS	By MS/MS	0	0	2.6	2.6	0	0	147400	161450	0	0	0	46390	RPF2	0	154425
P36000	P36000	AP-1 complex subunit beta-1	APL2	sp|P36000|AP1B1_YEAST AP-1 complex subunit beta-1 OS=Saccharomyces cerevisiae (strain ATCC 204508 / S288c) OX=559292 GN=APL2 PE=1 SV=1	1	0	0	3	4	5.5	81.868	0	8.613			By MS/MS	By MS/MS	0	0	4	5.5	0	0	180270	133680	0	0	48867	39620	APL2	0	156975
P04802	P04802	Aspartate--tRNA ligase, cytoplasmic	DPS1	sp|P04802|SYDC_YEAST Aspartate--tRNA ligase, cytoplasmic OS=Saccharomyces cerevisiae (strain ATCC 204508 / S288c) OX=559292 GN=DPS1 PE=1 SV=3	1	1	1	2	2	4.3	63.515	0	4.3599	By matching	By matching	By MS/MS	By matching	2.5	2.5	4.3	4.3	20702	22432	137440	79705	0	0	38151	22931	DPS1	21567	108572
P38803	P38803	Pre-rRNA-processing protein IPI1	IPI1	sp|P38803|IPI1_YEAST Pre-rRNA-processing protein IPI1 OS=Saccharomyces cerevisiae (strain ATCC 204508 / S288c) OX=559292 GN=IPI1 PE=1 SV=1	1	0	0	2	2	8.4	37.866	0	11.414			By MS/MS	By MS/MS	0	0	8.4	8.4	0	0	142440	163010	0	0	39497	46911	IPI1	0	152725
P20967	P20967	2-oxoglutarate dehydrogenase, mitochondrial	KGD1	sp|P20967|ODO1_YEAST 2-oxoglutarate dehydrogenase, mitochondrial OS=Saccharomyces cerevisiae (strain ATCC 204508 / S288c) OX=559292 GN=KGD1 PE=1 SV=2	1	0	0	2	2	2.8	114.41	0	3.3212			By MS/MS	By MS/MS	0	0	2.8	2.8	0	0	107380	170850	0	0	33260	45660	KGD1	0	139115
P22276	P22276	DNA-directed RNA polymerase III subunit RPC2	RET1	sp|P22276|RPC2_YEAST DNA-directed RNA polymerase III subunit RPC2 OS=Saccharomyces cerevisiae (strain ATCC 204508 / S288c) OX=559292 GN=RET1 PE=1 SV=2	1	1	0	2	2	2.1	129.46	0	11.018	By matching		By MS/MS	By MS/MS	1	0	2.1	2.1	12205	0	148420	141250	0	0	39622	42193	RET1	12205	144835
P38210	P38210	Chromatin structure-remodeling complex protein RSC14	LDB7	sp|P38210|LDB7_YEAST Chromatin structure-remodeling complex protein RSC14 OS=Saccharomyces cerevisiae (strain ATCC 204508 / S288c) OX=559292 GN=LDB7 PE=1 SV=2	1	0	0	1	1	13.3	19.792	0	4.3624			By MS/MS	By MS/MS	0	0	13.3	13.3	0	0	197500	104290	0	0	0	29968	LDB7	0	150895
Q05946	Q05946	U3 small nucleolar RNA-associated protein 13	UTP13	sp|Q05946|UTP13_YEAST U3 small nucleolar RNA-associated protein 13 OS=Saccharomyces cerevisiae (strain ATCC 204508 / S288c) OX=559292 GN=UTP13 PE=1 SV=1	1	0	0	1	1	2.4	91.031	0	15.33			By MS/MS	By MS/MS	0	0	2.4	2.4	0	0	118580	183110	0	0	0	52614	UTP13	0	150845
P53236	P53236	Chromatin structure-remodeling complex subunit RSC1	RSC1	sp|P53236|RSC1_YEAST Chromatin structure-remodeling complex subunit RSC1 OS=Saccharomyces cerevisiae (strain ATCC 204508 / S288c) OX=559292 GN=RSC1 PE=1 SV=1	1	0	0	2	2	3.7	106.67	0	4.5767			By MS/MS	By MS/MS	0	0	3.7	3.7	0	0	133650	166980	0	0	38854	46252	RSC1	0	150315
P40010	P40010	Nuclear GTP-binding protein NUG1	NUG1	sp|P40010|NUG1_YEAST Nuclear GTP-binding protein NUG1 OS=Saccharomyces cerevisiae (strain ATCC 204508 / S288c) OX=559292 GN=NUG1 PE=1 SV=1	1	0	0	2	2	4.6	57.708	0	7.5254			By MS/MS	By MS/MS	0	0	4.6	4.6	0	0	147790	143900	0	0	42658	39746	NUG1	0	145845
P02309	P02309	Histone H4	HHF1	sp|P02309|H4_YEAST Histone H4 OS=Saccharomyces cerevisiae (strain ATCC 204508 / S288c) OX=559292 GN=HHF1 PE=1 SV=2	1	0	0	3	3	27.2	11.368	0	5.6416			By MS/MS	By MS/MS	0	0	27.2	27.2	0	0	144720	149960	0	0	41605	41686	HHF1	0	147340
P53165	P53165	SAGA-associated factor 73	SGF73	sp|P53165|SGF73_YEAST SAGA-associated factor 73 OS=Saccharomyces cerevisiae (strain ATCC 204508 / S288c) OX=559292 GN=SGF73 PE=1 SV=1	1	0	0	2	2	5.5	72.877	0	3.881			By MS/MS	By MS/MS	0	0	5.5	5.5	0	0	136790	125200	0	0	37903	36071	SGF73	0	130995
Q02884	Q02884	Elongator complex protein 4	ELP4	sp|Q02884|ELP4_YEAST Elongator complex protein 4 OS=Saccharomyces cerevisiae (strain ATCC 204508 / S288c) OX=559292 GN=ELP4 PE=1 SV=1	1	1	0	1	1	2.4	51.155	0.0026144	2.7731	By matching		By MS/MS	By MS/MS	2.4	0	2.4	2.4	11517	0	90807	185510	0	0	0	53303	ELP4	11517	138158
P04821	P04821	Cell division control protein 25	CDC25	sp|P04821|CDC25_YEAST Cell division control protein 25 OS=Saccharomyces cerevisiae (strain ATCC 204508 / S288c) OX=559292 GN=CDC25 PE=1 SV=1	1	0	0	3	3	2.1	179.09	0	4.832			By MS/MS	By MS/MS	0	0	2.1	2.1	0	0	150140	138320	0	0	37955	43497	CDC25	0	144230
P49167	P49167	60S ribosomal protein L38	RPL38	sp|P49167|RL38_YEAST 60S ribosomal protein L38 OS=Saccharomyces cerevisiae (strain ATCC 204508 / S288c) OX=559292 GN=RPL38 PE=1 SV=1	1	0	0	1	1	19.2	8.8264	0	8.6306			By matching	By MS/MS	0	0	19.2	19.2	0	0	153710	131260	0	0	0	37715	RPL38	0	142485
P38989	P38989	Structural maintenance of chromosomes protein 2	SMC2	sp|P38989|SMC2_YEAST Structural maintenance of chromosomes protein 2 OS=Saccharomyces cerevisiae (strain ATCC 204508 / S288c) OX=559292 GN=SMC2 PE=1 SV=1	1	1	3	2	2	3.7	133.93	0	6.8808	By matching	By MS/MS	By matching	By MS/MS	1	2.8	1.9	1.9	31227	64862	62269	61154	0	0	14973	14846	SMC2	48044.5	61711.5
P48240	P48240	Exosome complex component MTR3	MTR3	sp|P48240|MTR3_YEAST Exosome complex component MTR3 OS=Saccharomyces cerevisiae (strain ATCC 204508 / S288c) OX=559292 GN=MTR3 PE=1 SV=1	1	1	1	2	2	8.4	27.577	0	6.7555	By matching	By matching	By MS/MS	By MS/MS	2.8	2.8	8.4	8.4	13771	14262	42258	56386	0	0	10314	11648	MTR3	14016.5	49322
Q06224	Q06224	Endoribonuclease YSH1	YSH1	sp|Q06224|YSH1_YEAST Endoribonuclease YSH1 OS=Saccharomyces cerevisiae (strain ATCC 204508 / S288c) OX=559292 GN=YSH1 PE=1 SV=1	1	2	0	1	1	5.5	87.673	0.0095465	2.3152	By MS/MS		By matching	By MS/MS	5.5	0	2.7	2.7	236320	0	20791	20864	69439	0	0	0	YSH1	236320	20827.5
P47125	P47125	Indoleamine 2,3-dioxygenase	BNA2	sp|P47125|I23O_YEAST Indoleamine 2,3-dioxygenase OS=Saccharomyces cerevisiae (strain ATCC 204508 / S288c) OX=559292 GN=BNA2 PE=1 SV=1	1	1	1	2	1	5.7	50.775	0	5.722	By matching	By matching	By MS/MS	By matching	1.8	1.8	5.7	1.8	73190	91721	67337	38404	0	0	0	11035	BNA2	82455.5	52870.5
P26370	P26370	Transcriptional activator protein UGA3	UGA3	sp|P26370|UGA3_YEAST Transcriptional activator protein UGA3 OS=Saccharomyces cerevisiae (strain ATCC 204508 / S288c) OX=559292 GN=UGA3 PE=1 SV=1	1	0	0	2	2	5.3	61.223	0	5.3765			By MS/MS	By MS/MS	0	0	5.3	5.3	0	0	141380	137350	0	0	39496	39245	UGA3	0	139365
Q04792	Q04792	Glutamate decarboxylase	GAD1	sp|Q04792|DCE_YEAST Glutamate decarboxylase OS=Saccharomyces cerevisiae (strain ATCC 204508 / S288c) OX=559292 GN=GAD1 PE=1 SV=1	1	0	0	2	2	4.8	65.989	0	3.4585			By MS/MS	By MS/MS	0	0	4.8	4.8	0	0	137910	137050	0	0	38355	39334	GAD1	0	137480
P15625	P15625	Phenylalanine--tRNA ligase alpha subunit	FRS2	sp|P15625|SYFA_YEAST Phenylalanine--tRNA ligase alpha subunit OS=Saccharomyces cerevisiae (strain ATCC 204508 / S288c) OX=559292 GN=FRS2 PE=1 SV=3	1	1	0	3	3	7.8	57.511	0	6.6563	By matching		By MS/MS	By matching	1.4	0	7.8	7.8	1534.2	0	138370	117000	0	0	38890	33167	FRS2	1534.2	127685
P0CX32;P0CX31	P0CX32;P0CX31	40S ribosomal protein S24-B;40S ribosomal protein S24-A	RPS24B;RPS24A	sp|P0CX32|RS24B_YEAST 40S ribosomal protein S24-B OS=Saccharomyces cerevisiae (strain ATCC 204508 / S288c) OX=559292 GN=RPS24B PE=1 SV=1;sp|P0CX31|RS24A_YEAST 40S ribosomal protein S24-A OS=Saccharomyces cerevisiae (strain ATCC 204508 / S288c) OX=559292 GN	2	0	0	2	2	13.3	15.329	0	4.1576			By MS/MS	By MS/MS	0	0	13.3	13.3	0	0	134710	133230	0	0	37197	38507	RPS24B;RPS24A	0	133970
P29704	P29704	Squalene synthase	ERG9	sp|P29704|FDFT_YEAST Squalene synthase OS=Saccharomyces cerevisiae (strain ATCC 204508 / S288c) OX=559292 GN=ERG9 PE=1 SV=2	1	0	0	1	1	2.5	51.719	0	3.7513			By MS/MS	By MS/MS	0	0	2.5	2.5	0	0	118730	153130	0	0	0	44001	ERG9	0	135930
P47018	P47018	Maintenance of telomere capping protein 1	MTC1	sp|P47018|MTC1_YEAST Maintenance of telomere capping protein 1 OS=Saccharomyces cerevisiae (strain ATCC 204508 / S288c) OX=559292 GN=MTC1 PE=1 SV=1	1	0	0	3	3	7.9	53.477	0	5.8643			By MS/MS	By MS/MS	0	0	7.9	7.9	0	0	136670	121470	0	0	37716	35152	MTC1	0	129070
Q08208	Q08208	Nucleolar protein 12	NOP12	sp|Q08208|NOP12_YEAST Nucleolar protein 12 OS=Saccharomyces cerevisiae (strain ATCC 204508 / S288c) OX=559292 GN=NOP12 PE=1 SV=1	1	0	0	2	2	5.7	51.941	0	4.228			By MS/MS	By MS/MS	0	0	5.7	5.7	0	0	105640	156170	0	0	0	44873	NOP12	0	130905
P00447	P00447	Superoxide dismutase [Mn], mitochondrial	SOD2	sp|P00447|SODM_YEAST Superoxide dismutase [Mn], mitochondrial OS=Saccharomyces cerevisiae (strain ATCC 204508 / S288c) OX=559292 GN=SOD2 PE=1 SV=1	1	0	0	1	1	6	25.774	0	25.816			By MS/MS	By MS/MS	0	0	6	6	0	0	261480	0	0	0	72638	0	SOD2	0	261480
P49017	P49017	2-methoxy-6-polyprenyl-1,4-benzoquinol methylase, mitochondrial	COQ5	sp|P49017|COQ5_YEAST 2-methoxy-6-polyprenyl-1,4-benzoquinol methylase, mitochondrial OS=Saccharomyces cerevisiae (strain ATCC 204508 / S288c) OX=559292 GN=COQ5 PE=1 SV=1	1	0	0	2	2	5.2	34.684	0	3.4971			By MS/MS	By MS/MS	0	0	5.2	5.2	0	0	79578	83540	0	0	21253	23329	COQ5	0	81559
P38711;P35997	P38711;P35997	40S ribosomal protein S27-B;40S ribosomal protein S27-A	RPS27B;RPS27A	sp|P38711|RS27B_YEAST 40S ribosomal protein S27-B OS=Saccharomyces cerevisiae (strain ATCC 204508 / S288c) OX=559292 GN=RPS27B PE=1 SV=1;sp|P35997|RS27A_YEAST 40S ribosomal protein S27-A OS=Saccharomyces cerevisiae (strain ATCC 204508 / S288c) OX=559292 GN	2	0	0	2	2	29.3	8.8653	0	3.1896			By MS/MS	By MS/MS	0	0	29.3	29.3	0	0	93794	119820	0	0	19576	38275	RPS27B;RPS27A	0	106807
P08067	P08067	Cytochrome b-c1 complex subunit Rieske, mitochondrial	RIP1	sp|P08067|UCRI_YEAST Cytochrome b-c1 complex subunit Rieske, mitochondrial OS=Saccharomyces cerevisiae (strain ATCC 204508 / S288c) OX=559292 GN=RIP1 PE=1 SV=1	1	1	1	1	1	4.2	23.365	0.002611	2.7665	By matching	By matching	By MS/MS	By MS/MS	4.2	4.2	4.2	4.2	40011	40343	65972	83412	0	0	0	23967	RIP1	40177	74692
P05755	P05755	40S ribosomal protein S9-B	RPS9B	sp|P05755|RS9B_YEAST 40S ribosomal protein S9-B OS=Saccharomyces cerevisiae (strain ATCC 204508 / S288c) OX=559292 GN=RPS9B PE=1 SV=4	1	0	0	2	2	12.3	22.298	0	5.6514			By MS/MS	By MS/MS	0	0	12.3	12.3	0	0	116070	128510	0	0	33502	35666	RPS9B	0	122290
P54000	P54000	RNA polymerase II transcriptional coactivator SUB1	SUB1	sp|P54000|SUB1_YEAST RNA polymerase II transcriptional coactivator SUB1 OS=Saccharomyces cerevisiae (strain ATCC 204508 / S288c) OX=559292 GN=SUB1 PE=1 SV=1	1	0	0	4	3	15.8	33.102	0	5.7578			By MS/MS	By MS/MS	0	0	15.8	12	0	0	136190	116160	0	0	33562	37647	SUB1	0	126175
P54070	P54070	Mannosyltransferase KTR6	KTR6	sp|P54070|KTR6_YEAST Mannosyltransferase KTR6 OS=Saccharomyces cerevisiae (strain ATCC 204508 / S288c) OX=559292 GN=KTR6 PE=1 SV=1	1	0	0	1	2	6.7	52.127	0	3.3801			By MS/MS	By MS/MS	0	0	4.3	6.7	0	0	98970	137510	0	0	0	39513	KTR6	0	118240
P0CX26;P0CX25	P0CX26;P0CX25	60S ribosomal protein L43-B;60S ribosomal protein L43-A	RPL43B;RPL43A	sp|P0CX26|RL43B_YEAST 60S ribosomal protein L43-B OS=Saccharomyces cerevisiae (strain ATCC 204508 / S288c) OX=559292 GN=RPL43B PE=1 SV=1;sp|P0CX25|RL43A_YEAST 60S ribosomal protein L43-A OS=Saccharomyces cerevisiae (strain ATCC 204508 / S288c) OX=559292 GN	2	0	0	3	3	37	10.091	0	5.3382			By MS/MS	By MS/MS	0	0	37	37	0	0	144540	105740	0	0	38295	32241	RPL43B;RPL43A	0	125140
P18851	P18851	Guanine nucleotide-binding protein subunit beta	STE4	sp|P18851|GBB_YEAST Guanine nucleotide-binding protein subunit beta OS=Saccharomyces cerevisiae (strain ATCC 204508 / S288c) OX=559292 GN=STE4 PE=1 SV=2	1	0	0	2	2	4.7	46.581	0.0049813	2.502			By MS/MS	By MS/MS	0	0	4.7	4.7	0	0	131310	118460	0	0	34611	35904	STE4	0	124885
P25639	P25639	Uncharacterized membrane protein YCR061W		sp|P25639|YCV1_YEAST Uncharacterized membrane protein YCR061W OS=Saccharomyces cerevisiae (strain ATCC 204508 / S288c) OX=559292 GN=YCR061W PE=1 SV=2	1	0	0	1	1	3.2	70.921	0	4.043			By matching	By MS/MS	0	0	3.2	3.2	0	0	128100	121610	0	0	0	34943		0	124855
Q3E756	Q3E756	UPF0768 protein YBL029C-A	YBL029C-A	sp|Q3E756|YB029_YEAST UPF0768 protein YBL029C-A OS=Saccharomyces cerevisiae (strain ATCC 204508 / S288c) OX=559292 GN=YBL029C-A PE=1 SV=1	1	0	1	1	1	9.6	11.161	0.0050569	2.567		By matching	By MS/MS	By MS/MS	0	9.6	9.6	9.6	0	9316.4	92829	88416	0	0	0	25405	YBL029C-A	9316.4	90622.5
P53297	P53297	PAB1-binding protein 1	PBP1	sp|P53297|PBP1_YEAST PAB1-binding protein 1 OS=Saccharomyces cerevisiae (strain ATCC 204508 / S288c) OX=559292 GN=PBP1 PE=1 SV=1	1	2	1	2	2	5.7	78.78	0	4.9419	By matching	By MS/MS	By MS/MS	By matching	4.6	2.1	4.6	4.6	29894	18297	99772	59780	12005	0	25567	16103	PBP1	24095.5	79776
Q06488	Q06488	Chromatin structure-remodeling complex subunit RSC2	RSC2	sp|Q06488|RSC2_YEAST Chromatin structure-remodeling complex subunit RSC2 OS=Saccharomyces cerevisiae (strain ATCC 204508 / S288c) OX=559292 GN=RSC2 PE=1 SV=1	1	0	0	2	2	3.3	102.3	0	7.2616			By MS/MS	By MS/MS	0	0	3.3	3.3	0	0	126670	81939	0	0	31168	22666	RSC2	0	104304
P38862	P38862	Ubiquitin-like modifier-activating enzyme ATG7	ATG7	sp|P38862|ATG7_YEAST Ubiquitin-like modifier-activating enzyme ATG7 OS=Saccharomyces cerevisiae (strain ATCC 204508 / S288c) OX=559292 GN=ATG7 PE=1 SV=1	1	0	0	2	2	5.1	71.427	0	4.7184			By MS/MS	By MS/MS	0	0	5.1	5.1	0	0	123620	119520	0	0	32458	36227	ATG7	0	121570
P53246	P53246	Late endosome and vacuole interface protein 11	ENV11	sp|P53246|ENV11_YEAST Late endosome and vacuole interface protein 11 OS=Saccharomyces cerevisiae (strain ATCC 204508 / S288c) OX=559292 GN=ENV11 PE=1 SV=1	1	0	0	1	1	2.1	98.108	0	9.0432			By MS/MS	By MS/MS	0	0	2.1	2.1	0	0	95139	123850	0	0	0	35587	ENV11	0	109494
Q06337	Q06337	Chromatin modification-related protein EAF1	EAF1	sp|Q06337|EAF1_YEAST Chromatin modification-related protein EAF1 OS=Saccharomyces cerevisiae (strain ATCC 204508 / S288c) OX=559292 GN=EAF1 PE=1 SV=2	1	0	0	4	4	5	112.5	0	5.0546			By MS/MS	By MS/MS	0	0	5	5	0	0	119130	114810	0	0	33218	32868	EAF1	0	116970
P15019	P15019	Transaldolase	TAL1	sp|P15019|TAL1_YEAST Transaldolase OS=Saccharomyces cerevisiae (strain ATCC 204508 / S288c) OX=559292 GN=TAL1 PE=1 SV=4	1	0	0	4	3	12.5	37.036	0	5.1552			By MS/MS	By MS/MS	0	0	12.5	9.6	0	0	131750	93092	0	0	34902	28445	TAL1	0	112421
P38968	P38968	Protein transport protein SEC31	SEC31	sp|P38968|SEC31_YEAST Protein transport protein SEC31 OS=Saccharomyces cerevisiae (strain ATCC 204508 / S288c) OX=559292 GN=SEC31 PE=1 SV=3	1	0	1	2	2	2.2	138.72	0	15.44		By matching	By MS/MS	By MS/MS	0	1.2	2.2	2.2	0	9255.2	95421	79938	0	0	28535	20784	SEC31	9255.2	87679.5
P33204	P33204	Actin-related protein 2/3 complex subunit 4	ARC19	sp|P33204|ARPC4_YEAST Actin-related protein 2/3 complex subunit 4 OS=Saccharomyces cerevisiae (strain ATCC 204508 / S288c) OX=559292 GN=ARC19 PE=1 SV=2	1	0	0	1	1	9.4	19.916	0.0013569	3.065			By MS/MS	By MS/MS	0	0	9.4	9.4	0	0	112490	109840	0	0	0	31560	ARC19	0	111165
P38264	P38264	Inorganic phosphate transport protein PHO88	PHO88	sp|P38264|PHO88_YEAST SRP-independent targeting protein 3 OS=Saccharomyces cerevisiae (strain ATCC 204508 / S288c) OX=559292 GN=PHO88 PE=1 SV=1	1	1	1	1	1	7.4	21.137	0.008547	2.4307	By matching	By matching	By MS/MS	By MS/MS	7.4	7.4	7.4	7.4	14758	11870	101230	85075	0	0	0	24445	PHO88	13314	93152.5
Q04636	Q04636	FACT complex subunit POB3	POB3	sp|Q04636|POB3_YEAST FACT complex subunit POB3 OS=Saccharomyces cerevisiae (strain ATCC 204508 / S288c) OX=559292 GN=POB3 PE=1 SV=1	1	0	0	2	2	4.7	62.993	0	4.4025			By MS/MS	By MS/MS	0	0	4.7	4.7	0	0	130310	95962	0	0	29996	33776	POB3	0	113136
P31383	P31383	Protein phosphatase PP2A regulatory subunit A	TPD3	sp|P31383|2AAA_YEAST Protein phosphatase PP2A regulatory subunit A OS=Saccharomyces cerevisiae (strain ATCC 204508 / S288c) OX=559292 GN=TPD3 PE=1 SV=3	1	0	1	2	1	5	70.907	0	3.4549		By matching	By MS/MS	By MS/MS	0	2.7	5	2.4	0	13894	148930	60998	0	0	41373	0	TPD3	13894	104964
Q12136	Q12136	Something about silencing protein 10	SAS10	sp|Q12136|SAS10_YEAST Something about silencing protein 10 OS=Saccharomyces cerevisiae (strain ATCC 204508 / S288c) OX=559292 GN=SAS10 PE=1 SV=1	1	0	0	2	2	5.1	70.259	0	14.795			By MS/MS	By MS/MS	0	0	5.1	5.1	0	0	98980	123730	0	0	27509	35540	SAS10	0	111355
Q04182	Q04182	ATP-dependent permease PDR15	PDR15	sp|Q04182|PDR15_YEAST ATP-dependent permease PDR15 OS=Saccharomyces cerevisiae (strain ATCC 204508 / S288c) OX=559292 GN=PDR15 PE=1 SV=1	1	0	1	1	1	0.9	172.25	0	8.1608		By matching	By MS/MS	By matching	0	0.9	0.9	0.9	0	53453	101960	61317	0	0	0	17619	PDR15	53453	81638.5
P53262	P53262	V0 assembly protein 1	VOA1	sp|P53262|VOA1_YEAST V0 assembly protein 1 OS=Saccharomyces cerevisiae (strain ATCC 204508 / S288c) OX=559292 GN=VOA1 PE=1 SV=1	1	0	0	1	1	7.2	29.678	0.0013587	3.0852			By MS/MS	By MS/MS	0	0	3.4	3.4	0	0	73379	60200	0	0	0	0	VOA1	0	66789.5
Q04177	Q04177	U3 small nucleolar RNA-associated protein 5	UTP5	sp|Q04177|UTP5_YEAST U3 small nucleolar RNA-associated protein 5 OS=Saccharomyces cerevisiae (strain ATCC 204508 / S288c) OX=559292 GN=UTP5 PE=1 SV=1	1	0	0	1	1	2.6	72.001	0	21.605			By MS/MS	By MS/MS	0	0	2.6	2.6	0	0	100550	107140	0	0	0	30785	UTP5	0	103845
Q12018	Q12018	Cell division control protein 53	CDC53	sp|Q12018|CDC53_YEAST Cell division control protein 53 OS=Saccharomyces cerevisiae (strain ATCC 204508 / S288c) OX=559292 GN=CDC53 PE=1 SV=1	1	0	0	2	2	2.5	93.943	0	4.1579			By MS/MS	By MS/MS	0	0	2.5	2.5	0	0	68114	76828	0	0	18543	21564	CDC53	0	72471
P53851	P53851	Protein TEX1	TEX1	sp|P53851|TEX1_YEAST Protein TEX1 OS=Saccharomyces cerevisiae (strain ATCC 204508 / S288c) OX=559292 GN=TEX1 PE=1 SV=1	1	0	0	2	2	4.7	47.166	0	4.1168			By MS/MS	By MS/MS	0	0	4.7	4.7	0	0	83196	70710	0	0	23085	22565	TEX1	0	76953
P47161	P47161	Vacuolar protein sorting-associated protein 70	VPS70	sp|P47161|VPS70_YEAST Vacuolar protein sorting-associated protein 70 OS=Saccharomyces cerevisiae (strain ATCC 204508 / S288c) OX=559292 GN=VPS70 PE=1 SV=1	1	0	0	1	1	2.3	92.017	0	5.3193			By MS/MS	By MS/MS	0	0	2.3	2.3	0	0	89949	105070	0	0	0	30191	VPS70	0	97509.5
P46669	P46669	DNA-directed RNA polymerase I subunit RPA43	RPA43	sp|P46669|RPA43_YEAST DNA-directed RNA polymerase I subunit RPA43 OS=Saccharomyces cerevisiae (strain ATCC 204508 / S288c) OX=559292 GN=RPA43 PE=1 SV=2	1	1	2	0	0	13.5	36.224	0	4.543	By matching	By MS/MS			2.8	9.8	0	0	35384	65778	0	0	0	23325	0	0	RPA43	50581	0
P38342	P38342	3-ketodihydrosphingosine reductase TSC10	TSC10	sp|P38342|TSC10_YEAST 3-ketodihydrosphingosine reductase TSC10 OS=Saccharomyces cerevisiae (strain ATCC 204508 / S288c) OX=559292 GN=TSC10 PE=1 SV=2	1	1	1	2	2	5.6	35.972	0.0083732	2.331	By matching	By matching	By MS/MS	By matching	3.1	3.1	5.6	5.6	32910	26567	69998	59557	0	0	19562	16996	TSC10	29738.5	64777.5
P53630	P53630	Dethiobiotin synthetase	BIO4	sp|P53630|BIOD_YEAST Dethiobiotin synthetase OS=Saccharomyces cerevisiae (strain ATCC 204508 / S288c) OX=559292 GN=BIO4 PE=3 SV=1	1	0	0	2	2	16	26.257	0	7.4548			By MS/MS	By MS/MS	0	0	16	16	0	0	56514	38779	0	0	12776	10152	BIO4	0	47646.5
P40564	P40564	DnaJ-like protein 1	DJP1	sp|P40564|DJP1_YEAST DnaJ-like protein 1 OS=Saccharomyces cerevisiae (strain ATCC 204508 / S288c) OX=559292 GN=DJP1 PE=1 SV=1	1	0	0	3	3	10	48.574	0	7.1615			By MS/MS	By MS/MS	0	0	10	10	0	0	89690	95093	0	0	24851	27388	DJP1	0	92391.5
P54115	P54115	Magnesium-activated aldehyde dehydrogenase, cytosolic	ALD6	sp|P54115|ALDH6_YEAST Magnesium-activated aldehyde dehydrogenase, cytosolic OS=Saccharomyces cerevisiae (strain ATCC 204508 / S288c) OX=559292 GN=ALD6 PE=1 SV=4	1	0	0	2	2	4.6	54.414	0	3.911			By MS/MS	By MS/MS	0	0	4.6	4.6	0	0	69658	57215	0	0	20340	19772	ALD6	0	63436.5
P43572	P43572	Enhancer of polycomb-like protein 1	EPL1	sp|P43572|EPL1_YEAST Enhancer of polycomb-like protein 1 OS=Saccharomyces cerevisiae (strain ATCC 204508 / S288c) OX=559292 GN=EPL1 PE=1 SV=1	1	0	0	2	2	4.9	96.737	0	4.4991			By MS/MS	By MS/MS	0	0	4.9	4.9	0	0	105690	77787	0	0	29662	22049	EPL1	0	91738.5
P29295	P29295	Casein kinase I homolog HRR25	HRR25	sp|P29295|HRR25_YEAST Casein kinase I homolog HRR25 OS=Saccharomyces cerevisiae (strain ATCC 204508 / S288c) OX=559292 GN=HRR25 PE=1 SV=1	1	0	0	2	2	7.7	57.339	0	4.7056			By MS/MS	By MS/MS	0	0	7.7	7.7	0	0	91944	81985	0	0	22975	20611	HRR25	0	86964.5
Q12363	Q12363	Transcriptional modulator WTM1	WTM1	sp|Q12363|WTM1_YEAST Transcriptional modulator WTM1 OS=Saccharomyces cerevisiae (strain ATCC 204508 / S288c) OX=559292 GN=WTM1 PE=1 SV=1	1	0	0	3	3	10.3	48.382	0	5.1082			By MS/MS	By MS/MS	0	0	10.3	10.3	0	0	63076	70941	0	0	15604	17233	WTM1	0	67008.5
Q06708	Q06708	Vacuole morphology and inheritance protein 14	VAC14	sp|Q06708|VAC14_YEAST Vacuole morphology and inheritance protein 14 OS=Saccharomyces cerevisiae (strain ATCC 204508 / S288c) OX=559292 GN=VAC14 PE=1 SV=1	1	0	0	3	3	3.8	99.771	0	6.4764			By MS/MS	By MS/MS	0	0	3.8	3.8	0	0	95001	69659	0	0	26725	19681	VAC14	0	82330
Q03782	Q03782	56 kDa U1 small nuclear ribonucleoprotein component	SNU56	sp|Q03782|SNU56_YEAST 56 kDa U1 small nuclear ribonucleoprotein component OS=Saccharomyces cerevisiae (strain ATCC 204508 / S288c) OX=559292 GN=SNU56 PE=1 SV=1	1	1	1	1	1	3	56.498	0	3.1603	By matching	By matching	By MS/MS	By matching	3	3	3	3	19291	12012	77415	47649	0	0	0	13691	SNU56	15651.5	62532
Q06287	Q06287	Ribosomal RNA small subunit methyltransferase NEP1	EMG1	sp|Q06287|NEP1_YEAST Ribosomal RNA small subunit methyltransferase NEP1 OS=Saccharomyces cerevisiae (strain ATCC 204508 / S288c) OX=559292 GN=EMG1 PE=1 SV=1	1	1	1	1	1	8.3	27.895	0.002649	2.9205	By matching	By MS/MS	By MS/MS	By matching	4	4	4.4	4.4	60219	53249	32596	32612	0	0	0	9370.5	EMG1	56734	32604
P38013	P38013	Peroxiredoxin type-2	AHP1	sp|P38013|AHP1_YEAST Peroxiredoxin AHP1 OS=Saccharomyces cerevisiae (strain ATCC 204508 / S288c) OX=559292 GN=AHP1 PE=1 SV=4	1	0	0	2	2	14.8	19.114	0	3.9924			By MS/MS	By MS/MS	0	0	14.8	14.8	0	0	85805	86406	0	0	23809	24854	AHP1	0	86105.5
P32445	P32445	Single-stranded DNA-binding protein RIM1, mitochondrial	RIM1	sp|P32445|RIM1_YEAST Single-stranded DNA-binding protein RIM1, mitochondrial OS=Saccharomyces cerevisiae (strain ATCC 204508 / S288c) OX=559292 GN=RIM1 PE=1 SV=1	1	0	1	1	1	11.1	15.386	0.0085679	2.4384		By matching	By matching	By MS/MS	0	11.1	11.1	11.1	0	11044	67564	65448	0	0	0	18806	RIM1	11044	66506
P39734	P39734	Protein HPH2	FRT2	sp|P39734|HPH2_YEAST Protein HPH2 OS=Saccharomyces cerevisiae (strain ATCC 204508 / S288c) OX=559292 GN=FRT2 PE=1 SV=2	1	0	1	1	2	6.8	58.749	0	3.9192		By matching	By MS/MS	By MS/MS	0	3	3	5.1	0	25566	58610	87118	0	0	0	25032	FRT2	25566	72864
P43538;Q08995;Q3E7X8;Q99208;Q07888;Q03099;O13559;P40105;P40889;P40434;P0CX22;P0CX21;P0CX20;P53819;P0CX15;P0CX14;Q3E7Y4;A0A023PXF5;P38899;Q3E7Y5;P38721	P43538;Q08995;Q3E7X8;Q99208;Q07888;Q03099;O13559;P40105;P40889;P40434;P0CX22;P0CX21;P0CX20;P53819;P0CX15;P0CX14;Q3E7Y4;A0A023PXF5;P38899;Q3E7Y5;P38721	Y element ATP-dependent helicase YFL066C;Y element ATP-dependent helicase YPR204W;Y element ATP-dependent helicase YEL077C;Y element ATP-dependent helicase YLL066C;Y element ATP-dependent helicase YLL067C;Y element ATP-dependent helicase YML133C;Y element ATP-dependent helicase protein 1 copy 4;Y element ATP-dependent helicase protein 1 copy 2;Y element ATP-dependent helicase YJL225C;Y element AT…	YFL066C;YPR204W;YEL077C;YRF1-4;YRF1-2;YIL177C;YRF1-8;YRF1-5;YRF1-1;YRF1-6;YRF1-7;YRF1-3;YBL112C;YHR218W-A;YHR218W;YBL111C;YHL050C	sp|P43538|YFG6_YEAST Y element ATP-dependent helicase YFL066C OS=Saccharomyces cerevisiae (strain ATCC 204508 / S288c) OX=559292 GN=YFL066C PE=2 SV=1;sp|Q08995|YP204_YEAST Y element ATP-dependent helicase YPR204W OS=Saccharomyces cerevisiae (strain ATCC	21	0	0	2	2	6.6	43.828	0.0013514	3.0361			By MS/MS	By MS/MS	0	0	6.6	6.6	0	0	83708	85295	0	0	22654	25108	YFL066C;YPR204W;YEL077C;YRF1-4;YRF1-2;YIL177C;YRF1-8;YRF1-5;YRF1-1;YRF1-6;YRF1-7;YRF1-3;YBL112C;YHR218W-A;YHR218W;YBL111C;YHL050C	0	84501.5
P38325	P38325	Mitochondrial outer membrane protein OM14	OM14	sp|P38325|OM14_YEAST Mitochondrial outer membrane protein OM14 OS=Saccharomyces cerevisiae (strain ATCC 204508 / S288c) OX=559292 GN=OM14 PE=1 SV=1	1	0	0	1	1	15.7	14.609	0.0095579	2.3214			By MS/MS	By MS/MS	0	0	15.7	15.7	0	0	126690	41313	0	0	0	11871	OM14	0	84001.5
P04819	P04819	DNA ligase 1	CDC9	sp|P04819|DNLI1_YEAST DNA ligase 1 OS=Saccharomyces cerevisiae (strain ATCC 204508 / S288c) OX=559292 GN=CDC9 PE=1 SV=2	1	0	0	2	2	4	84.827	0	8.8519			By MS/MS	By MS/MS	0	0	4	4	0	0	74895	92586	0	0	21592	25816	CDC9	0	83740.5
P53879	P53879	GTP-binding protein RHO5	RHO5	sp|P53879|RHO5_YEAST GTP-binding protein RHO5 OS=Saccharomyces cerevisiae (strain ATCC 204508 / S288c) OX=559292 GN=RHO5 PE=1 SV=2	1	0	0	3	3	10.9	36.818	0	6.9054			By MS/MS	By MS/MS	0	0	10.9	10.9	0	0	85391	76735	0	0	24639	21130	RHO5	0	81063
Q08287	Q08287	60S ribosome subunit biogenesis protein NOP8	NOP8	sp|Q08287|NOP8_YEAST 60S ribosome subunit biogenesis protein NOP8 OS=Saccharomyces cerevisiae (strain ATCC 204508 / S288c) OX=559292 GN=NOP8 PE=1 SV=1	1	2	1	1	2	5.4	56.965	0	5.6611	By matching	By matching	By matching	By MS/MS	5.4	2.9	2.5	5.4	36706	10659	36361	82099	10707	0	0	23668	NOP8	23682.5	59230
Q12246	Q12246	Sphingoid long chain base kinase 4	LCB4	sp|Q12246|LCB4_YEAST Sphingoid long chain base kinase 4 OS=Saccharomyces cerevisiae (strain ATCC 204508 / S288c) OX=559292 GN=LCB4 PE=1 SV=1	1	0	0	2	2	4.2	69.639	0	5.5098			By MS/MS	By MS/MS	0	0	4.2	4.2	0	0	140530	25280	0	0	39039	0	LCB4	0	82905
P40505	P40505	Transcriptional regulatory protein SDS3	SDS3	sp|P40505|SDS3_YEAST Transcriptional regulatory protein SDS3 OS=Saccharomyces cerevisiae (strain ATCC 204508 / S288c) OX=559292 GN=SDS3 PE=1 SV=1	1	0	0	1	1	7.6	37.625	0.0050125	2.5298			By MS/MS	By MS/MS	0	0	2.4	2.4	0	0	45805	38145	0	0	0	10960	SDS3	0	41975
Q07716	Q07716	Altered inheritance of mitochondria protein 6	AIM6	sp|Q07716|AIM6_YEAST Altered inheritance of mitochondria protein 6 OS=Saccharomyces cerevisiae (strain ATCC 204508 / S288c) OX=559292 GN=AIM6 PE=3 SV=2	1	0	0	1	1	3.6	44.382	0.002656	2.9439			By MS/MS	By MS/MS	0	0	3.6	3.6	0	0	89784	73465	0	0	0	21109	AIM6	0	81624.5
P16547	P16547	Mitochondrial outer membrane protein OM45	OM45	sp|P16547|OM45_YEAST Mitochondrial outer membrane protein OM45 OS=Saccharomyces cerevisiae (strain ATCC 204508 / S288c) OX=559292 GN=OM45 PE=1 SV=2	1	0	0	2	2	5.6	44.58	0	3.3458			By MS/MS	By MS/MS	0	0	5.6	5.6	0	0	81734	80807	0	0	22767	23157	OM45	0	81270.5
P09457	P09457	ATP synthase subunit 5, mitochondrial	ATP5	sp|P09457|ATPO_YEAST ATP synthase subunit 5, mitochondrial OS=Saccharomyces cerevisiae (strain ATCC 204508 / S288c) OX=559292 GN=ATP5 PE=1 SV=1	1	0	0	1	2	11.8	22.814	0	3.271			By MS/MS	By MS/MS	0	0	6.1	11.8	0	0	80060	80972	0	0	0	23266	ATP5	0	80516
P23255	P23255	Transcription initiation factor TFIID subunit 2	TAF2	sp|P23255|TAF2_YEAST Transcription initiation factor TFIID subunit 2 OS=Saccharomyces cerevisiae (strain ATCC 204508 / S288c) OX=559292 GN=TAF2 PE=1 SV=3	1	1	0	3	3	2.5	161.47	0	6.1322	By MS/MS		By MS/MS	By MS/MS	0.8	0	2.5	2.5	14045	0	81025	64910	0	0	18300	19620	TAF2	14045	72967.5
P53230	P53230	Phosphatidate cytidylyltransferase, mitochondrial	TAM41	sp|P53230|TAM41_YEAST Phosphatidate cytidylyltransferase, mitochondrial OS=Saccharomyces cerevisiae (strain ATCC 204508 / S288c) OX=559292 GN=TAM41 PE=1 SV=1	1	1	0	1	2	4.9	44.199	0.0050826	2.5849	By matching		By MS/MS	By MS/MS	2.3	0	2.3	4.9	21726	0	52108	84558	0	0	0	24297	TAM41	21726	68333
P48234	P48234	Ribosome biogenesis protein ENP2	ENP2	sp|P48234|NOL10_YEAST Ribosome biogenesis protein ENP2 OS=Saccharomyces cerevisiae (strain ATCC 204508 / S288c) OX=559292 GN=ENP2 PE=1 SV=2	1	0	0	2	2	3.8	81.733	0	3.5087			By MS/MS	By MS/MS	0	0	3.8	3.8	0	0	82776	75471	0	0	23320	21360	ENP2	0	79123.5
Q99181	Q99181	Protein HSH49	HSH49	sp|Q99181|HSH49_YEAST Protein HSH49 OS=Saccharomyces cerevisiae (strain ATCC 204508 / S288c) OX=559292 GN=HSH49 PE=1 SV=1	1	0	0	1	1	6.1	24.503	0.0084439	2.3462			By MS/MS	By MS/MS	0	0	6.1	6.1	0	0	78494	79372	0	0	0	22807	HSH49	0	78933
P32804	P32804	Zinc-regulated transporter 1	ZRT1	sp|P32804|ZRT1_YEAST Zinc-regulated transporter 1 OS=Saccharomyces cerevisiae (strain ATCC 204508 / S288c) OX=559292 GN=ZRT1 PE=1 SV=1	1	0	1	2	1	9.6	41.581	0.0049383	2.4806		By matching	By MS/MS	By MS/MS	0	6.1	9.6	6.1	0	2634.6	60964	73994	0	0	16780	0	ZRT1	2634.6	67479
P12754	P12754	Translation initiation factor eIF-2B subunit delta	GCD2	sp|P12754|EI2BD_YEAST Translation initiation factor eIF-2B subunit delta OS=Saccharomyces cerevisiae (strain ATCC 204508 / S288c) OX=559292 GN=GCD2 PE=1 SV=1	1	0	0	2	2	4.1	70.851	0	17.463			By MS/MS	By MS/MS	0	0	4.1	4.1	0	0	60088	96728	0	0	13956	30530	GCD2	0	78408
P31385	P31385	Transcriptional regulatory protein DEP1	DEP1	sp|P31385|DEP1_YEAST Transcriptional regulatory protein DEP1 OS=Saccharomyces cerevisiae (strain ATCC 204508 / S288c) OX=559292 GN=DEP1 PE=1 SV=3	1	0	0	2	1	8.6	46.977	0	4.5636			By MS/MS	By MS/MS	0	0	4.4	2.5	0	0	40600	64446	0	0	0	0	DEP1	0	52523
P25293	P25293	Nucleosome assembly protein	NAP1	sp|P25293|NAP1_YEAST Nucleosome assembly protein OS=Saccharomyces cerevisiae (strain ATCC 204508 / S288c) OX=559292 GN=NAP1 PE=1 SV=2	1	0	0	1	1	5.5	47.884	0.0049628	2.493			By matching	By MS/MS	0	0	5.5	5.5	0	0	60318	94384	0	0	0	27120	NAP1	0	77351
P31688	P31688	Trehalose-phosphatase	TPS2	sp|P31688|TPS2_YEAST Trehalose-phosphatase OS=Saccharomyces cerevisiae (strain ATCC 204508 / S288c) OX=559292 GN=TPS2 PE=1 SV=3	1	0	0	2	2	3.1	102.98	0.0025806	2.7121			By MS/MS	By MS/MS	0	0	3.1	3.1	0	0	80866	73163	0	0	22470	21016	TPS2	0	77014.5
Q12438	Q12438	Monothiol glutaredoxin-6	GRX6	sp|Q12438|GLRX6_YEAST Monothiol glutaredoxin-6 OS=Saccharomyces cerevisiae (strain ATCC 204508 / S288c) OX=559292 GN=GRX6 PE=1 SV=1	1	0	0	1	1	5.6	25.783	0	4.3342			By MS/MS	By MS/MS	0	0	5.6	5.6	0	0	82042	71009	0	0	0	20404	GRX6	0	76525.5
P40160	P40160	Serine/threonine-protein kinase RIO2	RIO2	sp|P40160|RIO2_YEAST Serine/threonine-protein kinase RIO2 OS=Saccharomyces cerevisiae (strain ATCC 204508 / S288c) OX=559292 GN=RIO2 PE=1 SV=1	1	1	0	1	1	5.6	49.124	0.002584	2.7136	By matching		By matching	By matching	3.3	0	2.4	2.4	86644	0	3475	2534.9	0	0	0	0	RIO2	86644	3004.95
P49955	P49955	U2 snRNP component HSH155	HSH155	sp|P49955|SF3B1_YEAST U2 snRNP component HSH155 OS=Saccharomyces cerevisiae (strain ATCC 204508 / S288c) OX=559292 GN=HSH155 PE=1 SV=1	1	0	0	2	1	3.8	110.03	0	4.5469			By MS/MS	By MS/MS	0	0	3.8	2.4	0	0	83413	67339	0	0	23172	0	HSH155	0	75376
P51996	P51996	GTP-binding protein YPT32/YPT11	YPT32	sp|P51996|YPT32_YEAST GTP-binding protein YPT32/YPT11 OS=Saccharomyces cerevisiae (strain ATCC 204508 / S288c) OX=559292 GN=YPT32 PE=1 SV=3	1	0	0	2	2	9.9	24.52	0.0026316	2.8501			By MS/MS	By MS/MS	0	0	26.1	26.1	0	0	79988	70291	0	0	21888	20530	YPT32	0	75139.5
Q08965	Q08965	Ribosome biogenesis protein BMS1	BMS1	sp|Q08965|BMS1_YEAST Ribosome biogenesis protein BMS1 OS=Saccharomyces cerevisiae (strain ATCC 204508 / S288c) OX=559292 GN=BMS1 PE=1 SV=1	1	0	0	2	3	3	135.57	0	7.8027			By MS/MS	By MS/MS	0	0	1.7	3	0	0	49727	100430	0	0	20374	22296	BMS1	0	75078.5
P19659	P19659	Mediator of RNA polymerase II transcription subunit 15	GAL11	sp|P19659|MED15_YEAST Mediator of RNA polymerase II transcription subunit 15 OS=Saccharomyces cerevisiae (strain ATCC 204508 / S288c) OX=559292 GN=GAL11 PE=1 SV=3	1	0	0	2	2	2.4	120.31	0.0026702	2.9694			By MS/MS	By matching	0	0	2.4	2.4	0	0	75222	44647	0	0	20782	12943	GAL11	0	59934.5
P0CX38;P0CX37	P0CX38;P0CX37	40S ribosomal protein S6-B;40S ribosomal protein S6-A	RPS6B;RPS6A	sp|P0CX38|RS6B_YEAST 40S ribosomal protein S6-B OS=Saccharomyces cerevisiae (strain ATCC 204508 / S288c) OX=559292 GN=RPS6B PE=1 SV=1;sp|P0CX37|RS6A_YEAST 40S ribosomal protein S6-A OS=Saccharomyces cerevisiae (strain ATCC 204508 / S288c) OX=559292 GN=RPS6	2	0	0	1	1	6.4	26.996	0	14.003			By MS/MS	By MS/MS	0	0	6.4	6.4	0	0	61999	87261	0	0	0	25073	RPS6B;RPS6A	0	74630
P53107	P53107	Ran-specific GTPase-activating protein 30	YRB30	sp|P53107|YRB30_YEAST Ran-specific GTPase-activating protein 30 OS=Saccharomyces cerevisiae (strain ATCC 204508 / S288c) OX=559292 GN=YRB30 PE=1 SV=1	1	0	0	1	2	5	50.296	0	6.1781			By MS/MS	By MS/MS	0	0	2.7	5	0	0	48125	97684	0	0	0	28068	YRB30	0	72904.5
Q08817	Q08817	Leucine-rich repeat-containing protein SOG2	SOG2	sp|Q08817|SOG2_YEAST Leucine-rich repeat-containing protein SOG2 OS=Saccharomyces cerevisiae (strain ATCC 204508 / S288c) OX=559292 GN=SOG2 PE=1 SV=1	1	0	1	3	3	4.4	87.325	0	5.5557		By matching	By MS/MS	By MS/MS	0	1	4.4	4.4	0	2501.9	63126	79878	0	0	17619	22869	SOG2	2501.9	71502
P32902	P32902	37S ribosomal protein MRP4, mitochondrial	MRP4	sp|P32902|RT04_YEAST 37S ribosomal protein MRP4, mitochondrial OS=Saccharomyces cerevisiae (strain ATCC 204508 / S288c) OX=559292 GN=MRP4 PE=1 SV=1	1	1	1	1	1	3	44.151	0.0013532	3.0557	By MS/MS	By matching	By MS/MS	By MS/MS	3	3	3	3	22098	18477	35981	32762	0	0	0	9413.8	MRP4	20287.5	34371.5
P38333	P38333	Essential nuclear protein 1	ENP1	sp|P38333|ENP1_YEAST Essential nuclear protein 1 OS=Saccharomyces cerevisiae (strain ATCC 204508 / S288c) OX=559292 GN=ENP1 PE=1 SV=1	1	0	0	2	2	7.2	55.136	0	3.2869			By MS/MS	By MS/MS	0	0	7.2	7.2	0	0	76935	65796	0	0	22024	18254	ENP1	0	71365.5
P38712	P38712	ATP-dependent rRNA helicase RRP3	RRP3	sp|P38712|RRP3_YEAST ATP-dependent rRNA helicase RRP3 OS=Saccharomyces cerevisiae (strain ATCC 204508 / S288c) OX=559292 GN=RRP3 PE=1 SV=2	1	0	0	2	2	5.6	55.968	0	3.3506			By MS/MS	By MS/MS	0	0	5.6	5.6	0	0	84705	56588	0	0	22179	17612	RRP3	0	70646.5
P22217	P22217	Thioredoxin-1	TRX1	sp|P22217|TRX1_YEAST Thioredoxin-1 OS=Saccharomyces cerevisiae (strain ATCC 204508 / S288c) OX=559292 GN=TRX1 PE=1 SV=3	1	0	0	1	1	23.3	11.235	0	3.6405			By matching	By MS/MS	0	0	19.4	19.4	0	0	38263	43215	0	0	0	0	TRX1	0	40739
P08524	P08524	Farnesyl pyrophosphate synthase	ERG20	sp|P08524|FPPS_YEAST Farnesyl pyrophosphate synthase OS=Saccharomyces cerevisiae (strain ATCC 204508 / S288c) OX=559292 GN=ERG20 PE=1 SV=2	1	1	0	1	1	2.6	40.483	0.0094899	2.2663	By matching		By MS/MS	By MS/MS	2.6	0	2.6	2.6	23855	0	42552	45838	0	0	0	13171	ERG20	23855	44195
Q04779	Q04779	Transcriptional regulatory protein RCO1	RCO1	sp|Q04779|RCO1_YEAST Transcriptional regulatory protein RCO1 OS=Saccharomyces cerevisiae (strain ATCC 204508 / S288c) OX=559292 GN=RCO1 PE=1 SV=1	1	0	0	2	3	6.9	78.836	0	5.2219			By MS/MS	By MS/MS	0	0	3.4	5.4	0	0	62449	44729	0	0	17808	0	RCO1	0	53589
P32485	P32485	Mitogen-activated protein kinase HOG1	HOG1	sp|P32485|HOG1_YEAST Mitogen-activated protein kinase HOG1 OS=Saccharomyces cerevisiae (strain ATCC 204508 / S288c) OX=559292 GN=HOG1 PE=1 SV=2	1	0	1	1	1	3	48.858	0	11.836		By matching	By MS/MS	By MS/MS	0	3	3	3	0	9461.9	55624	61247	0	0	0	17599	HOG1	9461.9	58435.5
P18888	P18888	Transcription regulatory protein SNF6	SNF6	sp|P18888|SNF6_YEAST Transcription regulatory protein SNF6 OS=Saccharomyces cerevisiae (strain ATCC 204508 / S288c) OX=559292 GN=SNF6 PE=1 SV=1	1	0	0	2	2	6	37.606	0	3.6801			By MS/MS	By MS/MS	0	0	6	6	0	0	41266	37889	0	0	11094	10624	SNF6	0	39577.5
P23291	P23291	Casein kinase I homolog 1	YCK1	sp|P23291|KC11_YEAST Casein kinase I homolog 1 OS=Saccharomyces cerevisiae (strain ATCC 204508 / S288c) OX=559292 GN=YCK1 PE=1 SV=1	1	0	0	1	1	3.9	61.714	0	3.3366			By matching	By MS/MS	0	0	3.9	3.9	0	0	44396	86564	0	0	0	24873	YCK1	0	65480
P22213	P22213	Protein SLY1	SLY1	sp|P22213|SLY1_YEAST Protein SLY1 OS=Saccharomyces cerevisiae (strain ATCC 204508 / S288c) OX=559292 GN=SLY1 PE=1 SV=1	1	0	0	1	2	3.9	74.678	0	4.9009			By matching	By MS/MS	0	0	2.3	3.9	0	0	61675	67902	0	0	0	19511	SLY1	0	64788.5
P38427	P38427	Trehalose synthase complex regulatory subunit TSL1	TSL1	sp|P38427|TSL1_YEAST Trehalose synthase complex regulatory subunit TSL1 OS=Saccharomyces cerevisiae (strain ATCC 204508 / S288c) OX=559292 GN=TSL1 PE=1 SV=1	1	0	0	2	2	2.6	123.02	0.0026846	3.0028			By MS/MS	By MS/MS	0	0	2.6	2.6	0	0	63676	50591	0	0	17635	14590	TSL1	0	57133.5
Q02961	Q02961	Putative 2-hydroxyacid dehydrogenase YPL113C	YPL113C	sp|Q02961|YP113_YEAST Putative 2-hydroxyacid dehydrogenase YPL113C OS=Saccharomyces cerevisiae (strain ATCC 204508 / S288c) OX=559292 GN=YPL113C PE=2 SV=1	1	1	1	0	0	2.3	45.013	0.003861	2.6866	By MS/MS	By MS/MS			2	2	0	0	53434	38919	0	0	0	0	0	0	YPL113C	46176.5	0
P16451	P16451	Pyruvate dehydrogenase complex protein X component, mitochondrial	PDX1	sp|P16451|ODPX_YEAST Pyruvate dehydrogenase complex protein X component, mitochondrial OS=Saccharomyces cerevisiae (strain ATCC 204508 / S288c) OX=559292 GN=PDX1 PE=1 SV=1	1	0	0	2	2	5.9	45.361	0	4.15			By MS/MS	By MS/MS	0	0	5.9	5.9	0	0	61034	47636	0	0	15811	14831	PDX1	0	54335
P53206	P53206	Putative cysteine synthase	YGR012W	sp|P53206|CYSKL_YEAST Putative cysteine synthase OS=Saccharomyces cerevisiae (strain ATCC 204508 / S288c) OX=559292 GN=YGR012W PE=1 SV=1	1	0	0	1	0	3.8	42.8	0.0050188	2.5321			By MS/MS		0	0	3.8	0	0	0	123700	0	0	0	34364	0	YGR012W	0	123700
P0CX36;P0CX35	P0CX36;P0CX35	40S ribosomal protein S4-B;40S ribosomal protein S4-A	RPS4B;RPS4A	sp|P0CX36|RS4B_YEAST 40S ribosomal protein S4-B OS=Saccharomyces cerevisiae (strain ATCC 204508 / S288c) OX=559292 GN=RPS4B PE=1 SV=1;sp|P0CX35|RS4A_YEAST 40S ribosomal protein S4-A OS=Saccharomyces cerevisiae (strain ATCC 204508 / S288c) OX=559292 GN=RPS4	2	0	0	1	1	3.8	29.41	0	3.1413			By MS/MS	By MS/MS	0	0	3.8	3.8	0	0	68630	54926	0	0	0	15782	RPS4B;RPS4A	0	61778
Q01329	Q01329	Pre-tRNA-processing protein PTA1	PTA1	sp|Q01329|PTA1_YEAST Pre-tRNA-processing protein PTA1 OS=Saccharomyces cerevisiae (strain ATCC 204508 / S288c) OX=559292 GN=PTA1 PE=1 SV=1	1	0	0	2	2	4.6	88.472	0.007371	2.4519			By MS/MS	By MS/MS	0	0	4.6	4.6	0	0	57253	64181	0	0	16410	17937	PTA1	0	60717
Q03330	Q03330	Histone acetyltransferase GCN5	GCN5	sp|Q03330|GCN5_YEAST Histone acetyltransferase GCN5 OS=Saccharomyces cerevisiae (strain ATCC 204508 / S288c) OX=559292 GN=GCN5 PE=1 SV=1	1	0	0	1	1	3.9	51.069	0.0051151	2.6549			By MS/MS	By MS/MS	0	0	3.9	3.9	0	0	48097	40248	0	0	0	11565	GCN5	0	44172.5
P53195	P53195	Conserved oligomeric Golgi complex subunit 7	COG7	sp|P53195|COG7_YEAST Conserved oligomeric Golgi complex subunit 7 OS=Saccharomyces cerevisiae (strain ATCC 204508 / S288c) OX=559292 GN=COG7 PE=1 SV=1	1	0	0	1	2	10.4	31.775	0	3.1345			By matching	By MS/MS	0	0	4.3	10.4	0	0	11109	70454	0	0	0	18760	COG7	0	40781.5
Q02336	Q02336	Transcriptional adapter 2	ADA2	sp|Q02336|ADA2_YEAST Transcriptional adapter 2 OS=Saccharomyces cerevisiae (strain ATCC 204508 / S288c) OX=559292 GN=ADA2 PE=1 SV=1	1	0	0	2	2	5.3	50.569	0	3.7518			By MS/MS	By MS/MS	0	0	5.3	5.3	0	0	43177	39082	0	0	11489	11218	ADA2	0	41129.5
P39727	P39727	ER-derived vesicles protein ERV46	ERV46	sp|P39727|ERV46_YEAST ER-derived vesicles protein ERV46 OS=Saccharomyces cerevisiae (strain ATCC 204508 / S288c) OX=559292 GN=ERV46 PE=1 SV=2	1	0	0	1	1	3.1	46.235	0	16.667			By MS/MS	By MS/MS	0	0	3.1	3.1	0	0	45344	43036	0	0	0	12366	ERV46	0	44190
P32558	P32558	FACT complex subunit SPT16	SPT16	sp|P32558|SPT16_YEAST FACT complex subunit SPT16 OS=Saccharomyces cerevisiae (strain ATCC 204508 / S288c) OX=559292 GN=SPT16 PE=1 SV=1	1	0	0	2	2	2.6	118.63	0	4.3366			By MS/MS	By MS/MS	0	0	1.7	1.7	0	0	47222	46381	0	0	13061	13384	SPT16	0	46801.5
P46985	P46985	Probable alpha-1,6-mannosyltransferase MNN11	MNN11	sp|P46985|MNN11_YEAST Probable alpha-1,6-mannosyltransferase MNN11 OS=Saccharomyces cerevisiae (strain ATCC 204508 / S288c) OX=559292 GN=MNN11 PE=1 SV=2	1	0	0	1	1	2.8	47.858	0	3.1714			By matching	By MS/MS	0	0	2.8	2.8	0	0	60359	54087	0	0	0	15541	MNN11	0	57223
P36123	P36123	SIT4-associating protein SAP190	SAP190	sp|P36123|SA190_YEAST SIT4-associating protein SAP190 OS=Saccharomyces cerevisiae (strain ATCC 204508 / S288c) OX=559292 GN=SAP190 PE=1 SV=2	1	0	0	1	1	4.9	117.1	0	4.8037			By matching	By matching	0	0	0.9	0.9	0	0	11072	10346	0	0	0	0	SAP190	0	10709
Q05040	Q05040	Factor arrest protein 8	FAR8	sp|Q05040|FAR8_YEAST Factor arrest protein 8 OS=Saccharomyces cerevisiae (strain ATCC 204508 / S288c) OX=559292 GN=FAR8 PE=1 SV=1	1	0	0	3	3	5.5	59.3	0	5.7021			By MS/MS	By MS/MS	0	0	5.5	5.5	0	0	48395	51761	0	0	12700	15616	FAR8	0	50078
P39102	P39102	DnaJ protein homolog XDJ1	XDJ1	sp|P39102|XDJ1_YEAST DnaJ protein homolog XDJ1 OS=Saccharomyces cerevisiae (strain ATCC 204508 / S288c) OX=559292 GN=XDJ1 PE=1 SV=2	1	0	0	2	2	3.7	51.346	0	3.2507			By MS/MS	By MS/MS	0	0	3.7	3.7	0	0	22688	75604	0	0	0	21724	XDJ1	0	49146
Q12063	Q12063	Dehydrodolichyl diphosphate syntase complex subunit NUS1	NUS1	sp|Q12063|UPPS_YEAST Dehydrodolichyl diphosphate synthase complex subunit NUS1 OS=Saccharomyces cerevisiae (strain ATCC 204508 / S288c) OX=559292 GN=NUS1 PE=1 SV=1	1	0	0	1	1	4	42.557	0	4.1171			By MS/MS	By MS/MS	0	0	4	4	0	0	60530	50818	0	0	0	14602	NUS1	0	55674
P53930	P53930	Protein AF-9 homolog	YAF9	sp|P53930|AF9_YEAST Protein AF-9 homolog OS=Saccharomyces cerevisiae (strain ATCC 204508 / S288c) OX=559292 GN=YAF9 PE=1 SV=1	1	0	0	1	1	4.4	25.981	0.0049444	2.4838			By MS/MS	By MS/MS	0	0	4.4	4.4	0	0	40525	47774	0	0	0	13727	YAF9	0	44149.5
P53633	P53633	Prenylated Rab acceptor 1	YIP3	sp|P53633|PRA1_YEAST Prenylated Rab acceptor 1 OS=Saccharomyces cerevisiae (strain ATCC 204508 / S288c) OX=559292 GN=YIP3 PE=1 SV=2	1	0	0	1	1	5.1	19.411	0.0026774	2.992			By MS/MS	By MS/MS	0	0	5.1	5.1	0	0	45630	65595	0	0	0	18848	YIP3	0	55612.5
P15442	P15442	Serine/threonine-protein kinase GCN2	GCN2	sp|P15442|GCN2_YEAST eIF-2-alpha kinase GCN2 OS=Saccharomyces cerevisiae (strain ATCC 204508 / S288c) OX=559292 GN=GCN2 PE=1 SV=3	1	1	1	0	1	0.8	190.19	0.003856	2.6769	By MS/MS	By MS/MS		By matching	0.8	0.8	0	0.8	46579	44842	0	18097	0	0	0	5199.8	GCN2	45710.5	18097
P29055	P29055	Transcription initiation factor IIB	SUA7	sp|P29055|TF2B_YEAST Transcription initiation factor IIB OS=Saccharomyces cerevisiae (strain ATCC 204508 / S288c) OX=559292 GN=SUA7 PE=1 SV=1	1	0	0	2	2	9.9	38.2	0	5.2069			By MS/MS	By MS/MS	0	0	9.9	9.9	0	0	56047	52492	0	0	15671	14982	SUA7	0	54269.5
P32337	P32337	Importin subunit beta-3	PSE1	sp|P32337|IMB3_YEAST Importin subunit beta-3 OS=Saccharomyces cerevisiae (strain ATCC 204508 / S288c) OX=559292 GN=PSE1 PE=1 SV=2	1	0	0	2	2	1.8	121.03	0	3.1356			By MS/MS	By MS/MS	0	0	1.8	1.8	0	0	54359	51921	0	0	15211	14808	PSE1	0	53140
P53303	P53303	Zinc finger protein ZPR1	ZPR1	sp|P53303|ZPR1_YEAST Zinc finger protein ZPR1 OS=Saccharomyces cerevisiae (strain ATCC 204508 / S288c) OX=559292 GN=ZPR1 PE=1 SV=1	1	0	0	2	2	5.6	55.071	0	3.8018			By matching	By matching	0	0	5.6	5.6	0	0	33567	26815	0	0	9775.4	8902.5	ZPR1	0	30191
P38629	P38629	Replication factor C subunit 3	RFC3	sp|P38629|RFC3_YEAST Replication factor C subunit 3 OS=Saccharomyces cerevisiae (strain ATCC 204508 / S288c) OX=559292 GN=RFC3 PE=1 SV=1	1	0	0	2	2	6.5	38.203	0.0026008	2.7427			By matching	By MS/MS	0	0	6.5	6.5	0	0	38599	51067	0	0	0	14909	RFC3	0	44833
P27801	P27801	Vacuolar membrane protein PEP3	PEP3	sp|P27801|PEP3_YEAST Vacuolar membrane protein PEP3 OS=Saccharomyces cerevisiae (strain ATCC 204508 / S288c) OX=559292 GN=PEP3 PE=1 SV=1	1	1	1	0	0	3.1	107.4	0.0013495	3.0295	By matching	By MS/MS			1.3	1.3	0	0	10471	15320	0	0	0	0	0	0	PEP3	12895.5	0
P28737	P28737	Protein MSP1	MSP1	sp|P28737|MSP1_YEAST Protein MSP1 OS=Saccharomyces cerevisiae (strain ATCC 204508 / S288c) OX=559292 GN=MSP1 PE=1 SV=2	1	0	0	2	2	5.2	40.343	0	3.7322			By MS/MS	By MS/MS	0	0	5.2	5.2	0	0	48517	52105	0	0	13941	14508	MSP1	0	50311
P53691	P53691	Peptidyl-prolyl cis-trans isomerase CPR6	CPR6	sp|P53691|PPID_YEAST Peptidyl-prolyl cis-trans isomerase CPR6 OS=Saccharomyces cerevisiae (strain ATCC 204508 / S288c) OX=559292 GN=CPR6 PE=1 SV=1	1	0	0	0	1	5.9	42.071	0	4.5661				By matching	0	0	0	2.4	0	0	0	16841	0	0	0	0	CPR6	0	16841
P80967	P80967	Mitochondrial import receptor subunit TOM5	TOM5	sp|P80967|TOM5_YEAST Mitochondrial import receptor subunit TOM5 OS=Saccharomyces cerevisiae (strain ATCC 204508 / S288c) OX=559292 GN=TOM5 PE=1 SV=1	1	0	0	1	1	28	5.9849	0	3.4052			By MS/MS	By MS/MS	0	0	28	28	0	0	43087	56091	0	0	0	16117	TOM5	0	49589
P38088	P38088	Glycine--tRNA ligase 1, mitochondrial	GRS1	sp|P38088|SYG_YEAST Glycine--tRNA ligase 1, mitochondrial OS=Saccharomyces cerevisiae (strain ATCC 204508 / S288c) OX=559292 GN=GRS1 PE=1 SV=3	1	1	2	0	1	6.5	78.183	0	5.5899	By matching	By MS/MS		By matching	2.3	3.5	0	1.9	4883.8	21584	0	17421	0	0	0	0	GRS1	13233.9	17421
P52910	P52910	Acetyl-coenzyme A synthetase 2	ACS2	sp|P52910|ACS2_YEAST Acetyl-coenzyme A synthetase 2 OS=Saccharomyces cerevisiae (strain ATCC 204508 / S288c) OX=559292 GN=ACS2 PE=1 SV=1	1	0	0	1	1	2	75.491	0.0049566	2.4871			By MS/MS	By MS/MS	0	0	3.7	3.7	0	0	33508	29614	0	0	0	8509.2	ACS2	0	31561
P33203	P33203	Pre-mRNA-processing protein PRP40	PRP40	sp|P33203|PRP40_YEAST Pre-mRNA-processing protein PRP40 OS=Saccharomyces cerevisiae (strain ATCC 204508 / S288c) OX=559292 GN=PRP40 PE=1 SV=1	1	1	1	2	2	3.9	69.064	0	3.6927	By matching	By matching	By MS/MS	By MS/MS	1.5	1.5	3.9	3.9	3389.7	4502.1	36368	37515	0	0	10093	10790	PRP40	3945.9	36941.5
P09032	P09032	Translation initiation factor eIF-2B subunit gamma	GCD1	sp|P09032|EI2BG_YEAST Translation initiation factor eIF-2B subunit gamma OS=Saccharomyces cerevisiae (strain ATCC 204508 / S288c) OX=559292 GN=GCD1 PE=1 SV=3	1	0	1	2	2	3.3	65.699	0.0084541	2.3468		By matching	By matching	By MS/MS	0	1.7	3.3	3.3	0	4741.8	43609	42760	0	0	11915	12486	GCD1	4741.8	43184.5
P32259	P32259	Mediator of RNA polymerase II transcription subunit 16	SIN4	sp|P32259|MED16_YEAST Mediator of RNA polymerase II transcription subunit 16 OS=Saccharomyces cerevisiae (strain ATCC 204508 / S288c) OX=559292 GN=SIN4 PE=1 SV=1	1	0	0	1	2	1.8	111.3	0	3.7823			By matching	By MS/MS	0	0	0.9	1.8	0	0	9238.7	49351	0	0	0	14180	SIN4	0	29294.8
Q92325	Q92325	Cullin-associated NEDD8-dissociated protein 1 homolog	LAG2	sp|Q92325|LAG2_YEAST Cullin-associated NEDD8-dissociated protein 1 homolog OS=Saccharomyces cerevisiae (strain ATCC 204508 / S288c) OX=559292 GN=LAG2 PE=1 SV=2	1	0	0	1	1	1.5	75.638	0.0085055	2.4069			By MS/MS	By MS/MS	0	0	1.5	1.5	0	0	44312	48993	0	0	0	14077	LAG2	0	46652.5
P06782	P06782	Carbon catabolite-derepressing protein kinase	SNF1	sp|P06782|SNF1_YEAST Carbon catabolite-derepressing protein kinase OS=Saccharomyces cerevisiae (strain ATCC 204508 / S288c) OX=559292 GN=SNF1 PE=1 SV=1	1	1	1	1	1	3.8	72.045	0.002635	2.8518	By matching	By matching	By matching	By MS/MS	2.1	2.1	1.7	1.7	15475	18623	16086	18721	0	0	0	5379.2	SNF1	17049	17403.5
P53860	P53860	Phosphatidylinositol transfer protein PDR16	PDR16	sp|P53860|PDR16_YEAST Phosphatidylinositol transfer protein PDR16 OS=Saccharomyces cerevisiae (strain ATCC 204508 / S288c) OX=559292 GN=PDR16 PE=1 SV=1	1	0	0	1	1	4	40.713	0.003866	2.6875			By MS/MS	By MS/MS	0	0	4	4	0	0	46747	43263	0	0	0	12431	PDR16	0	45005
P53258	P53258	GTPase-activating protein GYP2	MDR1	sp|P53258|GYP2_YEAST GTPase-activating protein GYP2 OS=Saccharomyces cerevisiae (strain ATCC 204508 / S288c) OX=559292 GN=MDR1 PE=1 SV=1	1	0	0	2	2	2.8	109.26	0	3.932			By MS/MS	By MS/MS	0	0	2.8	2.8	0	0	37705	51296	0	0	10762	14452	MDR1	0	44500.5
P53538	P53538	RNA polymerase II subunit A C-terminal domain phosphatase SSU72	SSU72	sp|P53538|SSU72_YEAST RNA polymerase II subunit A C-terminal domain phosphatase SSU72 OS=Saccharomyces cerevisiae (strain ATCC 204508 / S288c) OX=559292 GN=SSU72 PE=1 SV=1	1	0	0	1	1	9.2	23.469	0.0050891	2.6074			By MS/MS	By MS/MS	0	0	9.2	9.2	0	0	40866	47245	0	0	0	13575	SSU72	0	44055.5
P21954	P21954	Isocitrate dehydrogenase [NADP], mitochondrial	IDP1	sp|P21954|IDHP_YEAST Isocitrate dehydrogenase [NADP], mitochondrial OS=Saccharomyces cerevisiae (strain ATCC 204508 / S288c) OX=559292 GN=IDP1 PE=1 SV=1	1	0	0	2	2	5.1	48.19	0.0026525	2.9316			By MS/MS	By MS/MS	0	0	5.1	5.1	0	0	45294	36980	0	0	12701	10508	IDP1	0	41137
P33750	P33750	Protein SOF1	SOF1	sp|P33750|DCA13_YEAST Protein SOF1 OS=Saccharomyces cerevisiae (strain ATCC 204508 / S288c) OX=559292 GN=SOF1 PE=1 SV=1	1	0	0	1	1	3.3	56.788	0.002594	2.7323			By MS/MS	By MS/MS	0	0	3.3	3.3	0	0	39657	47390	0	0	0	13617	SOF1	0	43523.5
P06633	P06633	Imidazoleglycerol-phosphate dehydratase	HIS3	sp|P06633|HIS7_YEAST Imidazoleglycerol-phosphate dehydratase OS=Saccharomyces cerevisiae (strain ATCC 204508 / S288c) OX=559292 GN=HIS3 PE=1 SV=2	1	0	0	1	1	6.8	23.833	0.0026042	2.7431			By MS/MS	By MS/MS	0	0	6.8	6.8	0	0	23980	28710	0	0	0	8249.5	HIS3	0	26345
P07143	P07143	Cytochrome c1, heme protein, mitochondrial	CYT1	sp|P07143|CY1_YEAST Cytochrome c1, heme protein, mitochondrial OS=Saccharomyces cerevisiae (strain ATCC 204508 / S288c) OX=559292 GN=CYT1 PE=1 SV=1	1	0	0	2	2	10.4	34.054	0	5.0437			By MS/MS	By MS/MS	0	0	10.4	10.4	0	0	46833	34548	0	0	12967	9969.7	CYT1	0	40690.5
Q03103	Q03103	Endoplasmic oxidoreductin-1	ERO1	sp|Q03103|ERO1_YEAST Endoplasmic oxidoreductin-1 OS=Saccharomyces cerevisiae (strain ATCC 204508 / S288c) OX=559292 GN=ERO1 PE=1 SV=1	1	0	0	1	1	2.3	65.032	0	5.2569			By MS/MS	By MS/MS	0	0	2.3	2.3	0	0	41333	39013	0	0	0	11210	ERO1	0	40173
Q02767	Q02767	Vacuolar protein sorting-associated protein 28	VPS28	sp|Q02767|VPS28_YEAST Vacuolar protein sorting-associated protein 28 OS=Saccharomyces cerevisiae (strain ATCC 204508 / S288c) OX=559292 GN=VPS28 PE=1 SV=1	1	0	0	1	1	5.8	27.702	0	16.468			By MS/MS	By MS/MS	0	0	5.8	5.8	0	0	42087	25800	0	0	0	7413.3	VPS28	0	33943.5
P38523	P38523	GrpE protein homolog, mitochondrial	MGE1	sp|P38523|GRPE_YEAST GrpE protein homolog, mitochondrial OS=Saccharomyces cerevisiae (strain ATCC 204508 / S288c) OX=559292 GN=MGE1 PE=1 SV=1	1	0	0	1	1	6.1	26.066	0	8.1503			By MS/MS	By MS/MS	0	0	6.1	6.1	0	0	33205	31837	0	0	0	9147.8	MGE1	0	32521
P12383	P12383	Transcription factor PDR1	PDR1	sp|P12383|PDR1_YEAST Transcription factor PDR1 OS=Saccharomyces cerevisiae (strain ATCC 204508 / S288c) OX=559292 GN=PDR1 PE=1 SV=2	1	1	1	2	2	2.4	121.79	0.0026212	2.7918	By matching	By matching	By MS/MS	By MS/MS	1	1	2.4	2.4	5316.4	6167.8	30610	25560	0	0	8518.4	7329.2	PDR1	5742.1	28085
P50875	P50875	Transcription factor SPT20	SPT20	sp|P50875|SPT20_YEAST Transcription factor SPT20 OS=Saccharomyces cerevisiae (strain ATCC 204508 / S288c) OX=559292 GN=SPT20 PE=1 SV=1	1	0	0	1	2	4	67.796	0	3.4947			By matching	By MS/MS	0	0	1.5	4	0	0	28611	33170	0	0	0	9530.9	SPT20	0	30890.5
P53941	P53941	U3 small nucleolar ribonucleoprotein protein IMP4	IMP4	sp|P53941|IMP4_YEAST U3 small nucleolar ribonucleoprotein protein IMP4 OS=Saccharomyces cerevisiae (strain ATCC 204508 / S288c) OX=559292 GN=IMP4 PE=1 SV=1	1	0	0	1	1	4.1	33.482	0	24.168			By MS/MS	By MS/MS	0	0	4.1	4.1	0	0	34999	39708	0	0	0	11410	IMP4	0	37353.5
Q12344	Q12344	GTPase-activating protein GYP5	GYP5	sp|Q12344|GYP5_YEAST GTPase-activating protein GYP5 OS=Saccharomyces cerevisiae (strain ATCC 204508 / S288c) OX=559292 GN=GYP5 PE=1 SV=1	1	0	0	1	1	2.1	101.8	0.0026918	3.0142			By MS/MS	By matching	0	0	2.1	2.1	0	0	33764	41658	0	0	0	11970	GYP5	0	37711
Q03941	Q03941	Dephospho-CoA kinase CAB5	CAB5	sp|Q03941|CAB5_YEAST Dephospho-CoA kinase CAB5 OS=Saccharomyces cerevisiae (strain ATCC 204508 / S288c) OX=559292 GN=CAB5 PE=1 SV=1	1	0	0	1	1	5.4	27.339	0.0084951	2.4014			By MS/MS	By MS/MS	0	0	5.4	5.4	0	0	35491	39373	0	0	0	11313	CAB5	0	37432
Q04632	Q04632	Conserved oligomeric Golgi complex subunit 8	COG8	sp|Q04632|COG8_YEAST Conserved oligomeric Golgi complex subunit 8 OS=Saccharomyces cerevisiae (strain ATCC 204508 / S288c) OX=559292 GN=COG8 PE=1 SV=1	1	0	0	1	1	2.5	69.828	0.0050441	2.5457			By MS/MS	By matching	0	0	2.5	2.5	0	0	37742	35447	0	0	0	10185	COG8	0	36594.5
Q02204	Q02204	54S ribosomal protein L13, mitochondrial	MRPL13	sp|Q02204|RM13_YEAST 54S ribosomal protein L13, mitochondrial OS=Saccharomyces cerevisiae (strain ATCC 204508 / S288c) OX=559292 GN=MRPL13 PE=1 SV=2	1	0	0	1	1	6.8	30.271	0	3.4867			By MS/MS	By MS/MS	0	0	6.8	6.8	0	0	29725	33662	0	0	0	9672.3	MRPL13	0	31693.5
P40557	P40557	ER-retained PMA1-suppressing protein 1	EPS1	sp|P40557|EPS1_YEAST ER-retained PMA1-suppressing protein 1 OS=Saccharomyces cerevisiae (strain ATCC 204508 / S288c) OX=559292 GN=EPS1 PE=1 SV=1	1	0	0	2	2	2.4	81.218	0.0085158	2.408			By MS/MS	By MS/MS	0	0	2.4	2.4	0	0	38818	33510	0	0	10802	9610.2	EPS1	0	36164
P46982	P46982	Alpha-1,2-mannosyltransferase MNN5	MNN5	sp|P46982|MNN5_YEAST Alpha-1,2-mannosyltransferase MNN5 OS=Saccharomyces cerevisiae (strain ATCC 204508 / S288c) OX=559292 GN=MNN5 PE=1 SV=2	1	0	0	1	1	2.4	67.204	0.007362	2.4507			By MS/MS	By MS/MS	0	0	2.4	2.4	0	0	31991	38469	0	0	0	11053	MNN5	0	35230
P39517	P39517	ATP-dependent RNA helicase DHH1	DHH1	sp|P39517|DHH1_YEAST ATP-dependent RNA helicase DHH1 OS=Saccharomyces cerevisiae (strain ATCC 204508 / S288c) OX=559292 GN=DHH1 PE=1 SV=1	1	0	0	1	1	2.2	57.543	0.0026596	2.9483			By MS/MS	By MS/MS	0	0	2.2	2.2	0	0	28606	40787	0	0	0	11720	DHH1	0	34696.5
P50105	P50105	Transcription initiation factor TFIID subunit 4	TAF4	sp|P50105|TAF4_YEAST Transcription initiation factor TFIID subunit 4 OS=Saccharomyces cerevisiae (strain ATCC 204508 / S288c) OX=559292 GN=TAF4 PE=1 SV=1	1	0	0	2	2	9.8	42.336	0	3.6063			By MS/MS	By MS/MS	0	0	9.8	9.8	0	0	27768	27052	0	0	7683.6	7821.6	TAF4	0	27410
P21306	P21306	ATP synthase subunit epsilon, mitochondrial	ATP15	sp|P21306|ATP5E_YEAST ATP synthase subunit epsilon, mitochondrial OS=Saccharomyces cerevisiae (strain ATCC 204508 / S288c) OX=559292 GN=ATP15 PE=1 SV=2	1	0	0	1	1	21	6.7425	0.0084135	2.3384			By MS/MS	By matching	0	0	21	21	0	0	38149	27912	0	0	0	8020.2	ATP15	0	33030.5
Q08977	Q08977	UPF0662 protein YPL260W	YPL260W	sp|Q08977|YP260_YEAST UPF0662 protein YPL260W OS=Saccharomyces cerevisiae (strain ATCC 204508 / S288c) OX=559292 GN=YPL260W PE=1 SV=1	1	0	0	1	1	1.8	62.779	0.0084337	2.3442			By MS/MS	By matching	0	0	1.8	1.8	0	0	32855	30071	0	0	0	8640.6	YPL260W	0	31463
P34251	P34251	Uncharacterized oxidoreductase YKL107W		sp|P34251|YKK7_YEAST Uncharacterized oxidoreductase YKL107W OS=Saccharomyces cerevisiae (strain ATCC 204508 / S288c) OX=559292 GN=YKL107W PE=3 SV=1	1	0	0	1	1	3.9	34.524	0.0050505	2.5494			By MS/MS	By MS/MS	0	0	3.9	3.9	0	0	30441	33292	0	0	0	9566.1		0	31866.5
P00424	P00424	Cytochrome c oxidase polypeptide 5A, mitochondrial	COX5A	sp|P00424|COX5A_YEAST Cytochrome c oxidase polypeptide 5A, mitochondrial OS=Saccharomyces cerevisiae (strain ATCC 204508 / S288c) OX=559292 GN=COX5A PE=1 SV=1	1	0	0	1	1	9.8	17.14	0.0084236	2.3417			By MS/MS	By matching	0	0	9.8	9.8	0	0	27954	35721	0	0	0	10264	COX5A	0	31837.5
P36165	P36165	Lipase 4	TGL4	sp|P36165|TGL4_YEAST Lipase 4 OS=Saccharomyces cerevisiae (strain ATCC 204508 / S288c) OX=559292 GN=TGL4 PE=1 SV=1	1	0	0	0	1	2.9	102.72	0	3.8767				By MS/MS	0	0	0	2.9	0	0	0	61990	0	0	0	17812	TGL4	0	61990
P29468	P29468	Poly(A) polymerase	PAP1	sp|P29468|PAP_YEAST Poly(A) polymerase OS=Saccharomyces cerevisiae (strain ATCC 204508 / S288c) OX=559292 GN=PAP1 PE=1 SV=1	1	0	0	1	1	2.3	64.551	0	3.2055			By MS/MS	By MS/MS	0	0	2.3	2.3	0	0	34344	27561	0	0	0	7919.3	PAP1	0	30952.5
P32862	P32862	Glucose transport transcription regulator RGT1	RGT1	sp|P32862|RGT1_YEAST Glucose transport transcription regulator RGT1 OS=Saccharomyces cerevisiae (strain ATCC 204508 / S288c) OX=559292 GN=RGT1 PE=1 SV=1	1	0	0	2	2	2.3	128.24	0.0050378	2.5419			By MS/MS	By MS/MS	0	0	2.3	2.3	0	0	31912	29043	0	0	8994.2	8215.7	RGT1	0	30477.5
Q04013	Q04013	Citrate/oxoglutarate carrier protein	YHM2	sp|Q04013|YHM2_YEAST Citrate/oxoglutarate carrier protein OS=Saccharomyces cerevisiae (strain ATCC 204508 / S288c) OX=559292 GN=YHM2 PE=1 SV=1	1	0	0	1	1	4.5	34.184	0	5.4749			By MS/MS	By MS/MS	0	0	4.5	4.5	0	0	32431	28176	0	0	0	8096.1	YHM2	0	30303.5
P40319	P40319	Elongation of fatty acids protein 3	ELO3	sp|P40319|ELO3_YEAST Elongation of fatty acids protein 3 OS=Saccharomyces cerevisiae (strain ATCC 204508 / S288c) OX=559292 GN=ELO3 PE=1 SV=1	1	0	0	1	1	4.9	39.465	0.0049938	2.5144			By MS/MS	By MS/MS	0	0	4.9	4.9	0	0	24977	34222	0	0	0	9833.4	ELO3	0	29599.5
P40515	P40515	Mitochondria fission 1 protein	FIS1	sp|P40515|FIS1_YEAST Mitochondrial fission 1 protein OS=Saccharomyces cerevisiae (strain ATCC 204508 / S288c) OX=559292 GN=FIS1 PE=1 SV=1	1	0	0	1	1	10.3	17.733	0.005102	2.6399			By MS/MS	By MS/MS	0	0	10.3	10.3	0	0	31405	25985	0	0	0	7466.5	FIS1	0	28695
P35193	P35193	Autophagy-related protein 19	ATG19	sp|P35193|ATG19_YEAST Autophagy-related protein 19 OS=Saccharomyces cerevisiae (strain ATCC 204508 / S288c) OX=559292 GN=ATG19 PE=1 SV=1	1	0	1	1	1	4.6	47.599	0.0049689	2.4944		By matching	By MS/MS	By matching	0	4.6	4.6	4.6	0	7154.6	20820	19842	0	0	0	5701.3	ATG19	7154.6	20331
P14682	P14682	Ubiquitin-conjugating enzyme E2-34 kDa	CDC34	sp|P14682|UBC3_YEAST Ubiquitin-conjugating enzyme E2-34 kDa OS=Saccharomyces cerevisiae (strain ATCC 204508 / S288c) OX=559292 GN=CDC34 PE=1 SV=1	1	0	0	1	1	4.4	34.064	0	4.3342			By MS/MS	By MS/MS	0	0	4.4	4.4	0	0	28875	20834	0	0	0	5986.5	CDC34	0	24854.5
P80428	P80428	Actin-related protein 4	ARP4	sp|P80428|ARP4_YEAST Actin-related protein 4 OS=Saccharomyces cerevisiae (strain ATCC 204508 / S288c) OX=559292 GN=ARP4 PE=1 SV=1	1	0	0	1	1	3.5	54.831	0.0025974	2.7401			By MS/MS	By MS/MS	0	0	3.5	3.5	0	0	28042	16142	0	0	0	4638.1	ARP4	0	22092
P23615	P23615	Transcription elongation factor SPT6	SPT6	sp|P23615|SPT6_YEAST Transcription elongation factor SPT6 OS=Saccharomyces cerevisiae (strain ATCC 204508 / S288c) OX=559292 GN=SPT6 PE=1 SV=1	1	0	0	1	1	2	168.29	0.0050251	2.5329			By MS/MS	By MS/MS	0	0	0.7	0.7	0	0	16315	19512	0	0	0	5606.6	SPT6	0	17913.5
P28321	P28321	Monoglyceride lipase	YJU3	sp|P28321|MGLL_YEAST Monoglyceride lipase OS=Saccharomyces cerevisiae (strain ATCC 204508 / S288c) OX=559292 GN=YJU3 PE=1 SV=2	1	0	0	1	1	3.2	35.562	0	3.4899			By MS/MS	By MS/MS	0	0	3.2	3.2	0	0	22054	28736	0	0	0	8256.8	YJU3	0	25395
Q06090	Q06090	54S ribosomal protein L51, mitochondrial	MRPL51	sp|Q06090|RM51_YEAST 54S ribosomal protein L51, mitochondrial OS=Saccharomyces cerevisiae (strain ATCC 204508 / S288c) OX=559292 GN=MRPL51 PE=1 SV=1	1	0	0	1	1	7.1	16.123	0.0026882	3.0065			By MS/MS	By MS/MS	0	0	7.1	7.1	0	0	24202	25110	0	0	0	7215.1	MRPL51	0	24656
Q06263	Q06263	Vacuolar protein sorting-associated protein VTA1	VTA1	sp|Q06263|VTA1_YEAST Vacuolar protein sorting-associated protein VTA1 OS=Saccharomyces cerevisiae (strain ATCC 204508 / S288c) OX=559292 GN=VTA1 PE=1 SV=1	1	0	0	1	1	3.9	37.315	0.0050955	2.6196			By MS/MS	By MS/MS	0	0	3.9	3.9	0	0	25540	23415	0	0	0	6728.1	VTA1	0	24477.5
P00128	P00128	Cytochrome b-c1 complex subunit 7	QCR7	sp|P00128|QCR7_YEAST Cytochrome b-c1 complex subunit 7 OS=Saccharomyces cerevisiae (strain ATCC 204508 / S288c) OX=559292 GN=QCR7 PE=1 SV=2	1	0	0	1	1	9.4	14.565	0	3.5547			By MS/MS	By MS/MS	0	0	9.4	9.4	0	0	23913	22217	0	0	0	6383.8	QCR7	0	23065
Q08954	Q08954	Smr domain-containing protein YPL199C	YPL199C	sp|Q08954|YP199_YEAST Smr domain-containing protein YPL199C OS=Saccharomyces cerevisiae (strain ATCC 204508 / S288c) OX=559292 GN=YPL199C PE=1 SV=1	1	0	0	1	2	8.3	26.757	0.0013605	3.0963			By MS/MS	By MS/MS	0	0	5	8.3	0	0	18971	25553	0	0	0	7342.2	YPL199C	0	22262
P35172;P32356	P35172;P32356	Probable trehalase;Neutral trehalase	NTH2;NTH1	sp|P35172|TREB_YEAST Probable trehalase OS=Saccharomyces cerevisiae (strain ATCC 204508 / S288c) OX=559292 GN=NTH2 PE=1 SV=1;sp|P32356|TREA_YEAST Neutral trehalase OS=Saccharomyces cerevisiae (strain ATCC 204508 / S288c) OX=559292 GN=NTH1 PE=1 SV=3	2	0	0	2	1	2.6	89.678	0	5.7996			By MS/MS	By MS/MS	0	0	2.6	1.5	0	0	19312	22732	0	0	0	6531.6	NTH2;NTH1	0	21022
P19146;P11076	P19146;P11076	ADP-ribosylation factor 2;ADP-ribosylation factor 1	ARF2;ARF1	sp|P19146|ARF2_YEAST ADP-ribosylation factor 2 OS=Saccharomyces cerevisiae (strain ATCC 204508 / S288c) OX=559292 GN=ARF2 PE=1 SV=3;sp|P11076|ARF1_YEAST ADP-ribosylation factor 1 OS=Saccharomyces cerevisiae (strain ATCC 204508 / S288c) OX=559292 GN=ARF1 PE	2	0	0	1	1	8.3	20.657	0.0049505	2.4867			By MS/MS	By MS/MS	0	0	8.3	8.3	0	0	23123	18503	0	0	0	5316.5	ARF2;ARF1	0	20813
Q06169	Q06169	Peroxisomal membrane protein PEX30	PEX30	sp|Q06169|PEX30_YEAST Peroxisomal membrane protein PEX30 OS=Saccharomyces cerevisiae (strain ATCC 204508 / S288c) OX=559292 GN=PEX30 PE=1 SV=1	1	0	0	1	1	3.4	59.461	0	5.098			By MS/MS	By MS/MS	0	0	3.4	3.4	0	0	24856	15512	0	0	0	4457.1	PEX30	0	20184
P40098	P40098	Uncharacterized mitochondrial membrane protein FMP10	FMP10	sp|P40098|FMP10_YEAST Uncharacterized mitochondrial membrane protein FMP10 OS=Saccharomyces cerevisiae (strain ATCC 204508 / S288c) OX=559292 GN=FMP10 PE=1 SV=1	1	0	0	1	1	4.1	27.698	0.0073892	2.4603			By MS/MS	By MS/MS	0	0	4.1	4.1	0	0	19860	20232	0	0	0	5813.4	FMP10	0	20046
Q03944	Q03944	Vacuolar protein sorting-associated protein 64	VPS64	sp|Q03944|VPS64_YEAST Vacuolar protein sorting-associated protein 64 OS=Saccharomyces cerevisiae (strain ATCC 204508 / S288c) OX=559292 GN=VPS64 PE=1 SV=1	1	0	0	1	1	2.6	67.283	0	6.2534			By MS/MS	By MS/MS	0	0	2.6	2.6	0	0	21120	18020	0	0	0	5177.7	VPS64	0	19570
Q12118	Q12118	Small glutamine-rich tetratricopeptide repeat-containing protein 2	SGT2	sp|Q12118|SGT2_YEAST Small glutamine-rich tetratricopeptide repeat-containing protein 2 OS=Saccharomyces cerevisiae (strain ATCC 204508 / S288c) OX=559292 GN=SGT2 PE=1 SV=1	1	1	1	1	1	3.8	37.218	0.0073801	2.4553	By matching	By matching	By MS/MS	By matching	3.8	3.8	3.8	3.8	2830.1	4412	6861.4	7046.7	0	0	0	2024.8	SGT2	3621.05	6954.05
P32907	P32907	Ammonia transport outward protein 2	ATO2	sp|P32907|ATO2_YEAST Ammonia transport outward protein 2 OS=Saccharomyces cerevisiae (strain ATCC 204508 / S288c) OX=559292 GN=ATO2 PE=1 SV=1	1	0	0	1	1	5.7	30.701	0	3.2849			By MS/MS	By MS/MS	0	0	5.7	5.7	0	0	20727	16685	0	0	0	4794.3	ATO2	0	18706
P38795	P38795	Glutamine-dependent NAD(+) synthetase	QNS1	sp|P38795|NADE_YEAST Glutamine-dependent NAD(+) synthetase OS=Saccharomyces cerevisiae (strain ATCC 204508 / S288c) OX=559292 GN=QNS1 PE=1 SV=1	1	0	0	1	1	2.1	80.685	0.0025907	2.7235			By MS/MS	By matching	0	0	2.1	2.1	0	0	24749	11706	0	0	0	3363.6	QNS1	0	18227.5
Q08281	Q08281	Restriction of telomere capping protein 1	RTC1	sp|Q08281|RTC1_YEAST Restriction of telomere capping protein 1 OS=Saccharomyces cerevisiae (strain ATCC 204508 / S288c) OX=559292 GN=RTC1 PE=1 SV=2	1	0	0	2	2	1.9	149.34	0.0026631	2.9575			By MS/MS	By MS/MS	0	0	1.9	1.9	0	0	15337	19238	0	0	4295.3	5492.9	RTC1	0	17287.5
P50089	P50089	Uncharacterized protein YGR237C		sp|P50089|YG51_YEAST Uncharacterized protein YGR237C OS=Saccharomyces cerevisiae (strain ATCC 204508 / S288c) OX=559292 GN=YGR237C PE=1 SV=1	1	0	0	2	2	3.1	89.24	0.0084643	2.3704			By MS/MS	By MS/MS	0	0	3.1	3.1	0	0	17457	15300	0	0	4806	4439.8		0	16378.5
Q02354	Q02354	U3 small nucleolar RNA-associated protein 6	UTP6	sp|Q02354|UTP6_YEAST U3 small nucleolar RNA-associated protein 6 OS=Saccharomyces cerevisiae (strain ATCC 204508 / S288c) OX=559292 GN=UTP6 PE=1 SV=2	1	0	0	1	2	5.2	52.418	0	3.1261			By MS/MS	By MS/MS	0	0	3	5.2	0	0	15405	16860	0	0	0	4844.6	UTP6	0	16132.5
Q12267	Q12267	Structural maintenance of chromosomes protein 4	SMC4	sp|Q12267|SMC4_YEAST Structural maintenance of chromosomes protein 4 OS=Saccharomyces cerevisiae (strain ATCC 204508 / S288c) OX=559292 GN=SMC4 PE=1 SV=1	1	0	0	1	1	0.7	162.19	0.0026076	2.7498			By MS/MS	By matching	0	0	0.7	0.7	0	0	17342	12845	0	0	0	3690.7	SMC4	0	15093.5
P32563	P32563	V-type proton ATPase subunit a, vacuolar isoform	VPH1	sp|P32563|VPH1_YEAST V-type proton ATPase subunit a, vacuolar isoform OS=Saccharomyces cerevisiae (strain ATCC 204508 / S288c) OX=559292 GN=VPH1 PE=1 SV=3	1	0	0	1	1	1.8	95.528	0.0049875	2.5095			By MS/MS	By MS/MS	0	0	1.8	1.8	0	0	29474	0	0	0	8187.7	0	VPH1	0	29474
P25617	P25617	Uncharacterized protein YCR016W		sp|P25617|YCQ6_YEAST Uncharacterized protein YCR016W OS=Saccharomyces cerevisiae (strain ATCC 204508 / S288c) OX=559292 GN=YCR016W PE=1 SV=2	1	0	0	1	1	4.8	33.593	0	5.6082			By MS/MS	By MS/MS	0	0	4.8	4.8	0	0	13794	15296	0	0	0	4395		0	14545
P25300	P25300	Bud site selection protein 5	BUD5	sp|P25300|BUD5_YEAST Bud site selection protein 5 OS=Saccharomyces cerevisiae (strain ATCC 204508 / S288c) OX=559292 GN=BUD5 PE=1 SV=2	1	0	0	1	1	1.4	75.045	0.0073983	2.4653			By MS/MS	By MS/MS	0	0	1.4	1.4	0	0	13733	15289	0	0	0	4393	BUD5	0	14511
P53130	P53130	Heterotrimeric G protein gamma subunit GPG1	GPG1	sp|P53130|GPG1_YEAST Heterotrimeric G protein gamma subunit GPG1 OS=Saccharomyces cerevisiae (strain ATCC 204508 / S288c) OX=559292 GN=GPG1 PE=1 SV=1	1	0	0	0	1	7.9	14.922	0.0026247	2.7984				By MS/MS	0	0	0	7.9	0	0	0	0	0	0	0	0	GPG1	0	0

## Sheet: ScCohesin smc3K38I data
Protein IDs	Majority protein IDs	Peptide counts (all)	Peptide counts (razor+unique)	Peptide counts (unique)	Protein names	Gene names	Fasta headers	Number of proteins	Peptides	Razor + unique peptides	Unique peptides	Peptides b003p113_mut_tryp_S2_TR01	Peptides b003p113_mut_tryp_S2_TR02	Razor + unique peptides b003p113_mut_tryp_S2_TR01	Razor + unique peptides b003p113_mut_tryp_S2_TR02	Unique peptides b003p113_mut_tryp_S2_TR01	Unique peptides b003p113_mut_tryp_S2_TR02	Sequence coverage [%]	Unique + razor sequence coverage [%]	Unique sequence coverage [%]	Mol. weight [kDa]	Sequence length	Sequence lengths	Q-value	Score	Identification type b003p113_mut_tryp_S2_TR01	Identification type b003p113_mut_tryp_S2_TR02	Sequence coverage b003p113_mut_tryp_S2_TR01 [%]	Sequence coverage b003p113_mut_tryp_S2_TR02 [%]	Intensity	Intensity b003p113_mut_tryp_S2_TR01	Intensity b003p113_mut_tryp_S2_TR02	LFQ intensity b003p113_mut_tryp_S2_TR01	LFQ intensity b003p113_mut_tryp_S2_TR02	MS/MS count b003p113_mut_tryp_S2_TR01	MS/MS count b003p113_mut_tryp_S2_TR02	MS/MS count	Only identified by site	Reverse	Potential contaminant	id	Peptide IDs	Peptide is razor	Mod. peptide IDs	Evidence IDs	MS/MS IDs	Best MS/MS	Deamidation (N) site IDs	Oxidation (M) site IDs
Smc1_3xStrepII	Smc1_3xStrepII	140	140	3			pilar|Smc1_3xStrepII|	1	140	140	3	139	139	139	139	3	3	76.7	76.7	4.6	147.07	1285	1285	0	323.31	By MS/MS	By MS/MS	76.7	76.7	6150300000000	3043800000000	3106400000000	2860700000000	2821700000000	1911	1923	3834				871	117;120;121;122;201;275;340;582;583;654;667;713;856;857;868;869;885;886;913;947;956;988;989;1057;1082;1083;1089;1096;1154;1161;1188;1239;1308;1348;1350;1441;1442;1443;1509;1515;1593;1594;1595;1787;1845;1883;1884;1944;1945;2028;2040;2162;2163;2229;2230;2241;2360;2412;2482;2540;2596;2607;2628;2629;2783;2784;2823;2832;2835;2836;2858;3016;3017;3058;3070;3071;3343;3420;3495;3513;3535;3545;3546;3672;36…	True;True;True;True;True;True;True;True;True;True;True;True;True;True;True;True;True;True;True;True;True;True;True;True;True;True;True;True;True;True;True;True;True;True;True;True;True;True;True;True;True;True;True;True;True;True;True;True;True;True;True;True;True;True;True;True;True;True;True;True;True;True;True;True;True;True;True;True;True;True;True;True;True;True;True;True;True;True;True;True…	119;122;123;124;125;126;127;128;129;130;131;132;212;286;287;288;354;355;603;604;677;678;691;692;693;739;740;889;890;891;902;903;921;922;923;952;991;992;1001;1002;1035;1036;1037;1038;1109;1135;1136;1137;1143;1150;1213;1220;1249;1250;1301;1371;1372;1415;1417;1418;1419;1420;1512;1513;1514;1515;1516;1582;1583;1589;1671;1672;1673;1674;1873;1931;1970;1971;2034;2035;2118;2119;2131;2257;2258;2325;2326;23…	290;291;292;293;294;295;296;297;298;299;300;301;302;303;304;305;306;307;308;309;310;311;312;313;314;315;316;317;318;319;320;321;322;323;324;325;326;327;328;329;330;331;332;333;334;335;336;337;338;339;340;341;342;343;344;349;350;351;352;353;354;355;356;357;358;359;360;361;362;363;364;365;366;367;368;369;370;371;372;373;374;375;376;377;378;379;380;381;382;383;384;385;386;387;388;389;390;391;392;393…	291;292;293;294;295;296;297;298;299;300;301;302;303;304;305;306;307;308;309;310;311;312;313;314;315;316;317;318;319;320;321;322;323;324;325;326;327;328;329;330;331;332;333;334;335;336;337;338;339;340;341;342;343;344;345;346;347;348;349;350;351;352;353;354;355;356;357;358;359;360;361;362;363;364;365;366;371;372;373;374;375;376;377;378;379;380;381;382;383;384;385;386;387;388;389;390;391;392;393;394…	340;446;481;525;708;851;1047;1695;1699;1857;1931;2138;2652;2669;2688;2705;2742;2765;2898;3074;3095;3171;3183;3437;3521;3527;3540;3559;3811;3837;3939;4065;4256;4452;4537;4753;4865;5012;5231;5277;5546;5582;5661;6178;6346;6421;6426;6620;6621;6829;6969;7227;7277;7411;7425;7447;7794;7992;8345;8558;8713;8744;8975;9002;9510;9511;9606;9698;9704;9736;9815;10381;10390;10542;10595;10636;11438;11746;12031;12…	125;126;127;128;129;130;131;132;133;134;135;136;137;138;139;140;141;142;143;144;145;146;147;148;149;150;151;152;153;154;155;156;157;158;159;160;161;162;163;164;165;166;167;168;169;170;171;172;173;297	49;50;51;52;53;54;55;56;57;58;59
Smc3_K38I	Smc3_K38I	136	136	2			pilar|Smc3_K38I|	1	136	136	2	132	135	132	135	2	2	83.9	83.9	2.8	141.32	1230	1230	0	323.31	By MS/MS	By MS/MS	83.3	83.9	6182200000000	3036400000000	3145900000000	2846600000000	2860200000000	1488	1513	3001				872	81;348;349;547;556;762;767;798;799;820;919;920;928;950;1032;1033;1037;1059;1115;1142;1173;1240;1241;1260;1590;1591;1677;1678;1739;1934;2029;2030;2126;2256;2257;2425;2428;2453;2454;2455;2581;2612;2621;2622;2661;2729;2730;2758;2820;2821;2830;2838;2860;2868;2892;2912;2931;3028;3029;3030;3228;3229;3250;3251;3285;3314;3410;3411;3414;3431;3451;3452;3453;3500;3503;3523;3536;3555;3556;3559;3560;3580;3581…	True;True;True;True;True;True;True;True;True;True;True;True;True;True;True;True;True;True;True;True;True;True;True;True;True;True;True;True;True;True;True;True;True;True;True;True;True;True;True;True;True;True;True;True;True;True;True;True;True;True;True;True;True;True;True;True;True;True;True;True;True;True;True;True;True;True;True;True;True;True;True;True;True;True;True;True;True;True;True;True…	81;363;364;566;567;576;791;792;797;828;829;851;852;958;959;960;961;970;995;1081;1082;1083;1084;1088;1089;1111;1170;1197;1198;1199;1232;1233;1234;1302;1303;1322;1323;1667;1668;1669;1760;1761;1762;1824;2024;2120;2121;2219;2220;2355;2356;2357;2530;2531;2534;2535;2561;2562;2563;2564;2699;2731;2740;2741;2742;2781;2782;2854;2855;2884;2885;2948;2949;2962;2972;2973;2996;3004;3005;3006;3007;3008;3032;3033…	179;180;181;182;997;998;999;1000;1001;1002;1003;1004;1005;1006;1007;1008;1009;1010;1011;1012;1013;1014;1015;1016;1017;1018;1545;1546;1547;1548;1549;1550;1565;1566;1567;1568;1569;1570;2160;2161;2162;2163;2164;2165;2166;2167;2168;2169;2170;2171;2172;2173;2174;2175;2176;2177;2178;2179;2180;2181;2182;2183;2184;2185;2186;2187;2188;2189;2190;2191;2192;2193;2194;2195;2196;2197;2198;2199;2200;2201;2202;2…	168;169;170;171;172;173;174;1078;1079;1080;1081;1082;1083;1084;1085;1086;1087;1088;1089;1090;1091;1092;1093;1094;1095;1096;1097;1098;1099;1100;1101;1102;1103;1104;1105;1106;1107;1108;1109;1110;1111;1112;1113;1114;1115;1116;1117;1118;1619;1620;1621;1622;1623;1624;1625;1637;1638;1639;1640;1641;1642;2287;2288;2289;2290;2291;2292;2293;2294;2295;2296;2297;2298;2299;2300;2301;2302;2303;2304;2305;2306;2…	172;1078;1084;1621;1638;2336;2377;2442;2467;2540;2969;3006;3026;3081;3273;3298;3372;3458;3603;3728;3884;4070;4072;4106;5508;5533;5860;5903;6059;6564;6871;6900;7148;7499;7510;8038;8074;8151;8199;8206;8687;8828;8865;8925;9075;9346;9365;9455;9583;9600;9666;9744;9904;9938;10074;10140;10209;10429;10477;10480;11095;11192;11256;11272;11334;11385;11624;11630;11706;11819;11901;11917;11922;12057;12080;1234…	197;198;199;200;201;202;203;204;205;206;207;208;209;210;211;212;213;214;215;216;217;218;219;220;221;222;223;224;225;226;227;228;229;230;231;232;233;234;235;236;237;240;241;242;243;244;245;246;247;248;249;250;298;299;300;301;302	63;64;65;66;67;68;69;70;71;72;73;74;75;76;77;78;79
Irr1;P40541	Irr1;P40541	81;81	81;81	81;81	Cohesin subunit SCC3	IRR1	pilar|Irr1|;sp|P40541|SCC3_YEAST Cohesin subunit SCC3 OS=Saccharomyces cerevisiae (strain ATCC 204508 / S288c) OX=559292 GN=IRR1 PE=1 SV=1	2	81	81	81	78	81	78	81	78	81	64.7	64.7	64.7	133.01	1150	1150;1150	0	323.31	By MS/MS	By MS/MS	63.6	64.7	1709800000000	852150000000	857610000000	830010000000	815790000000	627	630	1257				5	91;305;531;546;569;650;703;745;813;821;843;851;1080;1085;1086;1300;1301;1343;1344;1407;1491;1492;1541;1545;2306;2310;2463;2464;2480;2485;2549;2664;2665;2766;2827;2828;3099;3192;3426;3455;3463;3509;3769;3792;3825;3829;3830;3831;4193;4278;4294;4435;4476;4551;4686;4749;4750;4877;5051;5052;5111;5194;5359;5360;5372;5429;5676;5738;5747;5748;5863;5927;6044;6140;6227;6228;6305;6374;6377;6464;6465	True;True;True;True;True;True;True;True;True;True;True;True;True;True;True;True;True;True;True;True;True;True;True;True;True;True;True;True;True;True;True;True;True;True;True;True;True;True;True;True;True;True;True;True;True;True;True;True;True;True;True;True;True;True;True;True;True;True;True;True;True;True;True;True;True;True;True;True;True;True;True;True;True;True;True;True;True;True;True;True…	91;92;93;318;319;550;565;589;673;729;774;843;853;875;876;884;1132;1133;1139;1140;1363;1364;1410;1411;1478;1564;1565;1616;1617;1621;2407;2411;2572;2573;2590;2591;2597;2598;2665;2666;2667;2785;2786;2787;2788;2789;2893;2956;2957;2958;2959;2960;3250;3346;3589;3622;3623;3632;3678;3679;3957;3983;3984;3985;3986;4028;4029;4033;4034;4035;4036;4445;4446;4537;4553;4713;4759;4760;4854;4855;4996;5059;5060;506…	199;200;201;202;203;204;205;206;207;208;209;210;211;212;213;214;215;216;217;218;219;220;221;222;223;224;225;226;227;228;229;230;231;232;233;234;235;886;887;888;889;890;891;1500;1501;1531;1532;1533;1534;1535;1536;1537;1538;1539;1540;1541;1542;1543;1544;1598;1599;1600;1601;1802;1803;1968;1969;1970;1971;1972;1973;1974;1975;1976;1977;2113;2114;2115;2116;2117;2118;2119;2120;2329;2330;2331;2332;2333;23…	191;192;193;194;195;196;197;198;199;200;201;202;203;204;205;206;207;208;209;210;211;212;213;214;215;216;217;218;219;220;221;222;223;224;225;226;227;228;229;230;231;232;233;234;235;236;237;238;239;240;241;965;966;967;968;969;970;971;972;973;974;1576;1577;1603;1604;1605;1606;1607;1608;1609;1610;1611;1612;1613;1614;1615;1616;1617;1618;1665;1666;1667;1668;1848;1849;1850;1851;2064;2065;2066;2067;2068;…	199;966;1577;1603;1668;1848;2069;2252;2494;2543;2588;2606;3505;3532;3536;4211;4220;4426;4443;4655;5099;5124;5371;5403;7612;7639;8222;8249;8287;8359;8600;9110;9164;9471;9626;9653;10711;10983;11770;11929;11959;12102;13151;13401;13566;13639;13656;13658;15051;15272;15300;15871;15957;16260;16632;16819;16834;17411;18090;18109;18279;18472;19064;19068;19111;19255;19831;19958;19994;19996;20343;20476;20794…	8;9;10;11;12;13;14;15;16;17;18;19;20;21;22;23;24;25;26;27;28;29;30;31;32;33;34;35	1;2;3;4;5;6;7;8;9;10
Mcd1_His_HA;Q12158	Mcd1_His_HA;Q12158	45;44	45;44	45;44	Sister chromatid cohesion protein 1	MCD1	pilar|Mcd1_His_HA|;sp|Q12158|SCC1_YEAST Sister chromatid cohesion protein 1 OS=Saccharomyces cerevisiae (strain ATCC 204508 / S288c) OX=559292 GN=MCD1 PE=1 SV=1	2	45	45	45	45	45	45	45	45	45	75	75	75	69.66	623	623;566	0	323.31	By MS/MS	By MS/MS	75	75	1518000000000	722300000000	795730000000	692570000000	708360000000	543	559	1102				6	192;352;892;1157;1318;1325;1631;1768;1917;1978;2239;2322;2777;2928;2929;3000;3154;3155;3728;3873;3940;3941;3966;3981;3991;3992;4348;4349;4596;4618;4619;4624;4847;4848;4989;4990;5030;5031;5197;5554;5565;5841;6027;6028;6045	True;True;True;True;True;True;True;True;True;True;True;True;True;True;True;True;True;True;True;True;True;True;True;True;True;True;True;True;True;True;True;True;True;True;True;True;True;True;True;True;True;True;True;True;True	203;367;368;929;930;931;1216;1382;1389;1390;1391;1392;1711;1712;1713;1714;1854;2004;2005;2006;2068;2337;2423;2424;2904;3069;3070;3142;3306;3307;3308;3914;3915;4081;4157;4158;4159;4160;4186;4187;4206;4207;4218;4219;4220;4221;4609;4610;4611;4612;4901;4902;4903;4925;4926;4927;4932;4933;5158;5159;5160;5307;5308;5309;5349;5350;5351;5522;5892;5893;5904;6194;6195;6385;6386;6404	597;598;1025;1026;1027;1028;1029;1030;1031;1032;1033;1034;1035;1036;1037;1038;1039;1040;1041;1042;1043;1044;1045;1046;1047;1048;1049;1050;1051;1052;2591;2592;2593;2594;2595;2596;2597;2598;2599;2600;2601;2602;2603;2604;2605;2606;2607;2608;2609;2610;2611;2612;2613;2614;2615;2616;2617;2618;2619;2620;2621;2622;2623;2624;2625;2626;2627;2628;2629;2630;2631;2632;2633;2634;2635;2636;2637;2638;3477;3478;3…	681;682;1124;1125;1126;1127;1128;1129;1130;1131;1132;1133;1134;1135;1136;1137;1138;1139;1140;1141;1142;1143;1144;1145;1146;1147;1148;1149;1150;1151;1152;1153;1154;1155;1156;1157;1158;1159;1160;2777;2778;2779;2780;2781;2782;2783;2784;2785;2786;2787;2788;2789;2790;2791;2792;2793;2794;2795;2796;2797;2798;2799;2800;2801;2802;2803;2804;2805;2806;2807;2808;2809;2810;2811;2812;2813;2814;2815;2816;2817;2…	682;1157;2846;3822;4317;4373;5765;6135;6518;6686;7441;7691;9497;10188;10204;10348;10858;10876;13010;13795;13981;13985;14060;14225;14288;14305;15415;15439;16391;16484;16490;16511;17090;17256;17911;17933;18012;18017;18487;19516;19561;20268;20742;20752;20802	36;37;38;39;40;41;42;43;44;45;46;47;48;49;50;51;52;53;54;55	11;12;13;14;15;16;17;18;19
P10591	P10591	52	52	19	Heat shock protein SSA1	SSA1	sp|P10591|HSP71_YEAST Heat shock protein SSA1 OS=Saccharomyces cerevisiae (strain ATCC 204508 / S288c) OX=559292 GN=SSA1 PE=1 SV=4	1	52	52	19	52	52	52	52	19	19	85.2	85.2	29.6	69.656	642	642	0	323.31	By MS/MS	By MS/MS	85.2	85.2	445880000000	209630000000	236250000000	214600000000	212190000000	250	268	518				156	62;63;64;342;373;425;426;515;931;932;1152;1266;1425;1431;1513;1843;2035;2400;2401;2638;2745;2746;2895;3040;3091;3092;3209;3210;3281;3578;3688;3706;3707;3749;3808;3996;4000;4166;4173;4207;4209;4315;4735;4840;5049;5124;5415;5463;5534;5595;5728;5971	True;True;True;True;True;True;True;True;True;True;True;True;True;True;True;True;True;True;True;True;True;True;True;True;True;True;True;True;True;True;True;True;True;True;True;True;True;True;True;True;True;True;True;True;True;True;True;True;True;True;True;True	62;63;64;357;389;442;443;444;534;974;975;1209;1210;1329;1496;1502;1587;1929;2126;2503;2504;2758;2871;2872;3036;3188;3242;3243;3363;3364;3437;3754;3869;3870;3890;3891;3892;3893;3936;4005;4006;4226;4227;4228;4234;4235;4414;4415;4416;4423;4424;4461;4464;4465;4574;5045;5151;5369;5448;5748;5749;5798;5869;5870;5934;6073;6074;6328;6329	135;136;137;138;139;140;141;142;143;144;976;977;978;979;980;981;982;983;984;1102;1103;1104;1105;1106;1225;1226;1227;1228;1229;1230;1231;1232;1233;1234;1235;1236;1237;1238;1239;1450;1451;1452;1453;1454;1455;1456;1457;1458;1459;1460;1461;1462;2777;2778;2779;2780;2781;2782;3446;3447;3448;3449;3450;3451;3452;3453;3454;3455;3456;3457;3458;3459;3773;3774;4322;4323;4324;4325;4326;4327;4335;4336;4337;433…	125;126;127;128;129;130;131;132;133;134;135;136;137;1054;1055;1056;1057;1058;1059;1060;1061;1062;1063;1064;1065;1066;1067;1068;1203;1204;1205;1206;1207;1208;1318;1319;1320;1321;1322;1323;1324;1325;1326;1327;1328;1329;1528;1529;1530;1531;1532;1533;1534;1535;1536;1537;1538;1539;1540;1541;3041;3042;3043;3044;3045;3046;3779;3780;3781;3782;3783;3784;3785;3786;3787;3788;3789;3790;3791;3792;3793;4133;41…	128;129;136;1054;1204;1319;1325;1531;3041;3043;3786;4134;4691;4722;5261;6343;6956;7957;7967;9027;9415;9417;10098;10505;10688;10689;11042;11046;11325;12544;12844;12935;12950;13110;13469;14404;14441;14978;15003;15087;15112;15336;16755;17016;18080;18306;19227;19332;19471;19637;19935;20609	77;83;84;85;86;87;88;89;90;91;92	30;31;32;33;34;35
Q04264	Q04264	86	86	86	Sister chromatid cohesion protein PDS5	PDS5	sp|Q04264|PDS5_YEAST Sister chromatid cohesion protein PDS5 OS=Saccharomyces cerevisiae (strain ATCC 204508 / S288c) OX=559292 GN=PDS5 PE=1 SV=1	1	86	86	86	86	85	86	85	86	85	63.4	63.4	63.4	147.04	1277	1277	0	323.31	By MS/MS	By MS/MS	63.4	63.4	169310000000	87032000000	82282000000	83642000000	81811000000	161	161	322				743	97;98;197;233;234;366;504;553;660;661;665;666;753;859;981;1028;1101;1147;1305;1323;1324;1540;1544;1555;1575;1583;1705;1803;2123;2203;2321;2467;2486;2608;2609;2715;2782;2798;2805;2810;2876;2905;2906;3119;3221;3241;3242;3284;3293;3294;3393;3394;3437;3438;3520;3660;3661;3662;3684;3729;3732;3886;3922;3937;4260;4280;4292;4620;4647;4812;4813;5313;5316;5317;5386;5440;5576;5664;5776;5874;5994;6020;6312;6…	True;True;True;True;True;True;True;True;True;True;True;True;True;True;True;True;True;True;True;True;True;True;True;True;True;True;True;True;True;True;True;True;True;True;True;True;True;True;True;True;True;True;True;True;True;True;True;True;True;True;True;True;True;True;True;True;True;True;True;True;True;True;True;True;True;True;True;True;True;True;True;True;True;True;True;True;True;True;True;True…	99;100;208;244;245;382;523;573;684;685;689;690;782;893;1028;1077;1155;1204;1368;1387;1388;1614;1615;1620;1631;1652;1660;1789;1790;1889;2216;2298;2422;2577;2599;2726;2727;2728;2840;2909;2925;2932;2938;3016;3046;3047;3270;3375;3396;3397;3440;3450;3451;3552;3553;3601;3602;3691;3838;3839;3840;3863;3864;3916;3919;4096;4097;4136;4154;4518;4539;4551;4928;4956;4957;5123;5124;5642;5645;5646;5718;5774;5915…	246;247;248;249;250;251;610;611;612;613;691;692;693;694;695;696;697;698;1082;1083;1084;1085;1086;1087;1427;1428;1559;1560;1835;1836;1837;1838;1839;1840;1841;1842;1848;1849;1850;1851;1852;1853;2137;2138;2482;2483;2893;2894;2895;2896;2897;3014;3015;3016;3017;3275;3276;3434;3435;3871;3872;3962;3963;3964;3965;3966;3967;4806;4807;4808;4809;4810;4811;4812;4813;4814;4815;4816;4817;4818;4819;4861;4862;48…	250;251;252;253;254;693;694;695;696;697;767;768;769;770;771;772;773;774;775;776;1188;1189;1190;1191;1192;1504;1505;1632;1633;1884;1885;1886;1887;1888;1889;1890;1895;1896;1897;1898;1899;1900;2270;2271;2671;2672;3150;3151;3152;3153;3154;3155;3156;3260;3261;3262;3263;3567;3568;3767;3768;4228;4229;4230;4231;4329;4330;4331;4332;4333;4334;4335;5324;5325;5326;5327;5328;5329;5330;5331;5332;5333;5334;5335…	250;252;695;770;776;1192;1504;1632;1886;1889;1895;1896;2270;2672;3150;3260;3568;3768;4231;4330;4335;5331;5391;5419;5463;5488;5977;6271;7139;7363;7675;8260;8377;8789;8791;9304;9507;9544;9556;9566;10042;10123;10126;10775;11069;11216;11219;11333;11348;11352;11571;11575;11837;11840;12278;12742;12749;12753;12814;13061;13074;13825;13927;13975;15237;15277;15296;16493;16561;16957;16959;18949;18958;18961;…	276;277;278;279;280;281;282	81;82;83;84
P10592	P10592	51	19	16	Heat shock protein SSA2	SSA2	sp|P10592|HSP72_YEAST Heat shock protein SSA2 OS=Saccharomyces cerevisiae (strain ATCC 204508 / S288c) OX=559292 GN=SSA2 PE=1 SV=3	1	51	19	16	51	51	19	19	16	16	85.1	29.3	25.5	69.469	639	639	0	323.31	By MS/MS	By MS/MS	85.1	85.1	127730000000	62549000000	65184000000	60812000000	63778000000	93	89	182				157	59;60;61;342;373;428;429;515;933;934;1153;1266;1425;1431;1513;1843;2035;2400;2401;2638;2743;2744;2899;3040;3089;3090;3209;3210;3578;3688;3706;3707;3748;3808;3997;4000;4164;4173;4207;4208;4315;4756;4840;5049;5124;5415;5463;5534;5596;5728;5971	True;True;True;False;False;True;True;False;True;True;True;False;False;False;False;False;False;False;False;False;True;True;True;False;True;True;False;False;False;False;False;False;True;False;True;False;True;False;False;True;False;True;False;False;False;False;False;False;True;False;False	59;60;61;357;389;446;447;448;534;976;977;978;1211;1212;1329;1496;1502;1587;1929;2126;2503;2504;2758;2868;2869;2870;3040;3188;3240;3241;3363;3364;3754;3869;3870;3890;3891;3892;3893;3935;4005;4006;4229;4230;4231;4234;4235;4409;4410;4411;4423;4424;4461;4462;4463;4574;5067;5151;5369;5448;5748;5749;5798;5869;5870;5935;6073;6074;6328;6329	123;124;125;126;127;128;129;130;131;132;133;134;976;977;978;979;980;981;982;983;984;1102;1103;1104;1105;1106;1244;1245;1246;1247;1248;1249;1250;1251;1252;1253;1254;1255;1256;1257;1258;1259;1260;1261;1450;1451;1452;1453;1454;1455;1456;1457;1458;1459;1460;1461;1462;2783;2784;2785;2786;2787;2788;2789;2790;3460;3461;3462;3463;3464;3465;3466;3467;3468;3469;3470;3471;3773;3774;4322;4323;4324;4325;4326;…	113;114;115;116;117;118;119;120;121;122;123;124;1054;1055;1056;1057;1058;1059;1060;1061;1062;1063;1064;1065;1066;1067;1068;1203;1204;1205;1206;1207;1208;1334;1335;1336;1337;1338;1339;1340;1341;1342;1343;1344;1345;1346;1347;1348;1349;1350;1351;1352;1353;1354;1355;1356;1357;1528;1529;1530;1531;1532;1533;1534;1535;1536;1537;1538;1539;1540;1541;3047;3048;3049;3050;3051;3052;3053;3794;3795;3796;3797;3…	114;119;121;1054;1204;1345;1352;1531;3047;3052;3804;4134;4691;4722;5261;6343;6956;7957;7967;9027;9394;9397;10111;10505;10680;10684;11042;11046;12544;12844;12935;12950;13102;13469;14427;14441;14940;15003;15087;15088;15336;16846;17016;18080;18306;19227;19332;19471;19648;19935;20609	77;85;86;89;91;92;93;94;95;96;97;98;99	31;33;35;36;37;38
P36018;P36019	P36018	7;1	7;1	6;0	GTP-binding protein YPT52	YPT52	sp|P36018|YPT52_YEAST GTP-binding protein YPT52 OS=Saccharomyces cerevisiae (strain ATCC 204508 / S288c) OX=559292 GN=YPT52 PE=1 SV=1	2	7	7	6	7	7	7	7	6	6	48.3	48.3	43.6	26.132	234	234;220	0	15.011	By MS/MS	By MS/MS	48.3	48.3	110330000000	45871000000	64458000000	55517000000	53937000000	6	8	14				430	1254;1429;3905;4263;4568;5731;5811	True;True;True;True;True;True;True	1316;1500;4117;4521;4872;6077;6161	3731;3732;4331;4332;12619;12620;12621;13873;13874;14908;14909;18304;18305;18498;18499	4091;4092;4699;4700;13858;13859;13860;15242;15243;16309;16310;19946;20121;20122	4091;4699;13858;15242;16310;19946;20121
P22202	P22202	43	32	24	Heat shock protein SSA4	SSA4	sp|P22202|HSP74_YEAST Heat shock protein SSA4 OS=Saccharomyces cerevisiae (strain ATCC 204508 / S288c) OX=559292 GN=SSA4 PE=1 SV=3	1	43	32	24	43	43	32	32	24	24	69.5	55.1	46	69.65	642	642	0	323.31	By MS/MS	By MS/MS	69.5	69.5	77587000000	39025000000	38563000000	38840000000	37440000000	71	69	140				257	342;374;425;427;515;530;1012;1114;1264;1405;1425;1431;1508;1700;1792;1793;2400;2401;2638;2786;2840;2841;2899;3061;3062;3686;3687;3696;3697;3806;4165;4174;4196;4328;4433;4756;5037;5125;5328;5415;5462;5598;5761	False;True;False;True;False;True;True;True;True;True;False;False;True;True;True;True;False;False;False;True;True;True;False;True;True;True;True;True;True;True;True;True;True;True;True;False;True;True;True;False;True;True;True	357;390;442;445;534;549;1061;1168;1169;1327;1476;1496;1502;1581;1784;1878;1879;2503;2504;2758;2913;2975;2976;3040;3210;3211;3866;3867;3868;3878;3879;3880;3881;4002;4003;4412;4413;4425;4426;4449;4588;4711;5067;5357;5449;5657;5658;5748;5749;5797;5937;6108	976;977;978;979;980;981;982;983;984;1107;1108;1109;1110;1225;1226;1227;1228;1229;1230;1231;1232;1233;1240;1241;1242;1243;1450;1451;1452;1453;1454;1455;1456;1457;1458;1459;1460;1461;1462;1494;1495;1496;1497;1498;1499;2979;2980;3309;3310;3311;3312;3313;3314;3769;3770;4276;4277;4322;4323;4324;4325;4326;4327;4335;4336;4337;4338;4666;4667;4668;4669;4670;4671;4672;5381;5382;5627;5628;5629;5630;5631;563…	1054;1055;1056;1057;1058;1059;1060;1061;1062;1063;1064;1065;1066;1067;1068;1209;1210;1211;1212;1213;1214;1318;1319;1320;1321;1322;1323;1324;1330;1331;1332;1333;1528;1529;1530;1531;1532;1533;1534;1535;1536;1537;1538;1539;1540;1541;1570;1571;1572;1573;1574;1575;3227;3228;3598;3599;3600;3601;3602;4130;4131;4652;4653;4690;4691;4692;4693;4694;4695;4702;4703;4704;4705;4706;4707;4708;4709;4710;4711;4712…	1054;1211;1319;1331;1531;1574;3228;3602;4131;4653;4691;4722;5150;5971;6248;6253;7957;7967;9027;9516;9755;9760;10111;10578;10580;12824;12831;12895;12898;13449;14964;15008;15061;15368;15869;16846;18035;18308;18991;19227;19322;19655;20023	75;76;77;115	41;42;43;44
Q04002	Q04002	80	80	80	Sister chromatid cohesion protein 2	SCC2	sp|Q04002|SCC2_YEAST Sister chromatid cohesion protein 2 OS=Saccharomyces cerevisiae (strain ATCC 204508 / S288c) OX=559292 GN=SCC2 PE=1 SV=1	1	80	80	80	79	80	79	80	79	80	59.4	59.4	59.4	171.1	1493	1493	0	323.31	By MS/MS	By MS/MS	59.4	59.4	75243000000	38728000000	36515000000	37505000000	36854000000	123	132	255				736	35;166;287;491;492;544;581;587;603;607;608;658;810;811;812;978;1023;1064;1222;1223;1319;1375;1397;1477;1523;1560;1618;1679;1772;1871;2077;2124;2125;2178;2187;2188;2208;2273;2278;2378;2461;2494;2506;2615;2636;2672;2887;2896;3100;3184;3232;3272;3282;3307;3415;3790;3799;3884;4009;4042;4054;4203;4366;4493;4621;4634;4705;4741;4765;5374;5381;5382;5383;5501;5573;5689;5754;5839;5867;6061	True;True;True;True;True;True;True;True;True;True;True;True;True;True;True;True;True;True;True;True;True;True;True;True;True;True;True;True;True;True;True;True;True;True;True;True;True;True;True;True;True;True;True;True;True;True;True;True;True;True;True;True;True;True;True;True;True;True;True;True;True;True;True;True;True;True;True;True;True;True;True;True;True;True;True;True;True;True;True;True	35;177;300;510;511;563;602;608;609;625;629;630;682;840;841;842;1025;1072;1116;1284;1285;1383;1446;1468;1550;1597;1637;1697;1698;1763;1858;1957;2169;2217;2218;2273;2282;2283;2303;2373;2378;2481;2570;2607;2621;2734;2756;2796;3027;3037;3251;3338;3387;3428;3438;3465;3577;3980;3981;3993;3994;4094;4247;4248;4283;4295;4456;4457;4631;4783;4784;4929;4943;5015;5051;5076;5706;5713;5714;5715;5836;5912;6032;6…	73;74;75;76;541;542;543;544;840;841;1399;1400;1401;1402;1403;1404;1525;1526;1527;1528;1626;1627;1658;1659;1660;1661;1662;1663;1698;1699;1710;1711;1712;1713;1829;1830;1831;1832;2323;2324;2325;2326;2327;2328;2887;2888;3002;3003;3176;3177;3663;3664;3665;3666;3667;3668;3953;3954;3955;3956;4215;4216;4258;4259;4260;4261;4589;4590;4771;4772;4773;4774;4902;4903;5128;5129;5130;5131;5132;5133;5134;5135;533…	69;70;71;630;631;632;633;920;921;1480;1481;1482;1597;1598;1599;1600;1688;1689;1724;1725;1726;1727;1728;1729;1759;1760;1769;1770;1771;1772;1878;1879;1880;1881;2487;2488;2489;2490;2491;2492;3144;3145;3250;3251;3465;3466;4034;4035;4036;4037;4038;4039;4040;4322;4323;4324;4325;4599;4600;4601;4637;4638;4639;4640;4641;5073;5074;5292;5293;5294;5295;5434;5711;5712;5713;5714;5715;5716;5717;5718;5719;5720;5…	69;631;921;1480;1482;1599;1688;1728;1759;1770;1771;1880;2487;2490;2492;3144;3250;3465;4034;4040;4325;4599;4638;5074;5292;5434;5718;5927;6141;6393;7044;7141;7144;7305;7323;7325;7371;7544;7559;7916;8216;8393;8423;8846;9022;9207;10063;10100;10727;10941;11196;11307;11327;11373;11726;13364;13431;13820;14478;14566;14589;15076;15479;16049;16494;16534;16702;16770;16863;19130;19151;19154;19157;19398;19594…	271;272;273;274	80
P07259	P07259	122	122	120	Protein URA2;Glutamine-dependent carbamoyl-phosphate synthase;Aspartate carbamoyltransferase	URA2	sp|P07259|PYR1_YEAST Protein URA2 OS=Saccharomyces cerevisiae (strain ATCC 204508 / S288c) OX=559292 GN=URA2 PE=1 SV=5	1	122	122	120	120	120	120	120	118	118	70.7	70.7	69.8	245.04	2214	2214	0	323.31	By MS/MS	By MS/MS	69	68.3	58768000000	29312000000	29456000000	28893000000	28508000000	166	162	328				104	24;29;119;179;239;382;385;489;514;548;554;599;775;800;837;852;915;941;946;1013;1031;1036;1092;1120;1164;1165;1166;1195;1309;1355;1525;1574;1625;1762;1810;1813;2111;2134;2166;2315;2353;2363;2437;2466;2625;2633;2688;2804;2869;2909;2925;2968;3002;3107;3108;3123;3168;3191;3278;3350;3465;3466;3593;3627;3709;3736;3745;3754;3813;3930;4005;4043;4056;4301;4319;4372;4454;4595;4612;4640;4666;4704;4760;4775;…	True;True;True;True;True;True;True;True;True;True;True;True;True;True;True;True;True;True;True;True;True;True;True;True;True;True;True;True;True;True;True;True;True;True;True;True;True;True;True;True;True;True;True;True;True;True;True;True;True;True;True;True;True;True;True;True;True;True;True;True;True;True;True;True;True;True;True;True;True;True;True;True;True;True;True;True;True;True;True;True…	24;29;121;190;250;398;401;508;533;568;574;621;805;830;869;885;954;985;990;1062;1080;1087;1146;1175;1223;1224;1225;1257;1373;1425;1599;1651;1705;1848;1896;1899;2204;2228;2261;2416;2455;2466;2544;2576;2745;2753;2812;2931;3009;3050;3066;3110;3144;3258;3259;3274;3322;3345;3434;3509;3634;3635;3770;3805;3895;3923;3932;3941;4011;4144;4145;4241;4242;4284;4297;4560;4579;4637;4638;4735;4900;4919;4949;4976;…	49;50;59;60;61;62;347;348;569;570;571;572;707;708;1124;1125;1130;1131;1132;1133;1393;1394;1395;1396;1448;1449;1551;1552;1561;1562;1690;1691;2231;2232;2233;2234;2304;2305;2409;2410;2445;2446;2689;2690;2802;2810;2811;2981;2982;3023;3024;3087;3088;3256;3257;3325;3326;3502;3503;3504;3505;3506;3507;3508;3509;3510;3511;3609;3610;3924;3925;3926;3927;4161;4162;4777;4778;4930;4931;5150;5151;5152;5153;5532…	46;47;48;57;58;59;60;369;370;652;653;654;655;785;786;1227;1228;1232;1233;1234;1235;1474;1475;1476;1477;1478;1526;1527;1626;1627;1634;1751;1752;2391;2392;2393;2394;2471;2574;2575;2610;2901;2902;3065;3071;3072;3229;3230;3231;3268;3269;3354;3355;3548;3549;3612;3843;3844;3845;3846;3847;3848;3849;3850;3851;3852;3987;3988;4299;4300;4301;4550;5298;5299;5300;5458;5459;5460;5461;5733;5734;5735;5736;6114;6…	48;57;370;652;785;1227;1233;1478;1526;1626;1634;1751;2393;2471;2574;2610;2901;3065;3072;3229;3268;3355;3548;3612;3843;3847;3850;3988;4299;4550;5300;5461;5735;6115;6281;6287;7116;7167;7282;7662;7760;7879;8087;8258;8954;9016;9239;9554;10028;10134;10163;10286;10351;10745;10746;10788;10907;10956;11318;11503;11962;11964;12600;12680;12975;13080;13096;13121;13480;13940;14463;14569;14594;15310;15346;1549…	68;69;70;71;72;73
P40150	P40150	34	34	2	Heat shock protein SSB2	SSB2	sp|P40150|SSB2_YEAST Ribosome-associated molecular chaperone SSB2 OS=Saccharomyces cerevisiae (strain ATCC 204508 / S288c) OX=559292 GN=SSB2 PE=1 SV=2	1	34	34	2	34	34	34	34	2	2	64.6	64.6	3.6	66.594	613	613	0	323.31	By MS/MS	By MS/MS	64.6	64.6	51567000000	25502000000	26065000000	25127000000	25464000000	59	52	111				551	6;341;432;511;1206;1402;1422;2189;2266;2267;2402;3101;3379;3599;3804;3877;4163;4218;4219;4518;4593;4645;4842;4879;4880;5038;5081;5126;5139;5326;5332;5345;5464;5850	True;True;True;True;True;True;True;True;True;True;True;True;True;True;True;True;True;True;True;True;True;True;True;True;True;True;True;True;True;True;True;True;True;True	6;356;451;530;1268;1473;1493;2284;2366;2367;2505;3252;3538;3776;4000;4085;4086;4408;4474;4475;4810;4811;4898;4954;5153;5191;5192;5358;5405;5450;5464;5655;5662;5675;5799;6204	11;12;972;973;974;975;1265;1266;1267;1268;1440;1441;3632;3633;4270;4271;4316;4317;6698;6699;6700;6701;6702;6897;6898;6899;6900;6901;6902;6903;6904;6905;6906;7312;7313;7314;7315;9833;9834;9835;9836;10618;10619;11490;11491;12245;12246;12551;12552;12553;12554;12555;13561;13562;13759;13760;13761;13762;14680;14681;14682;14683;14684;14685;14686;14687;14973;14974;15152;15153;15630;15631;15632;15633;1590…	10;11;1050;1051;1052;1053;1361;1362;1363;1364;1517;1518;4006;4007;4648;4686;4687;7331;7332;7333;7334;7335;7527;7528;7529;7530;7531;7532;7533;7534;7972;7973;7974;7975;10731;10732;10733;10734;11547;11548;12612;12613;13445;13446;13801;13802;13803;13804;13805;13806;13807;13808;14922;14923;15127;15128;16090;16091;16092;16093;16094;16095;16096;16373;16374;16557;17025;17026;17027;17028;17029;17030;17415…	10;1050;1362;1518;4006;4648;4686;7333;7530;7532;7975;10731;11547;12612;13446;13807;14922;15127;15128;16093;16374;16557;17026;17416;17418;18042;18225;18311;18341;18980;19004;19033;19335;20317		39
P00359	P00359	23	23	10	Glyceraldehyde-3-phosphate dehydrogenase 3	TDH3	sp|P00359|G3P3_YEAST Glyceraldehyde-3-phosphate dehydrogenase 3 OS=Saccharomyces cerevisiae (strain ATCC 204508 / S288c) OX=559292 GN=TDH3 PE=1 SV=3	1	23	23	10	22	22	22	22	9	10	78	78	40.7	35.746	332	332	0	323.31	By MS/MS	By MS/MS	78	78	41880000000	21791000000	20089000000	21351000000	19733000000	39	47	86				15	735;1290;1291;2024;2215;2226;2227;2695;2815;2816;2934;3624;3704;4310;5246;5690;5870;5939;6017;6117;6143;6251;6252	True;True;True;True;True;True;True;True;True;True;True;True;True;True;True;True;True;True;True;True;True;True;True	764;1353;1354;2114;2310;2311;2322;2323;2819;2820;2943;2944;3076;3802;3888;4569;5571;6033;6034;6225;6226;6295;6375;6479;6505;6506;6619;6620	2092;2093;2094;2095;2096;3816;3817;3818;6207;6208;6209;6210;6211;6212;6213;6755;6756;6757;6758;6759;6760;6778;6779;6780;6781;8448;8449;8450;8756;8757;8758;9302;9303;11558;11559;11803;11804;11805;13966;13967;17002;17003;18212;18213;18214;18215;18723;18724;18725;18726;18727;18728;18878;18879;19081;19082;19083;19084;19380;19381;19464;19465;19466;19467;19468;19469;19808;19809;19810;19811;19812;19813;…	2219;2220;2221;2222;2223;2224;2225;4169;4170;4171;6796;6797;6798;6799;6800;6801;6802;6803;6804;6805;6806;7383;7384;7385;7386;7387;7388;7404;7405;7406;7407;9257;9258;9259;9260;9573;9574;9575;10217;10218;12675;12923;12924;12925;12926;12927;12928;12929;15327;15328;18590;18591;18592;18593;19855;19856;19857;19858;20356;20357;20358;20359;20360;20361;20499;20500;20501;20706;20707;20708;20709;21024;21025…	2221;4169;4170;6798;7387;7404;7407;9258;9574;9575;10217;12675;12927;15328;18590;19856;20360;20499;20706;21024;21096;21483;21484	56;57	20;21;22
P48231	P48231	1	1	1	Tricalbin-2	TCB2	sp|P48231|TCB2_YEAST Tricalbin-2 OS=Saccharomyces cerevisiae (strain ATCC 204508 / S288c) OX=559292 GN=TCB2 PE=1 SV=1	1	1	1	1	1	1	1	1	1	1	1.4	1.4	1.4	132.51	1178	1178	0.0013889	1.8572	By MS/MS	By MS/MS	1.4	1.4	32090000000	15422000000	16669000000	0	16474000000	3	2	5				624	5789	TRUE	6139	18453;18454;18455;18456	20082;20083;20084;20085;20086	20082	253;254;255
P05030;P19657	P05030;P19657	30;16	30;16	30;16	Plasma membrane ATPase 1;Plasma membrane ATPase 2	PMA1;PMA2	sp|P05030|PMA1_YEAST Plasma membrane ATPase 1 OS=Saccharomyces cerevisiae (strain ATCC 204508 / S288c) OX=559292 GN=PMA1 PE=1 SV=2;sp|P19657|PMA2_YEAST Plasma membrane ATPase 2 OS=Saccharomyces cerevisiae (strain ATCC 204508 / S288c) OX=559292 GN=PMA2 PE=1	2	30	30	30	30	30	30	30	30	30	40.4	40.4	40.4	99.618	918	918;947	0	323.31	By MS/MS	By MS/MS	40.4	40.4	28290000000	13873000000	14417000000	13836000000	13832000000	48	51	99				62	49;543;593;1755;1757;2058;2059;2195;2700;2701;2739;2933;3165;3543;3587;3824;3887;4326;4327;4456;4598;4599;5157;5421;5613;5909;6083;6124;6337;6338	True;True;True;True;True;True;True;True;True;True;True;True;True;True;True;True;True;True;True;True;True;True;True;True;True;True;True;True;True;True	49;562;615;1840;1841;1843;2149;2150;2151;2290;2825;2826;2864;3075;3318;3319;3716;3764;4026;4027;4098;4099;4586;4587;4737;4738;4905;4906;5482;5755;5952;6265;6444;6486;6708;6709	103;104;1523;1524;1676;1677;1678;1679;5513;5514;5515;5516;5517;5520;5521;6367;6368;6369;6370;6371;6372;6373;6374;6375;6376;6714;6715;6716;6717;8463;8464;8465;8466;8467;8468;8562;8563;8564;8565;9298;9299;9300;9301;10003;10004;10005;10006;10007;10008;10009;10010;11302;11303;11304;11305;11462;11463;12337;12338;12339;12340;12341;12342;12579;12580;12581;12582;14006;14007;14008;14009;14010;14011;14012;…	92;93;1595;1596;1740;1741;1742;1743;6096;6097;6098;6099;6100;6103;6104;6994;6995;6996;6997;6998;6999;7000;7001;7002;7346;7347;7348;7349;9271;9272;9273;9274;9275;9276;9379;9380;9381;9382;10214;10215;10216;10897;10898;10899;10900;10901;10902;10903;12389;12390;12391;12392;12585;12586;13550;13551;13552;13553;13554;13555;13829;13830;13831;15361;15362;15363;15364;15365;15366;15367;15908;15909;15910;159…	93;1596;1740;6098;6103;6997;7002;7346;9272;9276;9382;10215;10902;12389;12586;13555;13829;15361;15366;15908;16399;16403;18385;19242;19688;20435;20913;21039;21749;21752		25;26;27
P25491	P25491	21	21	21	Mitochondrial protein import protein MAS5	YDJ1	sp|P25491|MAS5_YEAST Mitochondrial protein import protein MAS5 OS=Saccharomyces cerevisiae (strain ATCC 204508 / S288c) OX=559292 GN=YDJ1 PE=1 SV=1	1	21	21	21	21	20	21	20	21	20	46.2	46.2	46.2	44.67	409	409	0	215.57	By MS/MS	By MS/MS	46.2	46.2	26582000000	12919000000	13663000000	12947000000	13307000000	53	52	105				293	396;895;896;1511;1512;1580;1607;1697;1698;1751;1752;2082;2465;2674;2751;2822;2842;4487;5823;6321;6357	True;True;True;True;True;True;True;True;True;True;True;True;True;True;True;True;True;True;True;True;True	412;934;935;1585;1586;1657;1686;1781;1782;1836;1837;2174;2574;2575;2798;2877;2950;2977;4771;4772;4773;6175;6176;6692;6729	1155;1156;2642;2643;2644;2645;2646;2647;4742;4743;4744;4745;4746;4943;4944;4945;4946;5107;5108;5373;5374;5375;5376;5377;5378;5501;5502;5503;5504;5505;5506;5507;5508;6428;6429;6430;6431;7572;7573;7574;7575;7576;7577;8396;8397;8398;8399;8602;8603;8604;8605;8778;8779;8780;8781;8905;8906;8907;14569;14570;14571;14572;14573;14574;14575;18549;18550;18551;18552;18553;18554;18555;18556;18557;18558;18559;2…	1255;1256;2856;2857;2858;2859;2860;2861;2862;5255;5256;5257;5258;5259;5475;5476;5477;5478;5479;5480;5481;5482;5483;5695;5696;5962;5963;5964;5965;5966;5967;6085;6086;6087;6088;6089;6090;6091;6092;7055;7056;7057;7058;7059;7060;7061;7062;7063;8250;8251;8252;8253;8254;8255;9210;9211;9212;9213;9428;9429;9430;9431;9432;9433;9601;9602;9603;9604;9605;9765;9766;9767;9768;9769;9770;9771;9772;15973;15974;15…	1256;2856;2858;5255;5259;5479;5695;5963;5966;6087;6092;7061;8252;9210;9433;9601;9769;15978;20182;21704;21808		45
P46655	P46655	41	41	41	Glutamate--tRNA ligase, cytoplasmic	GUS1	sp|P46655|SYEC_YEAST Glutamate--tRNA ligase, cytoplasmic OS=Saccharomyces cerevisiae (strain ATCC 204508 / S288c) OX=559292 GN=GUS1 PE=1 SV=3	1	41	41	41	40	41	40	41	40	41	65.4	65.4	65.4	80.842	708	708	0	323.31	By MS/MS	By MS/MS	62.6	65.4	26881000000	12642000000	14239000000	13510000000	12900000000	63	60	123				601	18;283;303;465;586;646;706;758;827;1084;1368;1588;1893;2172;2318;2326;2364;2657;2684;2728;3015;3068;3432;3433;3528;3529;3530;3597;3646;3764;4003;4068;4318;4601;4980;5160;5314;5848;6239;6245;6455	True;True;True;True;True;True;True;True;True;True;True;True;True;True;True;True;True;True;True;True;True;True;True;True;True;True;True;True;True;True;True;True;True;True;True;True;True;True;True;True;True	18;296;316;484;607;668;669;732;787;859;1138;1438;1439;1665;1980;2267;2419;2428;2467;2777;2808;2853;3157;3217;3596;3597;3700;3701;3702;3774;3824;3951;3952;4238;4309;4577;4578;4908;5296;5485;5643;6202;6606;6612;6613;6830	37;38;832;833;880;881;882;883;1339;1340;1654;1655;1656;1657;1791;1792;1793;1982;1983;2147;2148;2149;2150;2388;2389;2390;2391;3235;3236;3237;3238;4193;4194;4195;4196;4197;4198;4199;4200;4962;4963;4964;4965;4966;4967;5846;5847;6659;6660;7026;7027;7063;7064;7223;7224;7225;7226;8277;8278;8416;8417;8527;8528;9482;9483;9696;9697;10822;10823;10824;10825;11265;11266;11267;11268;11269;11270;11484;11485;11…	36;37;911;912;913;914;958;959;960;961;962;1425;1426;1721;1722;1723;1838;1839;1840;1841;1842;2080;2081;2277;2278;2279;2280;2556;2557;2558;2559;3528;3529;3530;3531;4576;4577;4578;4579;4580;4581;4582;4583;4584;4585;5497;5498;5499;5500;5501;5502;6443;6444;7293;7294;7295;7296;7667;7668;7715;7885;7886;7887;7888;9064;9065;9230;9231;9330;9331;10376;10377;10378;10379;10588;11828;11829;11830;11831;12353;12…	36;912;960;1426;1721;1842;2080;2280;2557;3528;4576;5498;6444;7296;7668;7715;7885;9064;9230;9331;10376;10588;11829;11831;12354;12355;12357;12609;12714;13141;14453;14621;15340;16407;17809;18390;18955;20312;21449;21465;22088	194;195;196	62
P32473	P32473	18	18	18	Pyruvate dehydrogenase E1 component subunit beta, mitochondrial	PDB1	sp|P32473|ODPB_YEAST Pyruvate dehydrogenase E1 component subunit beta, mitochondrial OS=Saccharomyces cerevisiae (strain ATCC 204508 / S288c) OX=559292 GN=PDB1 PE=1 SV=2	1	18	18	18	16	18	16	18	16	18	74.9	74.9	74.9	40.053	366	366	0	323.31	By MS/MS	By MS/MS	74.9	74.9	25642000000	12612000000	13030000000	11121000000	12296000000	29	36	65				363	16;534;884;998;1111;1864;1921;2908;2941;4244;4300;4653;4854;5366;5493;6093;6121;6343	True;True;True;True;True;True;True;True;True;True;True;True;True;True;True;True;True;True	16;553;918;919;920;1047;1165;1950;2010;2011;3049;3083;4502;4559;4963;5166;5696;5697;5828;6455;6483;6714	29;30;31;32;33;34;1505;1506;2547;2548;2549;2550;2551;2552;2553;2554;2555;2556;2557;2558;2948;2949;3302;3303;3304;3305;5777;5778;5779;5780;5940;5941;5942;5943;5944;5945;9218;9219;9317;9318;9319;9320;13831;13832;13833;13834;13947;15169;15170;15837;15838;15839;15840;17412;17413;17414;17415;17742;19328;19329;19387;19388;19389;19390;19391;20103;20104;20105;20106	27;28;29;30;31;32;33;1581;2732;2733;2734;2735;2736;2737;2738;2739;2740;2741;3200;3201;3591;3592;3593;3594;6377;6378;6379;6380;6536;6537;6538;6539;6540;10129;10130;10235;10236;10237;15206;15207;15208;15209;15309;16569;16570;17341;17342;17343;17344;17345;19077;19078;19389;20970;20971;20972;20973;20974;21031;21032;21033;21034;21759;21760;21761;21762;21763	31;1581;2739;3200;3591;6377;6536;10130;10236;15209;15309;16570;17343;19077;19389;20971;21032;21760	120;121	47;48
Q00955;P32874	Q00955	103;2	103;2	103;2	Acetyl-CoA carboxylase;Biotin carboxylase	ACC1	sp|Q00955|ACAC_YEAST Acetyl-CoA carboxylase OS=Saccharomyces cerevisiae (strain ATCC 204508 / S288c) OX=559292 GN=ACC1 PE=1 SV=2	2	103	103	103	102	99	102	99	102	99	65.3	65.3	65.3	250.35	2233	2233;2273	0	323.31	By MS/MS	By MS/MS	64	61.8	18739000000	9506200000	9233200000	9324300000	9252100000	110	113	223				704	51;75;86;126;134;185;238;448;471;480;537;684;685;714;741;797;929;987;1042;1043;1046;1138;1272;1342;1557;1600;1732;1779;1801;1952;1953;2050;2069;2112;2131;2173;2331;2342;2350;2380;2393;2468;2618;2632;2649;2673;2789;3025;3095;3158;3305;3316;3325;3418;3485;3524;3569;3591;3607;3676;3756;3864;4125;4133;4148;4293;4296;4371;4396;4475;4500;4502;4549;4554;4606;4711;4727;4792;4805;4892;4916;4963;5088;5168;…	True;True;True;True;True;True;True;True;True;True;True;True;True;True;True;True;True;True;True;True;True;True;True;True;True;True;True;True;True;True;True;True;True;True;True;True;True;True;True;True;True;True;True;True;True;True;True;True;True;True;True;True;True;True;True;True;True;True;True;True;True;True;True;True;True;True;True;True;True;True;True;True;True;True;True;True;True;True;True;True…	51;75;86;136;145;196;249;467;490;499;556;710;711;741;742;770;827;971;972;1034;1094;1095;1098;1193;1335;1409;1633;1634;1679;1817;1865;1887;2042;2043;2141;2161;2205;2225;2268;2433;2444;2452;2483;2496;2578;2737;2752;2769;2797;2916;3169;3246;3311;3463;3474;3483;3580;3654;3696;3745;3768;3785;3855;3943;4072;4367;4375;4392;4552;4555;4636;4663;4664;4758;4792;4794;4852;4858;4913;5021;5037;5103;5116;5205;5…	107;108;168;169;191;192;452;453;469;470;471;472;581;582;583;584;705;706;1303;1304;1305;1306;1351;1352;1373;1374;1511;1512;1929;1930;1931;1932;2039;2040;2106;2107;2278;2279;2773;2774;2910;2911;3116;3117;3118;3119;3124;3125;3358;3359;3783;3784;4044;4045;4046;4047;4894;4895;4896;4897;5093;5094;5095;5096;5452;5453;5569;5570;5647;5648;5649;5650;6041;6042;6043;6044;6353;6354;6396;6397;6398;6399;6489;64…	96;97;158;159;183;184;545;546;560;561;562;563;664;665;666;667;783;784;1395;1396;1397;1398;1437;1455;1456;1585;1586;2031;2032;2033;2034;2171;2172;2232;2233;2433;2434;3038;3039;3167;3168;3169;3399;3400;3401;3406;3407;3408;3640;3641;4142;4143;4412;4413;4414;4415;5427;5428;5429;5430;5683;5684;5685;5686;6035;6154;6155;6264;6265;6266;6267;6633;6634;6635;6636;6981;6982;7021;7022;7023;7024;7117;7118;7119…	97;158;184;546;560;665;783;1397;1437;1456;1586;2032;2034;2171;2233;2433;3039;3168;3399;3401;3408;3641;4142;4415;5427;5686;6035;6155;6266;6634;6635;6982;7023;7117;7161;7297;7722;7743;7756;7921;7941;8263;8853;9013;9048;9208;9525;10423;10701;10883;11369;11388;11405;11731;12001;12345;12525;12595;12648;12794;13126;13776;14729;14744;14812;15298;15303;15487;15535;15947;16063;16065;16257;16283;16429;1671…	264;265;266;267
Q03940	Q03940	25	25	25	RuvB-like protein 1	RVB1	sp|Q03940|RUVB1_YEAST RuvB-like protein 1 OS=Saccharomyces cerevisiae (strain ATCC 204508 / S288c) OX=559292 GN=RVB1 PE=1 SV=1	1	25	25	25	25	25	25	25	25	25	69.1	69.1	69.1	50.452	463	463	0	323.31	By MS/MS	By MS/MS	69.1	69.1	17890000000	9337500000	8552500000	9221100000	8561800000	31	35	66				734	176;225;1073;1074;1075;1197;1339;1858;1982;2462;2775;2903;3051;3321;3525;4314;4648;4698;5237;5402;5456;5758;6008;6058;6258	True;True;True;True;True;True;True;True;True;True;True;True;True;True;True;True;True;True;True;True;True;True;True;True;True	187;236;1125;1126;1127;1259;1406;1944;2072;2571;2902;3044;3199;3479;3697;4573;4958;5008;5562;5735;5791;6105;6366;6418;6626	562;563;564;674;675;676;677;3196;3197;3198;3199;3200;3201;3202;3203;3614;3615;4036;4037;4038;4039;5765;5766;6115;6116;6117;6118;7551;7552;8658;8659;8660;8661;9205;9206;9207;9637;9638;10453;10454;11257;11258;11259;11260;13974;13975;15160;15161;15281;15282;15283;15284;16981;16982;16983;16984;17538;17539;17662;17663;18378;18379;19063;19064;19065;19222;19223;19224;19225;19226;19828;19829;19830;19831	648;649;752;753;754;755;3486;3487;3488;3489;3490;3491;3492;3493;3990;3991;4404;4405;4406;4407;6368;6710;6711;6712;8217;8218;9488;9489;9490;10119;10120;10529;10530;11398;11399;12346;12347;12348;12349;15333;15334;16562;16684;16685;16686;16687;18570;18571;18572;18573;19196;19197;19312;19313;20017;20018;20689;20690;20691;20864;20865;20866;20867;20868;21496;21497;21498;21499	649;754;3487;3491;3492;3991;4406;6368;6711;8218;9490;10119;10529;11399;12348;15334;16562;16684;18571;19197;19313;20017;20689;20867;21496
P40090	P40090	32	32	32	MAU2 chromatid cohesion factor homolog	SCC4	sp|P40090|SCC4_YEAST MAU2 chromatid cohesion factor homolog OS=Saccharomyces cerevisiae (strain ATCC 204508 / S288c) OX=559292 GN=SCC4 PE=1 SV=1	1	32	32	32	32	31	32	31	32	31	58.3	58.3	58.3	72.14	624	624	0	264.84	By MS/MS	By MS/MS	58.3	57.2	18094000000	9251900000	8841700000	9006900000	8919500000	43	44	87				550	485;590;601;982;1584;1661;1730;1842;2348;2748;2975;2991;3517;3534;3576;3778;3801;3814;3983;4019;4397;4528;4575;4833;5112;5564;5763;6026;6043;6169;6171;6204	True;True;True;True;True;True;True;True;True;True;True;True;True;True;True;True;True;True;True;True;True;True;True;True;True;True;True;True;True;True;True;True	504;612;623;1029;1661;1744;1815;1928;2450;2874;3117;3133;3688;3706;3752;3967;3996;3997;4012;4013;4209;4260;4665;4829;4830;4880;5144;5436;5903;6110;6384;6401;6533;6535;6569	1383;1384;1385;1386;1668;1669;1670;1671;1694;1695;2898;2899;2900;2901;4955;4956;5243;5244;5448;5449;5734;5735;7106;7107;8596;8597;9394;9395;9432;9433;11200;11201;11202;11203;11279;11280;11424;11425;11426;11427;12034;12237;12238;12239;12240;12277;12278;12279;12280;12281;12972;12973;13157;13158;14196;14197;14804;14805;14806;14935;14936;14937;14938;15602;15603;16685;16686;16687;16688;17905;17906;183…	1465;1466;1467;1733;1734;1735;1736;1755;1756;3157;3158;3159;5490;5491;5492;5821;5822;6029;6030;6340;6341;7753;9422;9423;10300;10301;10333;10334;12269;12270;12271;12272;12368;12369;12538;12539;12540;12541;13167;13437;13438;13439;13440;13482;13483;13484;13485;13486;13487;13488;14267;14268;14517;14518;14519;14520;15538;15539;16213;16214;16215;16337;16338;16339;16340;16998;16999;18280;18281;18282;182…	1465;1734;1756;3157;5490;5822;6029;6340;7753;9422;10300;10334;12271;12369;12539;13167;13437;13487;14267;14517;15539;16213;16339;16998;18282;19542;20027;20726;20779;21155;21161;21346		60;61
P39078	P39078	21	21	21	T-complex protein 1 subunit delta	CCT4	sp|P39078|TCPD_YEAST T-complex protein 1 subunit delta OS=Saccharomyces cerevisiae (strain ATCC 204508 / S288c) OX=559292 GN=CCT4 PE=1 SV=2	1	21	21	21	20	21	20	21	20	21	52.1	52.1	52.1	57.603	528	528	0	135.82	By MS/MS	By MS/MS	47.3	52.1	15343000000	7962200000	7380800000	7358600000	7898000000	20	21	41				513	477;529;614;939;1722;1759;1826;1856;1861;2240;2340;2696;2921;3179;4135;4226;4324;4795;4878;5155;5819	True;True;True;True;True;True;True;True;True;True;True;True;True;True;True;True;True;True;True;True;True	496;548;636;983;1807;1845;1912;1942;1947;2338;2442;2821;3062;3333;4377;4482;4584;5106;5190;5480;6171	1365;1366;1490;1491;1492;1493;1723;1724;1725;1726;2799;2800;5429;5430;5526;5527;5705;5706;5761;5762;5771;5772;6819;6820;7093;8451;8452;8453;8454;9247;9248;10041;10042;13406;13407;13775;13776;14002;14003;15522;15523;15903;15904;16787;16788;16789;16790;18541;18542	1449;1566;1567;1568;1569;1781;1782;3062;3063;6011;6108;6109;6314;6315;6316;6365;6366;6373;7443;7444;7740;9261;9262;9263;9264;10156;10157;10930;10931;14747;14748;15139;15358;16922;16923;17413;17414;18377;18378;18379;18380;20167	1449;1569;1781;3063;6011;6109;6316;6366;6373;7444;7740;9262;10157;10930;14748;15139;15358;16922;17413;18378;20167
P02994	P02994	19	19	19	Elongation factor 1-alpha	TEF1	sp|P02994|EF1A_YEAST Elongation factor 1-alpha OS=Saccharomyces cerevisiae (strain ATCC 204508 / S288c) OX=559292 GN=TEF1 PE=1 SV=1	1	19	19	19	19	19	19	19	19	19	61.8	61.8	61.8	50.032	458	458	0	141.27	By MS/MS	By MS/MS	61.8	61.8	15254000000	7792800000	7460900000	7531700000	7480900000	32	35	67				45	1004;1288;1410;1683;1731;2333;3473;4122;4462;4541;4782;4799;5162;5443;5444;5635;5774;6269;6452	True;True;True;True;True;True;True;True;True;True;True;True;True;True;True;True;True;True;True	1053;1351;1481;1767;1816;2435;3642;4364;4744;4745;4843;5093;5110;5487;5777;5778;5974;5975;6121;6122;6638;6827	2963;2964;3812;3813;4287;4288;5346;5347;5450;5451;7075;7076;10957;10958;13379;13380;13381;13382;13383;14515;14516;14517;14834;14835;14836;14837;15492;15493;15528;15529;15530;15531;16804;16805;16806;16807;17631;17632;17633;17634;17635;17636;18083;18084;18085;18086;18087;18088;18411;18412;18413;18414;18415;19857;19858;20418;20419;20420;20421	3213;4165;4661;4662;5933;5934;5935;5936;5937;6031;6032;6033;6034;7725;7726;11976;11977;14722;14723;14724;14725;14726;15920;15921;15922;16238;16239;16240;16898;16928;16929;16930;16931;18392;18393;18394;18395;18396;18397;18398;19280;19281;19282;19283;19284;19285;19286;19287;19288;19289;19731;19732;19733;19734;19735;19736;20046;20047;20048;20049;20050;20051;20052;21522;22078;22079;22080;22081;22082;…	3213;4165;4662;5934;6033;7725;11976;14726;15922;16240;16898;16929;18398;19280;19284;19731;20047;21522;22078	61;62	23
Q12464	Q12464	32	32	32	RuvB-like protein 2	RVB2	sp|Q12464|RUVB2_YEAST RuvB-like protein 2 OS=Saccharomyces cerevisiae (strain ATCC 204508 / S288c) OX=559292 GN=RVB2 PE=1 SV=1	1	32	32	32	32	32	32	32	32	32	77.7	77.7	77.7	51.611	471	471	0	323.31	By MS/MS	By MS/MS	77.7	77.7	14885000000	7413000000	7471800000	7350600000	7376000000	45	44	89				844	68;216;319;440;476;816;838;938;1684;1685;2427;2871;3880;4140;4141;4321;4576;4662;4852;4950;4951;5006;5056;5213;5356;5543;5579;5649;5678;5897;6470;6503	True;True;True;True;True;True;True;True;True;True;True;True;True;True;True;True;True;True;True;True;True;True;True;True;True;True;True;True;True;True;True;True	68;227;333;459;495;846;870;982;1768;1769;2533;3011;4089;4090;4382;4383;4384;4385;4581;4881;4972;5164;5265;5266;5267;5325;5378;5538;5686;5881;5918;5990;6021;6253;6847;6880	151;152;153;154;655;656;657;658;920;921;922;923;1285;1286;1287;1288;1363;1364;2340;2341;2342;2343;2344;2345;2346;2347;2348;2411;2412;2797;2798;5348;5349;5350;5351;7404;7405;9112;9113;12560;12561;12562;13415;13416;13417;13418;13419;13420;13421;13422;13423;13424;13994;13995;13996;13997;14939;14940;15183;15184;15833;15834;16174;16175;16176;16177;16178;16179;16180;16181;16380;16381;16532;16533;16931;…	143;144;145;735;736;737;738;1001;1002;1003;1004;1380;1381;1382;1447;1448;2506;2507;2508;2509;2510;2511;2512;2513;2514;2576;3060;3061;5938;5939;5940;5941;8066;10030;10031;13813;13814;14756;14757;14758;14759;14760;14761;14762;15351;15352;15353;15354;15355;16341;16342;16582;16583;17338;17339;17747;17748;17749;17750;17751;17752;17753;17754;17755;17756;17964;18125;18526;18527;19054;19055;19491;19492;1…	144;735;1003;1382;1447;2510;2576;3060;5939;5940;8066;10030;13814;14756;14761;15355;16342;16582;17338;17750;17756;17964;18125;18526;19055;19491;19604;19767;19833;20408;22182;22237	287;288;289	85
P46672	P46672	18	18	18	tRNA-aminoacylation cofactor ARC1	ARC1	sp|P46672|ARC1_YEAST tRNA-aminoacylation cofactor ARC1 OS=Saccharomyces cerevisiae (strain ATCC 204508 / S288c) OX=559292 GN=ARC1 PE=1 SV=2	1	18	18	18	18	17	18	17	18	17	65.4	65.4	65.4	42.083	376	376	0	203.15	By MS/MS	By MS/MS	65.4	65.4	12199000000	6622800000	5576200000	6236700000	5867600000	27	27	54				602	298;732;1234;2092;2153;2713;2714;3081;4790;5105;5106;5145;5610;5701;5784;6211;6443;6510	True;True;True;True;True;True;True;True;True;True;True;True;True;True;True;True;True;True	311;760;1296;2184;2248;2838;2839;3232;5101;5429;5430;5470;5949;6045;6133;6134;6576;6817;6887	866;867;868;869;2081;2082;2083;2084;2085;2086;3686;3687;3688;3689;6449;6450;6451;6584;6585;6586;6587;6588;8494;8495;8496;9768;9769;15510;15511;15512;15513;16669;16670;16671;16672;16673;16674;16763;16764;18026;18027;18233;18234;18440;18441;18442;18443;19689;19690;19691;19692;20370;20371;20579;20580;20581;20582	944;945;946;947;2209;2210;2211;2212;2213;4053;4054;4055;7081;7082;7083;7084;7200;7201;7202;7203;7204;7205;7206;9300;9301;9302;9303;10665;10666;16913;16914;16915;16916;18266;18267;18268;18269;18270;18271;18352;18353;19680;19874;19875;20072;20073;20074;21361;21362;21363;21364;22029;22251;22252;22253;22254;22255;22256	947;2212;4055;7082;7201;9300;9302;10665;16916;18266;18267;18352;19680;19874;20073;21363;22029;22252
P16140	P16140	31	31	31	V-type proton ATPase subunit B	VMA2	sp|P16140|VATB_YEAST V-type proton ATPase subunit B OS=Saccharomyces cerevisiae (strain ATCC 204508 / S288c) OX=559292 GN=VMA2 PE=1 SV=2	1	31	31	31	30	31	30	31	30	31	79.3	79.3	79.3	57.749	517	517	0	323.31	By MS/MS	By MS/MS	79.3	79.3	12848000000	5868200000	6980200000	6324700000	6318400000	35	40	75				205	193;339;418;451;526;533;606;806;1118;1841;2060;2190;2305;2447;2546;2560;2727;2752;2979;3461;3583;4010;4337;4358;4405;5315;5569;5603;5619;5777;5949	True;True;True;True;True;True;True;True;True;True;True;True;True;True;True;True;True;True;True;True;True;True;True;True;True;True;True;True;True;True;True	204;353;435;470;545;552;628;836;1173;1927;2152;2285;2405;2406;2555;2662;2678;2852;2878;3121;3629;3630;3760;4249;4598;4622;4623;4678;5644;5908;5942;5958;6125;6126;6305	599;600;601;602;964;965;1209;1210;1313;1314;1482;1483;1504;1706;1707;1708;1709;2316;2317;3321;3322;5732;5733;6377;6378;6379;6380;6703;6704;6705;6706;6985;6986;6987;6988;6989;7453;7454;7863;7864;7924;7925;7926;8523;8524;8525;8526;8606;8607;9402;9403;9404;9405;10928;10929;10930;10931;11455;11456;13125;13126;13127;13128;14038;14039;14104;14105;14106;14107;14295;14296;17285;17286;17932;17933;18011;18…	683;684;685;686;1043;1044;1303;1304;1404;1559;1560;1580;1765;1766;1767;1768;2481;2482;3609;3610;6337;6338;6339;7003;7004;7005;7006;7336;7337;7338;7607;7608;7609;7610;8108;8109;8578;8579;8644;8645;9326;9327;9328;9329;9434;10307;10308;10309;11947;11948;12578;12579;14482;14483;14484;14485;15389;15462;15463;15464;15465;15676;15677;18956;18957;19583;19584;19664;19665;19703;19704;19705;19706;20058;2005…	683;1043;1303;1404;1559;1580;1767;2482;3609;6338;7003;7337;7607;8109;8578;8644;9326;9434;10307;11947;12579;14483;15389;15462;15676;18957;19584;19665;19703;20060;20518	105;106;107;108
P47079	P47079	34	34	34	T-complex protein 1 subunit theta	CCT8	sp|P47079|TCPQ_YEAST T-complex protein 1 subunit theta OS=Saccharomyces cerevisiae (strain ATCC 204508 / S288c) OX=559292 GN=CCT8 PE=1 SV=1	1	34	34	34	34	34	34	34	34	34	77.1	77.1	77.1	61.662	568	568	0	323.31	By MS/MS	By MS/MS	77.1	77.1	11458000000	5686700000	5771600000	5785900000	5513900000	36	37	73				613	151;1018;1102;1103;1104;1125;1379;1728;1894;1998;1999;2006;2007;2008;2394;2421;2503;2940;3145;3264;3360;3480;3797;4385;4411;4419;5420;5479;5517;5574;5707;5714;5956;6324	True;True;True;True;True;True;True;True;True;True;True;True;True;True;True;True;True;True;True;True;True;True;True;True;True;True;True;True;True;True;True;True;True;True	162;1067;1156;1157;1158;1180;1450;1813;1981;2088;2089;2096;2097;2098;2497;2526;2617;3082;3296;3420;3519;3649;3991;4651;4652;4684;4685;4695;5754;5814;5852;5913;6051;6058;6312;6695	512;513;2990;2991;3277;3278;3279;3280;3281;3282;3283;3284;3285;3335;3336;4222;4223;5442;5443;5848;5849;6150;6151;6152;6153;6154;6155;6169;6170;6171;6172;6173;6174;7288;7289;7367;7368;7711;7712;9313;9314;9315;9316;9934;9935;9936;9937;10333;10334;10583;10584;10972;10973;12226;12227;14169;14170;14171;14172;14307;14308;14309;14310;14412;14413;17581;17582;17583;17714;17715;17785;17786;17945;17946;1824…	603;604;3239;3240;3569;3570;3571;3572;3573;3574;3575;3619;3620;4608;6023;6024;6445;6446;6745;6746;6747;6748;6749;6750;6764;6765;6766;6767;7943;7944;8021;8415;8416;10227;10228;10229;10230;10231;10232;10233;10234;10828;10829;10830;10831;11293;11294;11519;11991;11992;13423;13424;15516;15517;15518;15519;15686;15687;15688;15689;15690;15825;19239;19240;19241;19365;19366;19426;19427;19595;19596;19896;19…	603;3239;3569;3571;3574;3620;4608;6023;6445;6748;6750;6764;6765;6767;7944;8021;8415;10232;10831;11294;11519;11991;13423;15517;15688;15825;19239;19366;19427;19595;19896;19908;20528;21713
P32562	P32562	36	36	36	Cell cycle serine/threonine-protein kinase CDC5/MSD2	CDC5	sp|P32562|CDC5_YEAST Cell cycle serine/threonine-protein kinase CDC5/MSD2 OS=Saccharomyces cerevisiae (strain ATCC 204508 / S288c) OX=559292 GN=CDC5 PE=1 SV=1	1	36	36	36	36	36	36	36	36	36	58	58	58	81.03	705	705	0	323.31	By MS/MS	By MS/MS	58	58	10537000000	5263000000	5274200000	5124700000	5224400000	51	47	98				373	541;631;814;955;1002;1126;1334;1452;1804;1905;1984;2099;2132;2155;2325;2442;2776;2924;2945;2958;2959;3050;3075;3173;3380;3677;3711;4580;4613;4928;5071;5951;6237;6317;6379;6380	True;True;True;True;True;True;True;True;True;True;True;True;True;True;True;True;True;True;True;True;True;True;True;True;True;True;True;True;True;True;True;True;True;True;True;True	560;653;844;1000;1051;1181;1401;1525;1890;1992;2074;2191;2192;2226;2250;2427;2549;2550;2903;3065;3087;3100;3101;3198;3226;3327;3539;3856;3897;4885;4920;5243;5393;6307;6604;6688;6752;6753	1519;1520;1762;1763;2335;2336;2337;2833;2834;2958;2959;2960;2961;3337;3338;4024;4025;4540;4541;5655;5656;5871;5872;6121;6122;6462;6463;6464;6465;6466;6541;6542;6543;6591;6592;7059;7060;7061;7062;7439;7440;7441;7442;8662;8663;8664;8665;9252;9253;9328;9329;9353;9354;9355;9356;9357;9358;9631;9632;9633;9634;9635;9636;9754;9755;9756;9757;10027;10028;10029;10030;10620;10621;11688;11689;11841;11842;1184…	1592;1593;1812;1813;2502;2503;3090;3091;3209;3210;3211;3621;3622;4394;4395;5031;5032;6272;6273;6463;6464;6715;6716;6717;6718;7094;7095;7096;7097;7098;7162;7163;7164;7208;7209;7712;7713;7714;8096;8097;8098;8099;8100;9491;9492;9493;10160;10161;10244;10245;10265;10266;10267;10268;10269;10523;10524;10525;10526;10527;10528;10652;10653;10654;10655;10918;10919;10920;11549;11550;12795;12979;12980;12981;1…	1592;1812;2503;3091;3211;3621;4395;5032;6273;6464;6715;7095;7164;7208;7714;8099;9492;10161;10244;10265;10269;10527;10653;10918;11549;12795;12980;16352;16469;17712;18155;20521;21446;21697;21857;21861	123;124
P32324	P32324	45	45	45	Elongation factor 2	EFT1	sp|P32324|EF2_YEAST Elongation factor 2 OS=Saccharomyces cerevisiae (strain ATCC 204508 / S288c) OX=559292 GN=EFT1 PE=1 SV=1	1	45	45	45	45	45	45	45	45	45	68.6	68.6	68.6	93.288	842	842	0	323.31	By MS/MS	By MS/MS	68.6	68.6	9479000000	4732000000	4747000000	4585600000	4779700000	50	47	97				350	44;72;73;92;111;242;399;444;478;782;787;918;952;996;1294;1543;1638;1786;1942;2102;2431;2502;2567;2569;2613;2712;2759;2794;2829;3082;3138;3724;4126;4350;4582;5103;5104;5131;5265;5354;5618;5986;6087;6147;6234	True;True;True;True;True;True;True;True;True;True;True;True;True;True;True;True;True;True;True;True;True;True;True;True;True;True;True;True;True;True;True;True;True;True;True;True;True;True;True;True;True;True;True;True;True	44;72;73;94;113;253;415;463;497;812;817;957;997;1045;1357;1619;1721;1872;2032;2195;2538;2615;2616;2685;2687;2732;2837;2886;2921;2961;3233;3289;3910;4368;4613;4614;4887;5427;5428;5455;5592;5684;5957;6344;6448;6510;6601	93;94;161;162;163;164;165;166;236;237;278;279;712;713;1161;1162;1295;1296;1367;1368;1369;1370;2249;2250;2258;2259;2260;2261;2695;2696;2827;2828;2944;2945;3825;3826;4858;4859;4860;5195;5196;5582;5583;6021;6022;6471;6472;7416;7417;7705;7706;7707;7708;7709;7710;7948;7949;7952;7953;8087;8088;8490;8491;8492;8493;8629;8630;8710;8711;8824;8825;9770;9771;9919;9920;11871;11872;13389;13390;14089;14090;1409…	84;152;153;154;155;156;242;243;280;281;789;790;1261;1262;1263;1389;1450;1451;1452;1453;2409;2410;2418;2419;2420;2907;2908;3085;3086;3196;3197;4177;5384;5385;5386;5776;5777;6167;6168;6617;7102;7103;8077;8078;8409;8410;8411;8412;8413;8414;8663;8664;8667;8842;8843;9296;9297;9298;9299;9459;9460;9533;9534;9662;9663;10667;10668;10813;10814;13004;13005;14730;14731;15448;15449;15450;16354;18262;18263;182…	84;153;156;243;280;789;1261;1389;1452;2410;2419;2908;3086;3196;4177;5385;5776;6167;6617;7103;8078;8411;8663;8667;8842;9299;9460;9533;9662;10668;10813;13004;14730;15449;16354;18262;18265;18320;18694;19051;19701;20646;20922;21107;21439		46
P02557	P02557	18	18	18	Tubulin beta chain	TUB2	sp|P02557|TBB_YEAST Tubulin beta chain OS=Saccharomyces cerevisiae (strain ATCC 204508 / S288c) OX=559292 GN=TUB2 PE=1 SV=2	1	18	18	18	17	18	17	18	17	18	59.1	59.1	59.1	50.922	457	457	0	323.31	By MS/MS	By MS/MS	57.3	59.1	8841500000	4427200000	4414200000	4188600000	4601200000	23	22	45				42	865;1306;1814;2580;2833;3004;3193;3445;3459;3834;4180;4843;4957;5559;5814;6407;6438;6439	True;True;True;True;True;True;True;True;True;True;True;True;True;True;True;True;True;True	899;1369;1900;2698;2965;3146;3347;3609;3627;4039;4432;5154;5273;5898;6164;6780;6812;6813	2494;2495;2496;2497;3873;5680;5681;5682;5683;7975;7976;8850;8851;8852;8853;9458;9459;10100;10101;10846;10847;10848;10849;10925;10926;12426;12427;13651;13652;15634;15635;15636;15637;16192;16193;16194;16195;17895;17896;18504;18505;20294;20295;20360;20361;20362;20363	2680;2681;2682;2683;4232;6291;6292;6293;6294;8685;8686;9699;9700;9701;10356;10357;11002;11003;11854;11855;11856;11857;11943;11944;11945;13662;13663;15020;15021;17031;17032;17033;17034;17766;17767;17768;17769;19533;19534;20126;20127;21960;21961;22020;22021;22022	2680;4232;6294;8685;9699;10356;11002;11857;11945;13662;15020;17031;17766;19533;20127;21960;22020;22022
P54783	P54783	25	25	25	D-arabinono-1,4-lactone oxidase	ALO1	sp|P54783|ALO_YEAST D-arabinono-1,4-lactone oxidase OS=Saccharomyces cerevisiae (strain ATCC 204508 / S288c) OX=559292 GN=ALO1 PE=1 SV=1	1	25	25	25	25	25	25	25	25	25	48.9	48.9	48.9	59.493	526	526	0	182.07	By MS/MS	By MS/MS	48.9	48.9	8816700000	4375200000	4441500000	4412700000	4352000000	32	32	64				690	500;501;788;983;1218;1453;1522;1672;2767;2780;3751;3988;3989;4258;4566;4897;5137;5505;5506;5752;5753;6153;6173;6207;6309	True;True;True;True;True;True;True;True;True;True;True;True;True;True;True;True;True;True;True;True;True;True;True;True;True	519;520;818;1030;1280;1526;1596;1755;2894;2907;3938;4215;4216;4516;4870;5211;5462;5840;5841;6099;6100;6516;6537;6572;6680	1420;1421;1422;1423;2262;2263;2902;2903;2904;3655;3656;4542;4543;4769;4770;5267;5268;5269;5270;8643;8644;8674;8675;8676;8677;11975;11976;12984;12985;12986;12987;12988;13862;13863;13864;13865;14903;14904;14905;15993;15994;15995;15996;16744;16745;16746;16747;17760;17761;17762;17763;17764;17765;18364;18365;18366;18367;18368;18369;19492;19493;19537;19538;19681;19682;20023;20024;20025;20026	1498;1499;1500;1501;2421;2422;3160;3161;3162;4027;4028;5033;5034;5290;5291;5842;5843;5844;5845;9475;9476;9501;9502;9503;13113;13114;14278;14279;14280;14281;14282;15234;15235;16304;16305;16306;17524;17525;17526;18334;18335;18336;18337;19402;19403;19404;19405;19406;19407;20003;20004;20005;20006;20007;20008;21121;21122;21164;21353;21354;21684;21685;21686;21687	1499;1501;2421;3162;4027;5034;5291;5844;9475;9503;13113;14279;14282;15235;16306;17525;18336;19402;19404;20003;20007;21122;21164;21354;21684
P39077	P39077	34	34	34	T-complex protein 1 subunit gamma	CCT3	sp|P39077|TCPG_YEAST T-complex protein 1 subunit gamma OS=Saccharomyces cerevisiae (strain ATCC 204508 / S288c) OX=559292 GN=CCT3 PE=1 SV=2	1	34	34	34	33	33	33	33	33	33	69.5	69.5	69.5	58.814	534	534	0	312.55	By MS/MS	By MS/MS	68	69.3	8940500000	4352300000	4588300000	4339700000	4543200000	36	39	75				512	36;257;630;672;1027;1245;2037;2072;2073;2489;2670;2762;2763;2803;2849;3252;3759;3818;3848;4035;4102;4236;4347;4562;4969;5235;5439;5717;5749;5765;5766;6094;6146;6496	True;True;True;True;True;True;True;True;True;True;True;True;True;True;True;True;True;True;True;True;True;True;True;True;True;True;True;True;True;True;True;True;True;True	36;268;652;698;1076;1307;2128;2164;2165;2602;2794;2889;2890;2930;2984;3408;3946;4020;4053;4276;4344;4492;4608;4866;5285;5560;5773;6062;6096;6112;6113;6456;6509;6873	77;78;745;746;1760;1761;1904;1905;3012;3013;3714;3715;6328;6329;6330;6331;6403;6404;6405;6406;6407;6408;7680;7681;8386;8387;8388;8389;8633;8634;8635;8728;8729;8730;8921;8922;10308;10309;11992;11993;12325;12326;12457;12458;13190;13191;13192;13193;13194;13195;13341;13342;13794;13795;13796;13797;14056;14057;14897;14898;16220;16221;16975;16976;17620;17621;18273;18274;18358;18359;18393;18394;18395;183…	72;73;818;819;1810;1811;2006;2007;3258;3259;4077;4078;6960;6961;6962;6963;7028;7029;7030;7031;7032;7033;8385;8386;9199;9200;9201;9202;9463;9464;9465;9551;9552;9553;9786;9787;11273;11274;13131;13132;13539;13540;13691;13692;14550;14551;14552;14553;14689;15158;15159;15160;15161;15406;15407;16298;16299;17788;17789;18564;18565;19271;19916;19917;19997;19998;19999;20032;20033;20034;20035;20975;20976;211…	72;819;1811;2007;3259;4077;6961;7029;7032;8385;9201;9464;9465;9552;9786;11273;13132;13540;13691;14552;14689;15160;15406;16298;17789;18565;19271;19916;19999;20033;20034;20976;21105;22227
P06780	P06780	6	6	6	GTP-binding protein RHO1	RHO1	sp|P06780|RHO1_YEAST GTP-binding protein RHO1 OS=Saccharomyces cerevisiae (strain ATCC 204508 / S288c) OX=559292 GN=RHO1 PE=1 SV=3	1	6	6	6	6	6	6	6	6	6	34	34	34	23.152	209	209	0	19.061	By MS/MS	By MS/MS	34	34	9877000000	4178900000	5698100000	4864700000	4945700000	6	5	11				91	1927;1928;3678;3939;4649;5261	True;True;True;True;True;True	2017;2018;3857;4156;4959;5588	5958;5959;5960;5961;11690;11691;12731;12732;15162;15163;17061;17062	6551;6552;6553;6554;12796;12797;13977;13978;16563;16564;18687	6552;6553;12797;13978;16563;18687
P05750	P05750	16	16	16	40S ribosomal protein S3	RPS3	sp|P05750|RS3_YEAST 40S ribosomal protein S3 OS=Saccharomyces cerevisiae (strain ATCC 204508 / S288c) OX=559292 GN=RPS3 PE=1 SV=5	1	16	16	16	16	16	16	16	16	16	67.5	67.5	67.5	26.502	240	240	0	123.23	By MS/MS	By MS/MS	67.5	67.5	7999900000	4115500000	3884400000	4002900000	3913100000	21	23	44				76	249;250;854;930;1097;1373;1735;1877;2516;3355;3649;4608;5535;5536;6260;6501	True;True;True;True;True;True;True;True;True;True;True;True;True;True;True;True	260;261;887;973;1151;1444;1820;1963;1964;2631;3514;3827;4915;5871;5872;5873;5874;6629;6878	726;727;728;729;2449;2450;2451;2452;2775;2776;3268;3269;4209;4210;4211;4212;5458;5459;5806;5807;5808;5809;7744;7745;10573;10574;11615;11616;11617;11618;15032;15033;15034;15035;17831;17832;17833;17834;17835;17836;17837;17838;19836;19837;19838;19839;20561;20562	801;802;803;804;2612;2613;2614;2615;3040;3561;3562;4593;4594;4595;4596;6040;6041;6405;6406;6407;6408;8448;8449;8450;11510;11511;12720;12721;12722;12723;16436;16437;16438;19473;19474;19475;19476;19477;19478;19479;21504;21505;21506;21507;22234;22235	801;803;2614;3040;3562;4595;6041;6408;8450;11511;12721;16436;19473;19476;21506;22234	65	28
P07251	P07251	23	23	23	ATP synthase subunit alpha, mitochondrial	ATP1	sp|P07251|ATPA_YEAST ATP synthase subunit alpha, mitochondrial OS=Saccharomyces cerevisiae (strain ATCC 204508 / S288c) OX=559292 GN=ATP1 PE=1 SV=5	1	23	23	23	23	23	23	23	23	23	56.3	56.3	56.3	58.607	545	545	0	241.22	By MS/MS	By MS/MS	56.3	56.3	7502200000	4000700000	3501400000	3776600000	3684600000	26	25	51				100	333;411;905;1295;1837;1889;2036;2068;2329;3122;3731;4477;4495;4546;4643;4679;4982;5142;5250;5348;5785;5899;6112	True;True;True;True;True;True;True;True;True;True;True;True;True;True;True;True;True;True;True;True;True;True;True	347;428;944;1358;1923;1976;2127;2160;2431;3273;3918;4761;4786;4787;4849;4952;4989;5298;5467;5575;5678;6135;6255;6474	951;952;953;954;1190;1191;2665;2666;2667;3827;3828;5724;5725;5837;5838;5839;6326;6327;6394;6395;7069;7070;9887;9888;11927;11928;14551;14552;14635;14636;14637;14851;14852;15148;15149;15216;15217;16248;16249;16250;16251;16757;16758;16759;17010;17011;17370;17371;18444;18445;18446;18447;18788;18789;19370;19371	1030;1031;1032;1033;1284;1285;2877;2878;4178;4179;6330;6331;6332;6435;6436;6437;6958;6959;7019;7020;7719;7720;10785;10786;13067;13068;15958;15959;16052;16053;16054;16252;16553;16554;16613;16614;17812;17813;18347;18348;18349;18599;18600;19039;19040;20075;20076;20077;20078;20414;20415;21014;21015	1030;1284;2877;4179;6331;6435;6959;7019;7720;10786;13068;15958;16053;16252;16554;16614;17812;18349;18600;19040;20075;20414;21015
P47912;P39002	P47912	28;3	28;3	27;2	Long-chain-fatty-acid--CoA ligase 4	FAA4	sp|P47912|LCF4_YEAST Long-chain-fatty-acid--CoA ligase 4 OS=Saccharomyces cerevisiae (strain ATCC 204508 / S288c) OX=559292 GN=FAA4 PE=1 SV=1	2	28	28	27	28	27	28	27	27	26	54.6	54.6	53.6	77.266	694	694;694	0	303.33	By MS/MS	By MS/MS	54.6	54.6	6902600000	3523000000	3379600000	3308600000	3329100000	32	31	63				623	199;624;627;752;1328;1479;1497;1676;2043;2357;2515;2733;2855;2972;3490;3655;3919;4047;4137;4146;4297;4992;5293;5336;5452;5465;5891;5896	True;True;True;True;True;True;True;True;True;True;True;True;True;True;True;True;True;True;True;True;True;True;True;True;True;True;True;True	210;646;649;781;1395;1552;1570;1759;2134;2459;2630;2858;2990;3114;3659;3833;4133;4288;4379;4390;4556;5311;5621;5622;5666;5786;5787;5800;6247;6252	618;619;620;1748;1749;1754;1755;2135;2136;4009;4010;4593;4594;4646;4647;5277;5278;5279;5280;6341;6342;7124;7125;7740;7741;7742;7743;8552;8553;8933;8934;9386;9387;10994;10995;11628;11629;12673;12674;13219;13220;13221;13410;13411;13459;13460;13461;13462;13942;16349;16350;16351;16352;17148;17149;17150;17151;17152;17153;17341;17342;17653;17654;17655;17656;17687;17688;18771;18772;18781;18782	702;703;704;705;1802;1805;1806;2268;2269;4383;5077;5078;5131;5132;5851;5852;5853;5854;6973;6974;7770;8444;8445;8446;8447;9371;9372;9796;9797;10294;10295;12009;12010;12733;12734;13922;14576;14577;14578;14751;14752;14806;14807;14808;14809;15304;17936;17937;17938;18785;18786;18787;18788;18789;18790;19012;19013;19303;19304;19305;19306;19341;19342;20398;20399;20405;20406;20407	702;1802;1805;2269;4383;5077;5132;5853;6974;7770;8445;9371;9796;10294;12009;12733;13922;14577;14752;14806;15304;17938;18786;19013;19306;19342;20398;20405	252
P38295	P38295	21	21	21	Medium-chain fatty acid ethyl ester synthase/esterase 2	EHT1	sp|P38295|MCFS2_YEAST Medium-chain fatty acid ethyl ester synthase/esterase 2 OS=Saccharomyces cerevisiae (strain ATCC 204508 / S288c) OX=559292 GN=EHT1 PE=1 SV=1	1	21	21	21	20	21	20	21	20	21	52.3	52.3	52.3	51.255	451	451	0	236.39	By MS/MS	By MS/MS	52.3	52.3	6379400000	3467900000	2911500000	3182600000	2984100000	28	29	57				469	146;718;719;726;840;841;959;1235;1304;1610;1621;1622;3862;4023;4085;4155;5269;5270;5642;6016;6224	True;True;True;True;True;True;True;True;True;True;True;True;True;True;True;True;True;True;True;True;True	157;746;747;754;872;873;1005;1297;1367;1689;1701;1702;4070;4264;4327;4400;5596;5597;5982;5983;6374;6589;6590	498;499;2047;2048;2049;2050;2051;2052;2068;2069;2070;2415;2416;2417;2418;2419;2420;2845;2846;2847;2848;3690;3691;3867;3868;3869;3870;5112;5113;5142;5143;5144;5145;12521;12522;13167;13168;13308;13309;13310;13311;13538;13539;17077;17078;17079;17080;17081;17082;17083;18103;18104;18105;18106;19079;19080;19719;19720;19721;19722	587;588;2177;2178;2179;2180;2181;2182;2197;2198;2199;2578;2579;2580;2581;2582;2583;3105;3106;3107;3108;4056;4057;4224;4225;4226;4227;5700;5701;5726;5727;5728;13773;13774;14529;14530;14660;14661;14662;14904;14905;18703;18704;18705;18706;18707;18708;19750;19751;19752;19753;20704;20705;21387;21388;21389;21390	588;2178;2180;2199;2578;2580;3105;4056;4224;5701;5726;5728;13773;14530;14661;14905;18703;18705;19750;20704;21388	182;183
P00958	P00958	43	43	43	Methionine--tRNA ligase, cytoplasmic	MES1	sp|P00958|SYMC_YEAST Methionine--tRNA ligase, cytoplasmic OS=Saccharomyces cerevisiae (strain ATCC 204508 / S288c) OX=559292 GN=MES1 PE=1 SV=4	1	43	43	43	42	42	42	42	42	42	68.2	68.2	68.2	85.677	751	751	0	323.31	By MS/MS	By MS/MS	68.2	66.7	7103300000	3345800000	3757600000	3348300000	3528100000	44	46	90				34	77;158;219;346;487;635;709;733;761;1150;1172;1210;1212;1853;1903;2016;2152;2212;2367;2932;3014;3045;3098;3449;4096;4139;4211;4276;4482;4529;4567;4771;5406;5600;5840;6067;6205;6447;6456;6457;6490;6500;6517	True;True;True;True;True;True;True;True;True;True;True;True;True;True;True;True;True;True;True;True;True;True;True;True;True;True;True;True;True;True;True;True;True;True;True;True;True;True;True;True;True;True;True	77;169;230;361;506;657;735;761;762;790;1207;1231;1272;1274;1939;1990;2106;2247;2307;2470;3074;3156;3193;3249;3613;3614;4338;4381;4467;4535;4766;4831;4871;5082;5739;5939;6193;6428;6570;6822;6831;6832;6867;6877;6894	172;173;526;527;663;664;993;994;1389;1390;1770;1771;1986;1987;2087;2088;2089;2090;2154;2155;2156;2157;2158;2159;3440;3441;3442;3443;3524;3525;3638;3639;3642;3643;5756;5867;5868;6191;6192;6193;6194;6582;6583;6749;6750;7231;7232;9296;9297;9480;9481;9621;9622;9813;9814;10858;10859;10860;10861;13332;13333;13413;13414;13746;13747;13901;13902;13903;13904;14560;14561;14807;14808;14906;14907;15470;15471;…	162;163;618;619;741;1075;1076;1470;1471;1819;1820;2084;2085;2214;2215;2216;2217;2283;2284;2285;2286;3773;3774;3775;3776;3864;4011;4012;4015;4016;6360;6460;6781;6782;6783;6784;6785;7199;7377;7378;7892;7893;10212;10213;10374;10375;10514;10515;10705;10706;11865;11866;11867;11868;14681;14682;14754;14755;15117;15118;15266;15267;15268;15269;15966;15967;16216;16307;16308;16878;16879;16880;19213;19214;19…	162;619;741;1076;1470;1820;2085;2214;2285;3773;3864;4011;4016;6360;6460;6783;7199;7377;7893;10213;10374;10514;10706;11866;14682;14754;15117;15268;15966;16216;16308;16880;19213;19658;20219;20887;21350;22067;22093;22094;22215;22233;22266	59;60
P05317	P05317	10	10	10	60S acidic ribosomal protein P0	RPP0	sp|P05317|RLA0_YEAST 60S acidic ribosomal protein P0 OS=Saccharomyces cerevisiae (strain ATCC 204508 / S288c) OX=559292 GN=RPP0 PE=1 SV=2	1	10	10	10	10	10	10	10	10	10	41	41	41	33.717	312	312	0	91.634	By MS/MS	By MS/MS	41	41	6359800000	3282000000	3077900000	3309900000	3013900000	12	11	23				63	107;441;679;1778;1908;1989;3537;4234;4913;5563	True;True;True;True;True;True;True;True;True;True	109;460;705;1864;1995;2079;3710;4490;5228;5902	268;269;1289;1290;1919;1920;5567;5568;5877;5878;5879;5880;6132;6133;11288;11289;13790;13791;16092;16093;16094;16095;17903;17904	270;271;1383;1384;2021;2022;6152;6153;6470;6471;6472;6473;6728;6729;12378;12379;15155;15156;17683;17684;17685;17686;19541	271;1383;2022;6153;6472;6728;12378;15156;17683;19541
P04840	P04840	16	16	16	Mitochondrial outer membrane protein porin 1	POR1	sp|P04840|VDAC1_YEAST Mitochondrial outer membrane protein porin 1 OS=Saccharomyces cerevisiae (strain ATCC 204508 / S288c) OX=559292 GN=POR1 PE=1 SV=4	1	16	16	16	15	16	15	16	15	16	72.8	72.8	72.8	30.428	283	283	0	164.63	By MS/MS	By MS/MS	72.8	72.8	6580900000	3210300000	3370600000	3164700000	3284700000	20	18	38				61	573;591;3076;3477;3557;3958;4045;4046;4469;4504;4532;4685;5016;5020;6049;6259	True;True;True;True;True;True;True;True;True;True;True;True;True;True;True;True	593;594;613;3227;3646;3733;4177;4286;4287;4752;4796;4834;4995;5335;5339;6408;6627;6628	1608;1609;1610;1611;1672;1673;9758;9759;10965;10966;10967;11378;11379;12784;12785;13216;13217;13218;14529;14530;14531;14532;14654;14655;14813;14814;14815;14816;15231;15232;16398;16399;16405;16406;19179;19180;19832;19833;19834;19835	1673;1674;1675;1737;1738;10656;10657;11984;11985;11986;11987;12487;12488;14023;14573;14574;14575;15933;15934;15935;15936;16069;16070;16220;16221;16222;16223;16626;17979;17980;17986;17987;20808;20809;21500;21501;21502;21503	1675;1737;10656;11986;12488;14023;14574;14575;15934;16069;16221;16626;17980;17986;20809;21501	64	24
P00925	P00925	21	21	11	Enolase 2	ENO2	sp|P00925|ENO2_YEAST Enolase 2 OS=Saccharomyces cerevisiae (strain ATCC 204508 / S288c) OX=559292 GN=ENO2 PE=1 SV=2	1	21	21	11	21	19	21	19	11	10	68.9	68.9	38.4	46.914	437	437	0	286.63	By MS/MS	By MS/MS	68.9	67.7	6050700000	3206100000	2844600000	3020300000	2799600000	29	28	57				29	5;26;412;453;1902;2031;2337;2349;3143;4241;4656;4783;4868;4869;5231;5299;5571;5996;6221;6279;6441	True;True;True;True;True;True;True;True;True;True;True;True;True;True;True;True;True;True;True;True;True	5;26;429;472;1989;2122;2439;2451;3294;4499;4966;5094;5180;5181;5556;5628;5910;6354;6586;6649;6815	9;10;53;54;1192;1193;1194;1195;1196;1197;1198;1317;1318;5865;5866;6301;6302;6303;6304;7087;7088;7108;7109;9927;9928;9929;13823;13824;13825;13826;15173;15494;15495;15496;15497;15869;15870;15871;16967;16968;16969;16970;17166;17167;17936;17937;17938;19037;19038;19711;19712;19939;19940;20366;20367	8;9;51;52;53;1286;1287;1288;1289;1290;1291;1292;1293;1294;1407;6458;6459;6918;6919;6920;6921;7735;7736;7754;10821;10822;10823;15197;15198;15199;15200;15201;15202;16573;16899;16900;16901;16902;17372;17373;17374;18556;18557;18558;18559;18803;18804;19586;19587;19588;20666;21381;21382;21604;21605;22025;22026	9;52;1288;1407;6459;6919;7735;7754;10821;15197;16573;16901;17373;17374;18558;18803;19588;20666;21382;21604;22025
Q08179	Q08179	28	28	28	Mitochondrial distribution and morphology protein 38	MDM38	sp|Q08179|MDM38_YEAST Mitochondrial distribution and morphology protein 38 OS=Saccharomyces cerevisiae (strain ATCC 204508 / S288c) OX=559292 GN=MDM38 PE=1 SV=1	1	28	28	28	27	28	27	28	27	28	50.3	50.3	50.3	65.004	573	573	0	323.31	By MS/MS	By MS/MS	49.9	50.3	6048500000	3033100000	3015300000	3054500000	2958700000	29	31	60				795	95;634;917;1016;1180;1221;1259;1565;2433;2508;2911;3131;3132;3276;3335;3713;3944;3945;4316;4434;5188;5282;5283;5284;5285;5375;5481;5561	True;True;True;True;True;True;True;True;True;True;True;True;True;True;True;True;True;True;True;True;True;True;True;True;True;True;True;True	97;656;956;1065;1241;1283;1321;1642;2540;2623;3052;3282;3283;3432;3493;3899;4163;4164;4575;4712;5513;5610;5611;5612;5613;5707;5816;5900	242;243;1768;1769;2693;2694;2987;2988;3558;3559;3661;3662;3741;3742;4912;4913;7420;7421;7422;7423;7724;7725;9226;9227;9908;9909;9910;10356;10357;10481;10482;11847;11848;12753;12754;12755;12756;12757;12758;13978;13979;14455;14456;16856;16857;16858;16859;17126;17127;17128;17129;17130;17131;17132;17133;17468;17469;17470;17471;17718;17719;17899;17900	247;248;1818;2905;2906;3235;3236;3237;3918;3919;4032;4033;4100;4101;4102;5441;5442;8080;8081;8082;8427;8428;10137;10138;10803;10804;10805;11313;11314;11422;11423;12983;12984;13997;13998;13999;14000;14001;14002;15337;15338;15870;18440;18441;18442;18443;18764;18765;18766;18767;18768;18769;18770;18771;19132;19133;19134;19135;19368;19537;19538	247;1818;2906;3237;3918;4032;4101;5441;8081;8427;10137;10804;10805;11313;11422;12984;13997;13999;15337;15870;18441;18765;18768;18769;18770;19132;19368;19538
Q08204	Q08204	2	2	2	Structural maintenance of chromosomes protein 5	SMC5	sp|Q08204|SMC5_YEAST Structural maintenance of chromosomes protein 5 OS=Saccharomyces cerevisiae (strain ATCC 204508 / S288c) OX=559292 GN=SMC5 PE=1 SV=1	1	2	2	2	2	2	2	2	2	2	1.5	1.5	1.5	126.04	1093	1093	0.0013755	1.8114	By MS/MS	By MS/MS	1.5	1.5	6510600000	2920100000	3590400000	3162700000	3305800000	2	1	3				797	2288;3396	True;True	2388;3555	6951;6952;10653;10654	7578;7579;11577	7579;11577
P28834	P28834	15	15	15	Isocitrate dehydrogenase [NAD] subunit 1, mitochondrial	IDH1	sp|P28834|IDH1_YEAST Isocitrate dehydrogenase [NAD] subunit 1, mitochondrial OS=Saccharomyces cerevisiae (strain ATCC 204508 / S288c) OX=559292 GN=IDH1 PE=1 SV=2	1	15	15	15	15	15	15	15	15	15	55.3	55.3	55.3	39.324	360	360	0	201.73	By MS/MS	By MS/MS	55.3	55.3	5766500000	2745600000	3020900000	2851700000	2879500000	20	16	36				327	431;621;836;1000;1001;1068;1204;1376;1658;1888;1939;2536;2889;4038;5380	True;True;True;True;True;True;True;True;True;True;True;True;True;True;True	450;643;868;1049;1050;1120;1266;1447;1741;1975;2029;2651;3029;4279;5712	1263;1264;1740;1741;1742;1743;2407;2408;2952;2953;2954;2955;2956;2957;3184;3185;3627;3628;3629;4217;4218;5238;5239;5835;5836;6016;6017;7781;7782;9155;9156;13200;13201;17482;17483;17484;17485	1359;1360;1795;1796;1797;1798;1799;2573;3204;3205;3206;3207;3208;3473;3474;4000;4001;4002;4602;4603;4604;5817;5818;6433;6434;6612;6613;8483;8484;8485;10067;14558;14559;19145;19146;19147;19148	1360;1796;2573;3204;3206;3474;4002;4602;5818;6433;6612;8485;10067;14558;19147
P07213	P07213	31	31	31	Mitochondrial import receptor subunit TOM70	TOM70	sp|P07213|TOM70_YEAST Mitochondrial import receptor subunit TOM70 OS=Saccharomyces cerevisiae (strain ATCC 204508 / S288c) OX=559292 GN=TOM70 PE=1 SV=2	1	31	31	31	28	31	28	31	28	31	58.8	58.8	58.8	70.122	617	617	0	323.31	By MS/MS	By MS/MS	57.9	58.8	5318600000	2601200000	2717400000	2631700000	2633100000	35	37	72				96	156;222;651;921;1088;1106;1191;1400;1456;1579;1936;1937;2568;2796;2797;2901;2973;3032;3056;3111;3112;3486;3511;3938;3943;4158;4569;4570;5005;5236;6518	True;True;True;True;True;True;True;True;True;True;True;True;True;True;True;True;True;True;True;True;True;True;True;True;True;True;True;True;True;True;True	167;233;674;962;1142;1160;1253;1471;1529;1656;2026;2027;2686;2923;2924;3042;3115;3180;3204;3262;3263;3655;3681;4155;4162;4403;4873;4874;5324;5561;6895	522;523;668;669;1804;1805;2749;2750;2751;3247;3288;3289;3290;3291;3601;3602;4266;4267;4548;4549;4550;4942;6011;6012;6013;7950;7951;8714;8715;8716;8717;8718;9202;9203;9388;9389;9390;9391;9593;9594;9647;9648;9649;9650;9857;9858;9859;9860;9861;10985;10986;11082;11083;11084;11085;12729;12730;12751;12752;13544;13545;13546;13547;13548;13549;14910;14911;14912;14913;16376;16377;16378;16379;16977;16978;16…	613;614;615;745;746;1852;3007;3008;3009;3539;3577;3578;3579;3580;3980;3981;4645;5038;5039;5040;5474;6608;6609;6610;8665;8666;9537;9538;9539;9540;9541;9542;10115;10116;10117;10296;10297;10298;10487;10488;10537;10538;10539;10540;10754;10755;10756;10757;12002;12111;12112;12113;12114;13976;13995;13996;14910;14911;14912;14913;16311;16312;16313;16314;17960;17961;17962;17963;18566;18567;18568;18569;2226…	614;745;1852;3007;3539;3577;3981;4645;5039;5474;6608;6610;8666;9537;9540;10117;10298;10487;10538;10754;10756;12002;12114;13976;13996;14910;16312;16314;17962;18568;22269
P25087	P25087	20	20	20	Sterol 24-C-methyltransferase	ERG6	sp|P25087|ERG6_YEAST Sterol 24-C-methyltransferase OS=Saccharomyces cerevisiae (strain ATCC 204508 / S288c) OX=559292 GN=ERG6 PE=1 SV=4	1	20	20	20	19	20	19	20	19	20	64.2	64.2	64.2	43.43	383	383	0	239.97	By MS/MS	By MS/MS	62.1	64.2	4789200000	2388300000	2400900000	2368900000	2392200000	22	26	48				280	1124;1333;1645;1746;2080;2232;2817;2879;3067;3079;3162;3763;4393;4614;5346;5925;5926;6176;6428;6504	True;True;True;True;True;True;True;True;True;True;True;True;True;True;True;True;True;True;True;True	1179;1400;1728;1831;2172;2330;2945;3019;3216;3230;3315;3950;4660;4921;5676;6281;6282;6540;6802;6881	3333;3334;4020;4021;4022;4023;5208;5209;5210;5211;5489;5490;5491;5492;6425;6804;6805;8759;8760;9129;9130;9131;9132;9694;9695;9764;9765;9997;9998;12000;12001;14187;14188;15058;15059;17364;17365;17366;17367;18847;18848;18849;18850;18851;18852;19542;19543;19544;19545;20339;20340;20568;20569	3617;3618;4390;4391;4392;4393;5789;5790;5791;5792;6075;6076;6077;6078;6079;7053;7428;7429;9576;9577;10046;10047;10048;10586;10587;10661;10662;10891;10892;13137;13138;15532;16470;16471;19034;19035;19036;20469;20470;20471;20472;20473;20474;20475;21167;21168;21169;21170;22000;22001;22241;22242	3617;4390;5792;6075;7053;7429;9576;10048;10587;10662;10891;13137;15532;16470;19035;20469;20473;21170;22001;22242
P09733	P09733	16	16	10	Tubulin alpha-1 chain	TUB1	sp|P09733|TBA1_YEAST Tubulin alpha-1 chain OS=Saccharomyces cerevisiae (strain ATCC 204508 / S288c) OX=559292 GN=TUB1 PE=1 SV=2	1	16	16	10	16	16	16	16	10	10	55	55	35.3	49.799	447	447	0	211.04	By MS/MS	By MS/MS	55	55	4594200000	2291900000	2302300000	2196200000	2339800000	17	21	38				129	83;99;198;410;669;914;1044;1411;1414;1785;2336;2362;2913;2963;5640;6417	True;True;True;True;True;True;True;True;True;True;True;True;True;True;True;True	83;101;209;427;695;953;1096;1482;1485;1871;2438;2465;3054;3105;5980;6790	185;186;252;253;614;615;616;617;1185;1186;1187;1188;1189;1897;1898;1899;1900;2687;2688;3120;3121;4289;4290;4291;4292;4297;4298;5579;5580;5581;7083;7084;7085;7086;7212;7213;7214;7215;9231;9232;9365;9366;9367;9368;18099;18100;20314;20315	177;178;255;256;698;699;700;701;1281;1282;1283;2001;2002;2003;2899;2900;3402;3403;4663;4664;4665;4666;4671;6164;6165;6166;7732;7733;7734;7875;7876;7877;10144;10275;10276;10277;19746;19747;21977;21978	178;255;700;1282;2002;2899;3403;4663;4671;6166;7734;7876;10144;10277;19746;21977
P0CX54;P0CX53	P0CX54;P0CX53	8;8	8;8	8;8	60S ribosomal protein L12-B;60S ribosomal protein L12-A	RPL12B;RPL12A	sp|P0CX54|RL12B_YEAST 60S ribosomal protein L12-B OS=Saccharomyces cerevisiae (strain ATCC 204508 / S288c) OX=559292 GN=RPL12B PE=1 SV=1;sp|P0CX53|RL12A_YEAST 60S ribosomal protein L12-A OS=Saccharomyces cerevisiae (strain ATCC 204508 / S288c) OX=559292 GN	2	8	8	8	8	8	8	8	8	8	57.6	57.6	57.6	17.822	165	165;165	0	157.27	By MS/MS	By MS/MS	57.6	57.6	4108600000	2223300000	1885400000	2000000000	2003400000	13	12	25				152	424;1045;2168;2345;4149;4330;4331;4332	True;True;True;True;True;True;True;True	441;1097;2263;2447;4393;4590;4591;4592;4593	1221;1222;1223;1224;3122;3123;6649;6650;6651;6652;7100;7101;13467;13468;13469;13470;14017;14018;14019;14020;14021;14022;14023;14024;14025;14026	1314;1315;1316;1317;3404;3405;7286;7287;7288;7289;7747;7748;7749;14813;14814;14815;14816;15372;15373;15374;15375;15376;15377;15378;15379;15380	1316;3404;7288;7749;14815;15373;15379;15380
[truncated: 776 more rows]
[truncated: 2 more columns]
