# Supplementary material for: A conserved ATP- and Scc2/4-dependent activity for cohesin in tethering DNA molecules
Source: Sci Adv. 2019 Nov 27;5(11):eaay6804. doi: 10.1126/sciadv.aay6804 (PMC6881171; doi:10.1126/sciadv.aay6804)
Supplement: Table S2 [file aay6804_Table_S2.xlsx]

## Sheet: modificationSpecificPeptides
Sequence	Modifications	Mass	Mass Fractional Part	Protein Groups	Proteins	Gene Names	Protein Names	Unique (Groups)	Unique (Proteins)	Acetyl (Protein N-term)	Deamidation (N)	Gln->pyro-Glu	Oxidation (M)	Missed cleavages	Identification type b003p113_mut_tryp_S2_TR01	Identification type b003p113_mut_tryp_S2_TR02	Experiment b003p113_mut_tryp_S2_TR01	Experiment b003p113_mut_tryp_S2_TR02	Retention time	Calibrated retention time	Charges	PEP	MS/MS scan number	Raw file	Score	Delta score	Intensity	Intensity b003p113_mut_tryp_S2_TR01	Intensity b003p113_mut_tryp_S2_TR02	Reverse	Potential contaminant	id	Protein group IDs	Peptide ID	Evidence IDs	MS/MS IDs	Best MS/MS	Deamidation (N) site IDs	Oxidation (M) site IDs	MS/MS Count
LTGNPELSSLDEVLAK	Unmodified	1684.89	0.888331	0	A5Z2X5	YPR010C-A	UPF0495 protein YPR010C-A	yes	yes	0	0	0	0	0	By MS/MS	By MS/MS	1	1	125.09	125.17	2	1.5093e-29	58071	b003p113_mut_tryp_S2_TR02	177.16	158.97	324630000	133360000	191270000			3803	0	3625	11560;11561	12676;12677	12677			2
VDMKYDIFAK	Unmodified	1228.62	0.616196	5	Irr1;P40541	IRR1	Cohesin subunit SCC3	yes	no	0	0	0	0	1		By MS/MS		1	99.245	99.395	3	0.014139	43532	b003p113_mut_tryp_S2_TR02	58.699	46.068	5564500	0	5564500			6084	5	5738	18318	19958	19958			1
VIKEKFDEFIK	Unmodified	1394.78	0.780953	5	Irr1;P40541	IRR1	Cohesin subunit SCC3	yes	no	0	0	0	0	2		By MS/MS		1	78.736	79.287	3	0.05554	32050	b003p113_mut_tryp_S2_TR02	31.478	22.733	7831300	0	7831300			6218	5	5863	18710	20343	20343			1
FIHHIHHFEKK	Unmodified	1471.78	0.783687	5	Irr1;P40541	IRR1	Cohesin subunit SCC3	yes	no	0	0	0	0	1	By MS/MS	By matching	1	1	40.464	40.69	2	0.0042743	9905	b003p113_mut_tryp_S2_TR01	78.334	68.902	10981000	4890500	6090100			1565	5	1492	4638;4639	5124	5124			1
EVDGLEVGPVVQVGIFIKILNDSLIYHLKDCAEVDSR	Unmodified	4139.16	0.161282	5	Irr1;P40541	IRR1	Cohesin subunit SCC3	yes	no	0	0	0	0	2	By MS/MS	By matching	1	1	147.54	147.56	5	0.035358	71125	b003p113_mut_tryp_S2_TR01	24.919	23.514	13229000	6991200	6237900			1364	5	1301	3861;3862	4220	4220			1
STDNSAIR	Unmodified	862.414	0.414459	5	Irr1;P40541	IRR1	Cohesin subunit SCC3	yes	no	0	0	0	0	0	By MS/MS	By matching	1	1	35.928	36.103	2	0.0059541	7205	b003p113_mut_tryp_S2_TR01	89.142	31.331	13488000	7607200	5881200			5435	5	5111	16683;16684	18279	18279			1
LNTLVISLAATNETFENINSLFYLK	Deamidation (N)	2828.48	0.484777	5	Irr1;P40541	IRR1	Cohesin subunit SCC3	yes	no	0	1	0	0	0	By MS/MS		1		143.36	143.36	3	1.349e-05	68764	b003p113_mut_tryp_S2_TR01	73.981	67.028	13892000	13892000	0			3622	5	3455	10916	11928	11928	18		1
YSMSEQFPFYLHDNASKVLLKIFLYLESLFAK	Unmodified	3840.98	0.984093	5	Irr1;P40541	IRR1	Cohesin subunit SCC3	yes	no	0	0	0	0	2	By MS/MS	By MS/MS	1	2	147.33	147.37	5	0.035162	71498	b003p113_mut_tryp_S2_TR02	26.826	25.281	16593000	6527800	10065000			6842	5	6465	20484;20485;20486	22170;22171	22171			2
DCAEVDSR	Unmodified	950.376	0.376359	5	Irr1;P40541	IRR1	Cohesin subunit SCC3	yes	no	0	0	0	0	0	By MS/MS	By MS/MS	1	1	39.436	39.611	2	0.035139	9284	b003p113_mut_tryp_S2_TR02	64.265	42.718	18531000	10196000	8334800			550	5	531	1500;1501	1576;1577	1577			2
VLLKIFLYLESLFAK	Unmodified	1796.09	0.0851802	5	Irr1;P40541	IRR1	Cohesin subunit SCC3	yes	no	0	0	0	0	1	By matching	By MS/MS	1	1	145.24	145.26	3	0.00065643	70079	b003p113_mut_tryp_S2_TR02	74.678	70.838	24064000	11907000	12157000			6283	5	5927	18853;18854	20476	20476			1
ILEVAIRDVNLDVR	Unmodified	1623.93	0.930805	5	Irr1;P40541	IRR1	Cohesin subunit SCC3	yes	no	0	0	0	0	1	By matching	By MS/MS	1	1	116.09	116.16	3	7.3038e-05	53023	b003p113_mut_tryp_S2_TR02	87.18	68.767	32180000	16849000	15331000			2573	5	2464	7570;7571	8249	8249			1
SESMLHLSIWIKNYPEYFLK	Unmodified	2497.27	0.271554	5	Irr1;P40541	IRR1	Cohesin subunit SCC3	yes	no	0	0	0	0	1	By MS/MS	By MS/MS	1	1	128.77	128.85	3	0.013122	60326	b003p113_mut_tryp_S2_TR02	45.138	38.263	35866000	10843000	25023000			5061	5	4750	15424;15425	16833;16834	16834			2
KIVDDTIMENPEPNK	Oxidation (M)	1757.85	0.850565	5	Irr1;P40541	IRR1	Cohesin subunit SCC3	yes	no	0	0	0	1	1		By MS/MS		1	63.4	64.052	3	0.000473	23293	b003p113_mut_tryp_S2_TR02	74.89	18.6	37051000	0	37051000			2957	5	2827	8799	9630	9630		3	1
SKFLSTVAK	Unmodified	979.57	0.570232	5	Irr1;P40541	IRR1	Cohesin subunit SCC3	yes	no	0	0	0	0	1	By MS/MS	By MS/MS	1	1	53.425	53.55	2	0.027449	17313	b003p113_mut_tryp_S2_TR01	78.516	70.176	54674000	27550000	27124000			5189	5	4877	15901;15902	17411;17412	17411			2
MLVLLATWNLEKWR	Unmodified	1771.98	0.980732	5	Irr1;P40541	IRR1	Cohesin subunit SCC3	yes	no	0	0	0	0	1	By MS/MS	By matching	1	1	131.72	131.8	3	2.2374e-09	61913	b003p113_mut_tryp_S2_TR01	128.31	110.17	62592000	40414000	22178000			4035	5	3830	12418;12419	13656	13656			1
KIVDDTIMENPEPNKK	Deamidation (N)	1870.93	0.934629	5	Irr1;P40541	IRR1	Cohesin subunit SCC3	yes	no	0	1	0	0	2	By MS/MS	By MS/MS	2	1	69.762	69.979	3;4	0.00077943	26666	b003p113_mut_tryp_S2_TR01	69.331	56.838	69501000	36379000	33121000			2960	5	2828	8821;8822;8823	9659;9660;9661	9659	16;17		3
MLVLLATWNLEKWREIIEK	Unmodified	2384.33	0.329009	5	Irr1;P40541	IRR1	Cohesin subunit SCC3	yes	no	0	0	0	0	2	By MS/MS	By MS/MS	1	1	135.1	135.12	4	8.5914e-10	64063	b003p113_mut_tryp_S2_TR02	115.98	112.64	80758000	35126000	45632000			4036	5	3831	12420;12421	13657;13658	13658			2
EKAPLQPNSER	Deamidation (N)	1268.64	0.636079	5	Irr1;P40541	IRR1	Cohesin subunit SCC3	yes	no	0	1	0	0	1	By MS/MS	By MS/MS	3	3	46.026	46.166	2;3	0.0023251	13414	b003p113_mut_tryp_S2_TR02	64.64	57.472	86152000	72153000	13999000			1133	5	1080	3215;3216;3217;3218;3219;3220	3506;3507;3508;3509	3509	9		3
EKFDEFIKTHEDLPK	Unmodified	1874.94	0.941429	5	Irr1;P40541	IRR1	Cohesin subunit SCC3	yes	no	0	0	0	0	2	By MS/MS	By MS/MS	1	1	87.678	87.853	4	0.0070757	36826	b003p113_mut_tryp_S2_TR01	42.242	30.219	94100000	44496000	49604000			1140	5	1086	3243;3244	3536;3537	3536			2
MGPLYQNFAEFMTK	2 Oxidation (M)	1707.76	0.763664	5	Irr1;P40541	IRR1	Cohesin subunit SCC3	yes	no	0	0	0	2	0	By MS/MS	By MS/MS	3	3	119.81	119.89	2	0.00030926	54346	b003p113_mut_tryp_S2_TR02	79.693	73.16	100010000	49925000	50089000			3983	5	3792	12179;12180;12181;12182;12183;12184	13369;13370;13371;13372;13373;13374	13372		4;5	5
MDPNNSRDDYKDLTCSLYELYINK	Deamidation (N)	2967.33	0.326638	5	Irr1;P40541	IRR1	Cohesin subunit SCC3	yes	no	0	1	0	0	2	By MS/MS	By MS/MS	1	1	130.32	130.39	4	4.0135e-05	61122	b003p113_mut_tryp_S2_TR01	70.352	64.572	118220000	53291000	64930000			3957	5	3769	12016;12017	13151;13152	13151	23;24		2
APLQPNSER	Deamidation (N)	1011.5	0.498523	5	Irr1;P40541	IRR1	Cohesin subunit SCC3	yes	no	0	1	0	0	0	By MS/MS	By MS/MS	2	2	49.783	49.959	2	1.7951e-06	14371	b003p113_mut_tryp_S2_TR01	108.46	102.98	138770000	65801000	72968000			319	5	305	888;889;890;891	972;973;974	972	9		3
FDEFIKTHEDLPK	Unmodified	1617.8	0.803873	5	Irr1;P40541	IRR1	Cohesin subunit SCC3	yes	no	0	0	0	0	1	By MS/MS	By MS/MS	2	2	82.151	82.377	3;4	0.00063678	33866	b003p113_mut_tryp_S2_TR01	73.927	53.821	143640000	65534000	78105000			1478	5	1407	4280;4281;4282;4283	4655;4656;4657	4655			2
DYENSISK	Deamidation (N)	955.413	0.413456	5	Irr1;P40541	IRR1	Cohesin subunit SCC3	yes	no	0	1	0	0	0	By MS/MS	By MS/MS	1	1	52.91	53.036	2	0.013119	17126	b003p113_mut_tryp_S2_TR02	101.64	73.537	154300000	66543000	87756000			875	5	843	2423;2424	2586;2587	2587	10		2
IVDDTIMENPEPNK	Oxidation (M)	1629.76	0.755602	5	Irr1;P40541	IRR1	Cohesin subunit SCC3	yes	no	0	0	0	1	0	By MS/MS	By MS/MS	2	3	74.608	74.959	2	6.1311e-05	30062	b003p113_mut_tryp_S2_TR01	93.258	74.99	161750000	78778000	82971000			2785	5	2664	8310;8311;8312;8313;8314	9104;9105;9106;9107;9108	9105		3	5
TLEKLESTIAETQGSK	Unmodified	1733.9	0.904709	5	Irr1;P40541	IRR1	Cohesin subunit SCC3	yes	no	0	0	0	0	1	By MS/MS	By MS/MS	2	2	86.832	87.008	2;3	2.2825e-15	36433	b003p113_mut_tryp_S2_TR01	162.93	133.97	200860000	104350000	96509000			5763	5	5429	17600;17601;17602;17603	19254;19255;19256;19257	19255			4
VEDHDVHSNESSNETIGEIQLLFQRQKLHEFYLLISK	Unmodified	4395.21	0.213528	5	Irr1;P40541	IRR1	Cohesin subunit SCC3	yes	no	0	0	0	0	2	By matching	By MS/MS	1	1	125.91	125.99	6	1.3559e-07	58610	b003p113_mut_tryp_S2_TR02	60.574	57.438	202750000	116500000	86252000			6095	5	5748	18356;18357	19996	19996			1
DKFLQEFINLLLNCCGSVAR	Unmodified	2396.2	0.198071	5	Irr1;P40541	IRR1	Cohesin subunit SCC3	yes	no	0	0	0	0	1	By MS/MS	By MS/MS	1	1	145.68	145.7	3	2.1703e-35	70137	b003p113_mut_tryp_S2_TR01	163.53	149.52	227630000	118820000	108810000			673	5	650	1802;1803	1848;1849;1850;1851	1848			4
IFELKLPADATTWR	Unmodified	1659.9	0.898442	5	Irr1;P40541	IRR1	Cohesin subunit SCC3	yes	no	0	0	0	0	1	By MS/MS	By MS/MS	1	2	123.8	123.9	2;3	3.2357e-13	57329	b003p113_mut_tryp_S2_TR02	130.2	113.85	248360000	114930000	133420000			2407	5	2306	6990;6991;6992	7611;7612;7613	7612			3
PIAAIIGR	Unmodified	809.512	0.512323	5	Irr1;P40541	IRR1	Cohesin subunit SCC3	yes	no	0	0	0	0	0	By MS/MS	By MS/MS	1	1	83.971	84.197	2	0.018397	34850	b003p113_mut_tryp_S2_TR02	70.716	39.412	278150000	132230000	145910000			4553	5	4294	13937;13938	15299;15300	15300			2
LQNSANNNSDDEDVDDEELDITPLFPIDR	Deamidation (N)	3303.45	0.453884	5	Irr1;P40541	IRR1	Cohesin subunit SCC3	yes	no	0	1	0	0	0	By MS/MS	By MS/MS	3	2	140.43	140.45	3	1.9972e-05	67232	b003p113_mut_tryp_S2_TR02	61.732	58.903	290450000	119390000	171050000			3679	5	3509	11075;11076;11077;11078;11079	12106;12107;12108;12109	12109	19;20;21;22		4
IVDDTIMENPEPNKK	Deamidation (N)	1742.84	0.839666	5	Irr1;P40541	IRR1	Cohesin subunit SCC3	yes	no	0	1	0	0	1	By MS/MS	By MS/MS	2	3	77.433	77.764	2;3	4.458e-10	31706	b003p113_mut_tryp_S2_TR01	129.37	112.48	315700000	146560000	169140000			2789	5	2665	8374;8375;8376;8377;8378	9188;9189;9190;9191;9192	9189	16;17		4
VADEDANLNDLPETGFFENIETEFLLFTVK	Unmodified	3429.65	0.650399	5	Irr1;P40541	IRR1	Cohesin subunit SCC3	yes	no	0	0	0	0	0	By matching	By MS/MS	1	1	145.68	145.7	3	1.4383e-06	70447	b003p113_mut_tryp_S2_TR02	43.622	41.495	358600000	182080000	176520000			6019	5	5676	18184;18185	19831	19831			1
VRDYENSISK	Deamidation (N)	1210.58	0.582981	5	Irr1;P40541	IRR1	Cohesin subunit SCC3	yes	no	0	1	0	0	1	By MS/MS	By MS/MS	5	5	48.131	48.287	2;3	2.2767e-07	15917	b003p113_mut_tryp_S2_TR02	147.91	123.06	410690000	188570000	222120000			6402	5	6044	19157;19158;19159;19160;19161;19162;19163;19164;19165;19166	20780;20781;20782;20783;20784;20785;20786;20787;20788	20788	10		9
FLNQIATLK	Deamidation (N)	1047.6	0.596446	5	Irr1;P40541	IRR1	Cohesin subunit SCC3	yes	no	0	1	0	0	0	By MS/MS	By MS/MS	2	3	109.26	109.39	2	0.00056569	51434	b003p113_mut_tryp_S2_TR02	141.39	47.127	426490000	202230000	224260000			1617	5	1541	4851;4852;4853;4854;4855	5378;5379;5380;5381;5382	5381	11		4
SESMLHLSIWIK	Oxidation (M)	1458.75	0.754086	5	Irr1;P40541	IRR1	Cohesin subunit SCC3	yes	no	0	0	0	1	0	By MS/MS	By MS/MS	9	8	114.84	114.89	2;3	0.00027979	51987	b003p113_mut_tryp_S2_TR02	92.538	73.758	441090000	249900000	191200000			5059	5	4749	15388;15389;15390;15391;15392;15393;15394;15395;15396;15397;15398;15399;15400;15401;15402;15403;15404	16781;16782;16783;16784;16785;16786;16787;16788;16789;16790;16791;16792;16793;16794;16795;16796;16797;16798;16799;16800;16801;16802;16803;16804;16805;16806;16807;16808;16809	16803		8	29
YSMSEQFPFYLHDNASK	Deamidation (N)	2063.89	0.893493	5	Irr1;P40541	IRR1	Cohesin subunit SCC3	yes	no	0	1	0	0	0	By MS/MS	By MS/MS	2	3	122.91	123	2;3	0.00046313	56828	b003p113_mut_tryp_S2_TR01	74.12	70.4	544230000	225210000	319020000			6841	5	6464	20479;20480;20481;20482;20483	22166;22167;22168;22169	22166	35		4
TICNLLISDTESNELIQK	Deamidation (N)	2091.04	0.0405508	5	Irr1;P40541	IRR1	Cohesin subunit SCC3	yes	no	0	1	0	0	0	By MS/MS	By MS/MS	2	2	128.15	128.22	2	2.2264e-22	58784	b003p113_mut_tryp_S2_TR01	161.21	117.21	552530000	301130000	251400000			5704	5	5372	17460;17461;17462;17463	19124;19125;19126;19127	19124	29;30		4
LNTLVISLAATNETFENINSLFYLK	Unmodified	2827.5	0.500762	5	Irr1;P40541	IRR1	Cohesin subunit SCC3	yes	no	0	0	0	0	0	By MS/MS	By MS/MS	2	2	145.68	145.71	2;3	1.041e-51	70133	b003p113_mut_tryp_S2_TR01	185.41	174.2	564100000	257720000	306380000			3623	5	3455	10917;10918;10919;10920	11929;11930;11931;11932;11933;11934;11935;11936;11937;11938;11939	11929			11
IPIMFQDFDDSTAQEINFK	Deamidation (N)	2259.04	0.0405508	5	Irr1;P40541	IRR1	Cohesin subunit SCC3	yes	no	0	1	0	0	0	By MS/MS	By MS/MS	2	2	135.81	135.84	2;3	1.7343e-08	64380	b003p113_mut_tryp_S2_TR01	111.01	108.29	576750000	309060000	267690000			2667	5	2549	7897;7898;7899;7900	8624;8625;8626	8625	15		3
WREIIEK	Unmodified	972.539	0.539266	5	Irr1;P40541	IRR1	Cohesin subunit SCC3	yes	no	0	0	0	0	1	By MS/MS	By MS/MS	1	1	61.786	62.062	2	0.042785	22105	b003p113_mut_tryp_S2_TR02	91.9	59.43	578630000	269070000	309560000			6593	5	6227	19726;19727	21393;21394	21394			2
MGPLYQNFAEFMTK	Deamidation (N)	1676.76	0.757851	5	Irr1;P40541	IRR1	Cohesin subunit SCC3	yes	no	0	1	0	0	0	By MS/MS	By matching	1	1	134.6	134.68	2	2.6097e-11	63637	b003p113_mut_tryp_S2_TR01	138.25	119.01	588180000	325190000	262980000			3986	5	3792	12214;12215	13413	13413	25		1
KIVDDTIMENPEPNKK	Oxidation (M)	1885.95	0.945528	5	Irr1;P40541	IRR1	Cohesin subunit SCC3	yes	no	0	0	0	1	2	By MS/MS	By MS/MS	7	7	54.893	55.032	3;4	7.4587e-22	18953	b003p113_mut_tryp_S2_TR02	148.24	142.99	607130000	316660000	290470000			2958	5	2828	8800;8801;8802;8803;8804;8805;8806;8807;8808;8809;8810;8811;8812;8813	9631;9632;9633;9634;9635;9636;9637;9638;9639;9640;9641;9642;9643;9644;9645;9646	9645		3	16
WSACTSLMDIIVAIK	Oxidation (M)	1722.87	0.868464	5	Irr1;P40541	IRR1	Cohesin subunit SCC3	yes	no	0	0	0	1	0	By MS/MS	By MS/MS	5	6	135.66	135.68	2;3	1.5242e-09	63802	b003p113_mut_tryp_S2_TR02	127.37	114.8	753840000	412780000	341060000			6594	5	6228	19728;19729;19730;19731;19732;19733;19734;19735;19736;19737;19738	21395;21396;21397;21398;21399;21400;21401;21402;21403;21404;21405	21400		9	10
AFMDSTIGNSK	Oxidation (M)	1185.53	0.533588	5	Irr1;P40541	IRR1	Cohesin subunit SCC3	yes	no	0	0	0	1	0	By MS/MS	By MS/MS	10	10	62.858	63.081	2	2.0432e-10	23603	b003p113_mut_tryp_S2_TR01	120.99	95.252	844470000	438440000	406030000			91	5	91	199;200;201;202;203;204;205;206;207;208;209;210;211;212;213;214;215;216;217;218	191;192;193;194;195;196;197;198;199;200;201;202;203;204;205;206;207;208;209;210;211;212;213;214	199		1	23
YFGWLLSDNSVSVR	Deamidation (N)	1642.8	0.799122	5	Irr1;P40541	IRR1	Cohesin subunit SCC3	yes	no	0	1	0	0	0	By MS/MS	By MS/MS	1	1	134.75	134.77	2	4.1182e-12	63815	b003p113_mut_tryp_S2_TR02	146.17	123.53	865090000	401120000	463980000			6676	5	6305	20015;20016	21676;21677	21677	33		1
DYPIEVDEELLQLFLNNFVSR	Unmodified	2552.28	0.27987	5	Irr1;P40541	IRR1	Cohesin subunit SCC3	yes	no	0	0	0	0	0	By MS/MS	By MS/MS	1	1	145.67	145.7	3	1.6715e-36	70122	b003p113_mut_tryp_S2_TR01	130.36	122.65	875860000	427220000	448640000			884	5	851	2443;2444	2606;2607;2608;2609	2606			4
AFMDSTIGNSK	Deamidation (N)	1170.52	0.522689	5	Irr1;P40541	IRR1	Cohesin subunit SCC3	yes	no	0	1	0	0	0	By MS/MS	By MS/MS	2	2	87.029	87.229	2	5.2558e-05	37324	b003p113_mut_tryp_S2_TR01	119.75	112.1	1083200000	545180000	538020000			93	5	91	232;233;234;235	237;238;239;240;241	238	8		5
DFQPTELFDILSTSEDVSIEELLR	Unmodified	2795.38	0.375286	5	Irr1;P40541	IRR1	Cohesin subunit SCC3	yes	no	0	0	0	0	0	By MS/MS	By MS/MS	2	2	145.67	145.69	2;3	1.4386e-39	70347	b003p113_mut_tryp_S2_TR02	222.3	214.32	1102600000	530260000	572310000			589	5	569	1598;1599;1600;1601	1665;1666;1667;1668	1668			4
ILNDSLIYHLK	Deamidation (N)	1328.73	0.734002	5	Irr1;P40541	IRR1	Cohesin subunit SCC3	yes	no	0	1	0	0	0	By MS/MS	By MS/MS	3	3	112.55	112.63	2;3	0.0018998	50099	b003p113_mut_tryp_S2_TR01	76.927	72.17	1237100000	606320000	630790000			2591	5	2480	7615;7616;7617;7618;7619;7620	8298;8299;8300;8301;8302	8298	12		5
ILPHLIIQNHNSK	Deamidation (N)	1526.86	0.856912	5	Irr1;P40541	IRR1	Cohesin subunit SCC3	yes	no	0	1	0	0	0	By MS/MS	By MS/MS	6	7	74.286	74.598	2;3	6.4458e-21	29593	b003p113_mut_tryp_S2_TR02	182.35	158.6	1283400000	635290000	648060000			2598	5	2485	7659;7660;7661;7662;7663;7664;7665;7666;7667;7668;7669;7670;7671	8365;8366;8367;8368;8369;8370;8371;8372;8373;8374;8375;8376	8373	13;14		12
SAVSHAPAYHR	Unmodified	1194.59	0.589404	5	Irr1;P40541	IRR1	Cohesin subunit SCC3	yes	no	0	0	0	0	0	By MS/MS	By MS/MS	3	3	37.886	38.062	2	2.0417e-10	8318	b003p113_mut_tryp_S2_TR02	163.15	147.49	1283700000	678240000	605480000			4996	5	4686	15233;15234;15235;15236;15237;15238	16627;16628;16629;16630;16631;16632;16633	16632			7
QVDVQLER	Gln->pyro-Glu	968.493	0.49271	5	Irr1;P40541	IRR1	Cohesin subunit SCC3	yes	no	0	0	1	0	0	By MS/MS	By MS/MS	2	2	104.85	104.98	2	0.00057864	47181	b003p113_mut_tryp_S2_TR02	130.27	101.76	1402600000	696720000	705910000			4855	5	4551	14869;14870;14871;14872	16275;16276;16277;16278;16279	16278			3
FLQEFINLLLNCCGSVAR	Unmodified	2153.08	0.0761652	5	Irr1;P40541	IRR1	Cohesin subunit SCC3	yes	no	0	0	0	0	0	By MS/MS	By MS/MS	3	2	145.67	145.69	2;3	3.4157e-74	70336	b003p113_mut_tryp_S2_TR02	242.43	188.9	1717100000	894620000	822510000			1621	5	1545	4866;4867;4868;4869;4870	5394;5395;5396;5397;5398;5399;5400;5401;5402;5403;5404	5403			11
IVDDTIMENPEPNKK	Oxidation (M)	1757.85	0.850565	5	Irr1;P40541	IRR1	Cohesin subunit SCC3	yes	no	0	0	0	1	1	By MS/MS	By MS/MS	15	16	63.82	64.088	2;3	5.6763e-13	20583	b003p113_mut_tryp_S2_TR02	136.17	117.34	1800700000	871140000	929560000			2787	5	2665	8319;8320;8321;8322;8323;8324;8325;8326;8327;8328;8329;8330;8331;8332;8333;8334;8335;8336;8337;8338;8339;8340;8341;8342;8343;8344;8345;8346;8347;8348;8349	9118;9119;9120;9121;9122;9123;9124;9125;9126;9127;9128;9129;9130;9131;9132;9133;9134;9135;9136;9137;9138;9139;9140;9141;9142;9143;9144;9145;9146;9147;9148;9149;9150;9151;9152;9153;9154;9155;9156;9157;9158;9159;9160;9161	9140		3	42
MLVLLATWNLEK	Oxidation (M)	1445.8	0.795223	5	Irr1;P40541	IRR1	Cohesin subunit SCC3	yes	no	0	0	0	1	0	By MS/MS	By MS/MS	4	5	131.34	131.43	2	2.8906e-16	61014	b003p113_mut_tryp_S2_TR01	177.06	145.99	1805800000	736810000	1069000000			4033	5	3829	12391;12392;12393;12394;12395;12396;12397;12398;12399	13608;13609;13610;13611;13612;13613;13614;13615;13616;13617;13618	13608		7	8
KDQDQYLEIAK	Unmodified	1349.68	0.682695	5	Irr1;P40541	IRR1	Cohesin subunit SCC3	yes	no	0	0	0	0	1	By MS/MS	By MS/MS	2	2	71.766	72.092	2;3	8.1957e-06	27715	b003p113_mut_tryp_S2_TR02	138.25	116.79	2400700000	1215900000	1184800000			2893	5	2766	8639;8640;8641;8642	9469;9470;9471;9472;9473;9474	9471			6
KIVDDTIMENPEPNK	Unmodified	1741.86	0.855651	5	Irr1;P40541	IRR1	Cohesin subunit SCC3	yes	no	0	0	0	0	1	By MS/MS	By MS/MS	2	2	77.578	77.854	2;3	5.1766e-09	31139	b003p113_mut_tryp_S2_TR01	124.07	118.75	2422500000	1221500000	1201000000			2956	5	2827	8795;8796;8797;8798	9624;9625;9626;9627;9628;9629	9626			6
SQVIEEDYDDEQNTSAQHVESDK	Unmodified	2665.13	0.126342	5	Irr1;P40541	IRR1	Cohesin subunit SCC3	yes	no	0	0	0	0	0	By MS/MS	By MS/MS	3	4	74.272	74.581	2;3;4	1.1041e-29	28588	b003p113_mut_tryp_S2_TR01	149.32	143.09	3059700000	1610600000	1449100000			5371	5	5051	16503;16504;16505;16506;16507;16508;16509	18090;18091;18092;18093;18094;18095;18096;18097;18098	18090			9
YSMSEQFPFYLHDNASK	Oxidation (M)	2078.9	0.904392	5	Irr1;P40541	IRR1	Cohesin subunit SCC3	yes	no	0	0	0	1	0	By MS/MS	By MS/MS	14	12	109.9	110	2;3	4.5302e-36	48679	b003p113_mut_tryp_S2_TR01	192.86	187.2	3219700000	1528700000	1691000000			6839	5	6464	20445;20446;20447;20448;20449;20450;20451;20452;20453;20454;20455;20456;20457;20458;20459;20460;20461;20462;20463;20464;20465;20466;20467;20468;20469;20470	22105;22106;22107;22108;22109;22110;22111;22112;22113;22114;22115;22116;22117;22118;22119;22120;22121;22122;22123;22124;22125;22126;22127;22128;22129;22130;22131;22132;22133;22134;22135;22136;22137;22138;22139;22140;22141;22142;22143;22144;22145;22146;22147;22148;22149	22118		10	45
FIHHIHHFEK	Unmodified	1343.69	0.688724	5	Irr1;P40541	IRR1	Cohesin subunit SCC3	yes	no	0	0	0	0	0	By MS/MS	By MS/MS	10	12	43.786	44	2;3	3.1956e-10	9915	b003p113_mut_tryp_S2_TR01	163.72	128.28	3362300000	1542100000	1820300000			1564	5	1491	4616;4617;4618;4619;4620;4621;4622;4623;4624;4625;4626;4627;4628;4629;4630;4631;4632;4633;4634;4635;4636;4637	5096;5097;5098;5099;5100;5101;5102;5103;5104;5105;5106;5107;5108;5109;5110;5111;5112;5113;5114;5115;5116;5117;5118;5119;5120;5121;5122;5123	5099			28
EWLETYSENRDK	Unmodified	1568.71	0.710701	5	Irr1;P40541	IRR1	Cohesin subunit SCC3	yes	no	0	0	0	0	1	By MS/MS	By MS/MS	4	4	79.568	79.883	2;3	1.3718e-15	32156	b003p113_mut_tryp_S2_TR02	136.96	129.36	3515800000	1680100000	1835700000			1411	5	1344	4058;4059;4060;4061;4062;4063;4064;4065	4435;4436;4437;4438;4439;4440;4441;4442;4443;4444;4445	4443			11
IVDDTIMENPEPNKK	Unmodified	1741.86	0.855651	5	Irr1;P40541	IRR1	Cohesin subunit SCC3	yes	no	0	0	0	0	1	By MS/MS	By MS/MS	13	11	75.17	75.452	2;3;4	9.2275e-27	28465	b003p113_mut_tryp_S2_TR01	180.88	163.51	3942300000	1614500000	2327800000			2788	5	2665	8350;8351;8352;8353;8354;8355;8356;8357;8358;8359;8360;8361;8362;8363;8364;8365;8366;8367;8368;8369;8370;8371;8372;8373	9162;9163;9164;9165;9166;9167;9168;9169;9170;9171;9172;9173;9174;9175;9176;9177;9178;9179;9180;9181;9182;9183;9184;9185;9186;9187	9164			25
THEDLPK	Unmodified	838.418	0.418482	5	Irr1;P40541	IRR1	Cohesin subunit SCC3	yes	no	0	0	0	0	0	By MS/MS	By MS/MS	1	1	37.263	37.439	2	0.0073791	8331	b003p113_mut_tryp_S2_TR02	104.45	73.779	4496800000	2131200000	2365500000			5689	5	5359	17394;17395	19059;19060;19061;19062;19063;19064;19065	19064			7
QLSLEEK	Gln->pyro-Glu	828.423	0.422899	5	Irr1;P40541	IRR1	Cohesin subunit SCC3	yes	no	0	0	1	0	0	By MS/MS	By MS/MS	2	2	100.34	100.41	1;2	0.0047175	44265	b003p113_mut_tryp_S2_TR02	82.452	7.2398	4639400000	2207400000	2432000000			4760	5	4476	14547;14548;14549;14550	15954;15955;15956;15957	15957			2
KIVDDTIMENPEPNKK	Unmodified	1869.95	0.950614	5	Irr1;P40541	IRR1	Cohesin subunit SCC3	yes	no	0	0	0	0	2	By MS/MS	By MS/MS	3	4	65.284	65.675	2;3;4	1.636e-22	23858	b003p113_mut_tryp_S2_TR02	122.75	116.18	5128100000	2477700000	2650400000			2959	5	2828	8814;8815;8816;8817;8818;8819;8820	9647;9648;9649;9650;9651;9652;9653;9654;9655;9656;9657;9658	9653			11
EKFDEFIK	Unmodified	1054.53	0.533512	5	Irr1;P40541	IRR1	Cohesin subunit SCC3	yes	no	0	0	0	0	1	By MS/MS	By MS/MS	2	2	80.719	80.995	1;2	8.381e-06	33056	b003p113_mut_tryp_S2_TR01	161.79	76.725	5361800000	2535500000	2826300000			1139	5	1085	3239;3240;3241;3242	3532;3533;3534;3535	3532			4
IVDDTIMENPEPNK	Unmodified	1613.76	0.760688	5	Irr1;P40541	IRR1	Cohesin subunit SCC3	yes	no	0	0	0	0	0	By MS/MS	By MS/MS	2	2	88.835	89.011	2;3	4.7134e-17	37662	b003p113_mut_tryp_S2_TR01	149.31	114.78	5594100000	2783900000	2810200000			2786	5	2664	8315;8316;8317;8318	9109;9110;9111;9112;9113;9114;9115;9116;9117	9110			9
YSMSEQFPFYLHDNASK	Unmodified	2062.91	0.909477	5	Irr1;P40541	IRR1	Cohesin subunit SCC3	yes	no	0	0	0	0	0	By MS/MS	By MS/MS	5	3	120.1	120.16	2;3	7.7163e-29	53974	b003p113_mut_tryp_S2_TR01	203.87	192.96	5619800000	2912000000	2707700000			6840	5	6464	20471;20472;20473;20474;20475;20476;20477;20478	22150;22151;22152;22153;22154;22155;22156;22157;22158;22159;22160;22161;22162;22163;22164;22165	22152			16
MGPLYQNFAEFMTK	Oxidation (M)	1691.77	0.76875	5	Irr1;P40541	IRR1	Cohesin subunit SCC3	yes	no	0	0	0	1	0	By MS/MS	By MS/MS	10	7	126.71	126.77	2;3	1.0567e-17	60062	b003p113_mut_tryp_S2_TR02	158.31	147.09	5837200000	2993100000	2844100000			3984	5	3792	12185;12186;12187;12188;12189;12190;12191;12192;12193;12194;12195;12196;12197;12198;12199;12200;12201	13375;13376;13377;13378;13379;13380;13381;13382;13383;13384;13385;13386;13387;13388;13389;13390;13391;13392;13393;13394;13395;13396;13397	13392		4;5	21
THEDLPKEVDGLEVGPVVQVGIFIK	Unmodified	2717.46	0.463982	5	Irr1;P40541	IRR1	Cohesin subunit SCC3	yes	no	0	0	0	0	1	By MS/MS	By MS/MS	4	3	126.99	127.05	2;3;4	4.3692e-147	59029	b003p113_mut_tryp_S2_TR01	288.55	272.73	6267300000	3172800000	3094500000			5690	5	5360	17396;17397;17398;17399;17400;17401;17402	19066;19067;19068;19069;19070	19068			5
IPIMFQDFDDSTAQEINFK	Oxidation (M)	2274.05	0.0514498	5	Irr1;P40541	IRR1	Cohesin subunit SCC3	yes	no	0	0	0	1	0	By MS/MS	By MS/MS	5	4	130.27	130.33	2;3	2.498e-134	60755	b003p113_mut_tryp_S2_TR01	300.07	285.5	6366600000	2984700000	3381800000			2665	5	2549	7868;7869;7870;7871;7872;7873;7874;7875;7876	8583;8584;8585;8586;8587;8588;8589;8590;8591;8592;8593;8594;8595;8596;8597	8584		2	15
SQVIEEDYDDEQNTSAQHVESDKITAK	Unmodified	3078.39	0.390161	5	Irr1;P40541	IRR1	Cohesin subunit SCC3	yes	no	0	0	0	0	1	By MS/MS	By MS/MS	5	4	77.21	77.455	3;4;5	6.3715e-20	29887	b003p113_mut_tryp_S2_TR02	129.57	127.03	6935900000	2893300000	4042700000			5374	5	5052	16518;16519;16520;16521;16522;16523;16524;16525;16526	18112;18113;18114;18115;18116;18117;18118;18119	18116			7
YKDVSDLIR	Unmodified	1107.59	0.592424	5	Irr1;P40541	IRR1	Cohesin subunit SCC3	yes	no	0	0	0	0	1	By MS/MS	By MS/MS	3	3	79.926	80.202	1;2	9.8387e-05	32215	b003p113_mut_tryp_S2_TR02	120.99	55.951	7157700000	3309700000	3847900000			6750	5	6377	20200;20201;20202;20203;20204;20205	21846;21847;21848;21849;21850;21851;21852;21853	21852			7
MLTQAAEFLSPYISTHLK	Oxidation (M)	2065.06	0.055413	5	Irr1;P40541	IRR1	Cohesin subunit SCC3	yes	no	0	0	0	1	0	By MS/MS	By MS/MS	7	6	124.7	124.76	2;3	2.5733e-62	57434	b003p113_mut_tryp_S2_TR02	233.52	202.3	7482400000	3529900000	3952600000			4028	5	3825	12343;12344;12345;12346;12347;12348;12349;12350;12351;12352;12353;12354;12355	13556;13557;13558;13559;13560;13561;13562;13563;13564;13565;13566;13567;13568;13569;13570	13566		6	14
NSTILYLNVFHGLCAGANNPK	Deamidation (N)	2303.14	0.136851	5	Irr1;P40541	IRR1	Cohesin subunit SCC3	yes	no	0	1	0	0	0	By MS/MS	By MS/MS	6	5	129.39	129.45	2;3	1.8153e-223	61963	b003p113_mut_tryp_S2_TR01	363.68	343.84	8209200000	4829600000	3379600000			4446	5	4193	13680;13681;13682;13683;13684;13685;13686;13687;13688;13689;13690	15046;15047;15048;15049;15050;15051;15052;15053;15054;15055	15051	26;27		10
DVSDLIR	Unmodified	816.434	0.434132	5	Irr1;P40541	IRR1	Cohesin subunit SCC3	yes	no	0	0	0	0	0	By MS/MS	By MS/MS	2	2	98.229	98.304	1;2	0.0047006	43070	b003p113_mut_tryp_S2_TR02	118.01	6.3234	8381300000	4264100000	4117200000			853	5	821	2370;2371;2372;2373	2541;2542;2543	2543			3
DYENSISK	Unmodified	954.429	0.429441	5	Irr1;P40541	IRR1	Cohesin subunit SCC3	yes	no	0	0	0	0	0	By MS/MS	By MS/MS	1	1	54.885	55.06	2	0.005755	18148	b003p113_mut_tryp_S2_TR01	89.752	53.872	8825100000	4359300000	4465900000			876	5	843	2425;2426	2588;2589;2590;2591;2592;2593	2588			6
EKAPLQPNSER	Unmodified	1267.65	0.652064	5	Irr1;P40541	IRR1	Cohesin subunit SCC3	yes	no	0	0	0	0	1	By MS/MS	By MS/MS	2	2	41.99	42.216	2;3	3.7892e-06	10987	b003p113_mut_tryp_S2_TR02	130.66	100.09	10212000000	5681400000	4530300000			1132	5	1080	3211;3212;3213;3214	3499;3500;3501;3502;3503;3504;3505	3505			7
VRDYENSISK	Unmodified	1209.6	0.598966	5	Irr1;P40541	IRR1	Cohesin subunit SCC3	yes	no	0	0	0	0	1	By MS/MS	By MS/MS	3	2	46.975	47.115	2;3	1.4983e-09	13826	b003p113_mut_tryp_S2_TR02	152.54	121.65	10230000000	5420700000	4809600000			6403	5	6044	19167;19168;19169;19170;19171	20789;20790;20791;20792;20793;20794;20795;20796;20797	20795			9
ILPHLIIQNHNSK	Unmodified	1525.87	0.872896	5	Irr1;P40541	IRR1	Cohesin subunit SCC3	yes	no	0	0	0	0	0	By MS/MS	By MS/MS	2	2	66.247	66.573	2;3	2.7721e-35	24739	b003p113_mut_tryp_S2_TR01	217.66	182.86	10854000000	6022000000	4831800000			2597	5	2485	7655;7656;7657;7658	8356;8357;8358;8359;8360;8361;8362;8363;8364	8359			9
LQNSANNNSDDEDVDDEELDITPLFPIDR	Unmodified	3302.47	0.469868	5	Irr1;P40541	IRR1	Cohesin subunit SCC3	yes	no	0	0	0	0	0	By MS/MS	By MS/MS	4	3	137.19	137.21	2;3;4	3.5702e-100	65248	b003p113_mut_tryp_S2_TR02	184.66	179.45	11822000000	5638500000	6183900000			3678	5	3509	11068;11069;11070;11071;11072;11073;11074	12098;12099;12100;12101;12102;12103;12104;12105	12102			8
SESMLHLSIWIK	Unmodified	1442.76	0.759171	5	Irr1;P40541	IRR1	Cohesin subunit SCC3	yes	no	0	0	0	0	0	By MS/MS	By MS/MS	9	10	128.26	128.33	2;3	8.2581e-33	56323	b003p113_mut_tryp_S2_TR01	196.27	174.28	12117000000	5492100000	6624600000			5060	5	4749	15405;15406;15407;15408;15409;15410;15411;15412;15413;15414;15415;15416;15417;15418;15419;15420;15421;15422;15423	16810;16811;16812;16813;16814;16815;16816;16817;16818;16819;16820;16821;16822;16823;16824;16825;16826;16827;16828;16829;16830;16831;16832	16819			23
APLQPNSER	Unmodified	1010.51	0.514508	5	Irr1;P40541	IRR1	Cohesin subunit SCC3	yes	no	0	0	0	0	0	By MS/MS	By MS/MS	1	1	44.685	44.861	2	1.441e-07	12527	b003p113_mut_tryp_S2_TR01	163.77	143.25	12894000000	6464700000	6429200000			318	5	305	886;887	965;966;967;968;969;970;971	966			7
DVNLDVR	Unmodified	829.429	0.429381	5	Irr1;P40541	IRR1	Cohesin subunit SCC3	yes	no	0	0	0	0	0	By MS/MS	By MS/MS	3	3	78.62	78.879	2	0.0047347	30636	b003p113_mut_tryp_S2_TR01	116.54	30.456	13057000000	6649500000	6407500000			843	5	813	2329;2330;2331;2332;2333;2334	2493;2494;2495;2496;2497;2498;2499;2500;2501	2494			9
QLSLEEK	Unmodified	845.449	0.449448	5	Irr1;P40541	IRR1	Cohesin subunit SCC3	yes	no	0	0	0	0	0	By MS/MS	By MS/MS	1	1	58.758	58.933	2	0.0079975	20705	b003p113_mut_tryp_S2_TR02	101.64	29.505	14316000000	6921900000	7393700000			4759	5	4476	14545;14546	15948;15949;15950;15951;15952;15953	15952			6
ILEVAIR	Unmodified	812.512	0.511988	5	Irr1;P40541	IRR1	Cohesin subunit SCC3	yes	no	0	0	0	0	0	By MS/MS	By MS/MS	9	8	92.146	92.289	2	0.0021117	37621	b003p113_mut_tryp_S2_TR01	146.21	62.984	15477000000	8776200000	6700700000			2572	5	2463	7553;7554;7555;7556;7557;7558;7559;7560;7561;7562;7563;7564;7565;7566;7567;7568;7569	8219;8220;8221;8222;8223;8224;8225;8226;8227;8228;8229;8230;8231;8232;8233;8234;8235;8236;8237;8238;8239;8240;8241;8242;8243;8244;8245;8246;8247;8248	8222			30
YISTLTLYLFQDYLTQQAVNLEK	Unmodified	2763.44	0.437099	5	Irr1;P40541	IRR1	Cohesin subunit SCC3	yes	no	0	0	0	0	0	By MS/MS	By MS/MS	4	3	145.28	145.3	2;4	7.2031e-30	70088	b003p113_mut_tryp_S2_TR01	206.63	187.84	16346000000	9124900000	7221500000			6747	5	6374	20190;20191;20192;20193;20194;20195;20196	21837;21838;21839;21840;21841;21842	21839			6
EWLETYSENR	Unmodified	1325.59	0.588795	5	Irr1;P40541	IRR1	Cohesin subunit SCC3	yes	no	0	0	0	0	0	By MS/MS	By MS/MS	5	5	99.053	99.138	1;2	1.0203e-14	41782	b003p113_mut_tryp_S2_TR02	186.3	156.83	18263000000	9878500000	8384700000			1410	5	1343	4048;4049;4050;4051;4052;4053;4054;4055;4056;4057	4416;4417;4418;4419;4420;4421;4422;4423;4424;4425;4426;4427;4428;4429;4430;4431;4432;4433;4434	4426			18
YISTLTLYLFQDYLTQQAVNLEK	Deamidation (N)	2764.42	0.421114	5	Irr1;P40541	IRR1	Cohesin subunit SCC3	yes	no	0	1	0	0	0	By MS/MS		1		145.19	145.19	3	0.00066931	69751	b003p113_mut_tryp_S2_TR01	60.278	53.246	18349000000	18349000000	0			6746	5	6374	20189	21836	21836	34		1
SQVIEEDYDDEQNTSAQHVESDKITAK	Deamidation (N)	3079.37	0.374177	5	Irr1;P40541	IRR1	Cohesin subunit SCC3	yes	no	0	1	0	0	1	By MS/MS	By MS/MS	2	2	77.095	77.371	4	1.6153e-45	31392	b003p113_mut_tryp_S2_TR01	175.9	169.61	18603000000	18375000000	227810000			5373	5	5052	16514;16515;16516;16517	18107;18108;18109;18110;18111	18109	28		5
DDYKDLTCSLYELYINK	Unmodified	2152	0.00343698	5	Irr1;P40541	IRR1	Cohesin subunit SCC3	yes	no	0	0	0	0	1	By MS/MS	By MS/MS	8	6	135.29	135.33	2;3;4	1.9561e-50	63133	b003p113_mut_tryp_S2_TR01	259	221.32	19977000000	10439000000	9538400000			565	5	546	1531;1532;1533;1534;1535;1536;1537;1538;1539;1540;1541;1542;1543;1544	1603;1604;1605;1606;1607;1608;1609;1610;1611;1612;1613;1614;1615;1616;1617;1618	1603			16
NYPEYFLK	Unmodified	1072.52	0.522947	5	Irr1;P40541	IRR1	Cohesin subunit SCC3	yes	no	0	0	0	0	0	By MS/MS	By MS/MS	1	1	102.09	102.21	2	0.03367	45593	b003p113_mut_tryp_S2_TR01	64.757	47.464	20331000000	9898400000	10432000000			4537	5	4278	13907;13908	15272;15273;15274	15272			3
LPADATTWR	Unmodified	1029.52	0.524344	5	Irr1;P40541	IRR1	Cohesin subunit SCC3	yes	no	0	0	0	0	0	By MS/MS	By MS/MS	1	1	80.75	81.026	2	0.0013608	33754	b003p113_mut_tryp_S2_TR02	98.629	69.291	20432000000	9729900000	10702000000			3632	5	3463	10936;10937	11953;11954;11955;11956;11957;11958;11959	11959			7
EVDGLEVGPVVQVGIFIK	Unmodified	1897.06	0.0560649	5	Irr1;P40541	IRR1	Cohesin subunit SCC3	yes	no	0	0	0	0	0	By MS/MS	By MS/MS	10	14	140.2	140.23	2;3	1.7707e-35	65933	b003p113_mut_tryp_S2_TR02	180.24	162.11	21538000000	11007000000	10531000000			1363	5	1300	3837;3838;3839;3840;3841;3842;3843;3844;3845;3846;3847;3848;3849;3850;3851;3852;3853;3854;3855;3856;3857;3858;3859;3860	4187;4188;4189;4190;4191;4192;4193;4194;4195;4196;4197;4198;4199;4200;4201;4202;4203;4204;4205;4206;4207;4208;4209;4210;4211;4212;4213;4214;4215;4216;4217;4218;4219	4211			27
LHEFYLLISK	Unmodified	1261.71	0.707059	5	Irr1;P40541	IRR1	Cohesin subunit SCC3	yes	no	0	0	0	0	0	By MS/MS	By MS/MS	14	16	115.01	115.1	2;3	1.4427e-07	49748	b003p113_mut_tryp_S2_TR02	147.4	142.79	21653000000	11210000000	10442000000			3346	5	3192	10070;10071;10072;10073;10074;10075;10076;10077;10078;10079;10080;10081;10082;10083;10084;10085;10086;10087;10088;10089;10090;10091;10092;10093;10094;10095;10096;10097;10098;10099	10957;10958;10959;10960;10961;10962;10963;10964;10965;10966;10967;10968;10969;10970;10971;10972;10973;10974;10975;10976;10977;10978;10979;10980;10981;10982;10983;10984;10985;10986;10987;10988;10989;10990;10991;10992;10993;10994;10995;10996;10997;10998;10999;11000;11001	10983			43
DLTCSLYELYINK	Unmodified	1630.79	0.791259	5	Irr1;P40541	IRR1	Cohesin subunit SCC3	yes	no	0	0	0	0	0	By MS/MS	By MS/MS	5	5	136.7	136.73	1;2;3	3.5527e-35	63836	b003p113_mut_tryp_S2_TR01	218.52	193.3	27263000000	12717000000	14546000000			729	5	703	1968;1969;1970;1971;1972;1973;1974;1975;1976;1977	2064;2065;2066;2067;2068;2069;2070;2071;2072;2073;2074;2075	2069			11
SVWKPIAAIIGR	Unmodified	1309.79	0.787041	5	Irr1;P40541	IRR1	Cohesin subunit SCC3	yes	no	0	0	0	0	1	By MS/MS	By MS/MS	10	8	117.54	117.61	2;3	1.3327e-06	53285	b003p113_mut_tryp_S2_TR02	96.82	87.866	28233000000	14496000000	13737000000			5519	5	5194	16870;16871;16872;16873;16874;16875;16876;16877;16878;16879;16880;16881;16882;16883;16884;16885;16886;16887	18452;18453;18454;18455;18456;18457;18458;18459;18460;18461;18462;18463;18464;18465;18466;18467;18468;18469;18470;18471;18472;18473;18474;18475;18476;18477;18478;18479;18480;18481	18472			30
SQVIEEDYDDEQNTSAQHVESDK	Deamidation (N)	2666.11	0.110357	5	Irr1;P40541	IRR1	Cohesin subunit SCC3	yes	no	0	1	0	0	0	By MS/MS	By MS/MS	2	2	74.382	74.683	3	6.7919e-17	29099	b003p113_mut_tryp_S2_TR01	116.94	109.82	28733000000	12607000000	16126000000			5372	5	5051	16510;16511;16512;16513	18099;18100;18101;18102;18103;18104;18105;18106	18101	28		7
LNILDER	Unmodified	871.476	0.476331	5	Irr1;P40541	IRR1	Cohesin subunit SCC3	yes	no	0	0	0	0	0	By MS/MS	By MS/MS	4	3	88.09	88.24	2	0.0012251	36281	b003p113_mut_tryp_S2_TR02	153.15	68.79	29789000000	14437000000	15352000000			3589	5	3426	10790;10791;10792;10793;10794;10795;10796	11758;11759;11760;11761;11762;11763;11764;11765;11766;11767;11768;11769;11770;11771;11772;11773;11774;11775;11776;11777	11770			20
QVDVQLER	Unmodified	985.519	0.519259	5	Irr1;P40541	IRR1	Cohesin subunit SCC3	yes	no	0	0	0	0	0	By MS/MS	By MS/MS	4	4	70.651	70.977	2	8.2968e-07	25081	b003p113_mut_tryp_S2_TR01	166.68	112.47	31915000000	16424000000	15491000000			4854	5	4551	14861;14862;14863;14864;14865;14866;14867;14868	16260;16261;16262;16263;16264;16265;16266;16267;16268;16269;16270;16271;16272;16273;16274	16260			15
MLVLLATWNLEK	Unmodified	1429.8	0.800308	5	Irr1;P40541	IRR1	Cohesin subunit SCC3	yes	no	0	0	0	0	0	By MS/MS	By MS/MS	8	10	137.37	137.42	1;2;3	2.2631e-20	64085	b003p113_mut_tryp_S2_TR02	190.88	159.81	32090000000	16487000000	15603000000			4034	5	3829	12400;12401;12402;12403;12404;12405;12406;12407;12408;12409;12410;12411;12412;12413;12414;12415;12416;12417	13619;13620;13621;13622;13623;13624;13625;13626;13627;13628;13629;13630;13631;13632;13633;13634;13635;13636;13637;13638;13639;13640;13641;13642;13643;13644;13645;13646;13647;13648;13649;13650;13651;13652;13653;13654;13655	13639			37
WSACTSLMDIIVAIK	Unmodified	1706.87	0.873549	5	Irr1;P40541	IRR1	Cohesin subunit SCC3	yes	no	0	0	0	0	0	By MS/MS	By MS/MS	7	8	142.82	142.85	2;3	2.4145e-12	67035	b003p113_mut_tryp_S2_TR01	158.4	144.14	33909000000	16515000000	17394000000			6595	5	6228	19739;19740;19741;19742;19743;19744;19745;19746;19747;19748;19749;19750;19751;19752;19753	21406;21407;21408;21409;21410;21411;21412;21413;21414;21415;21416;21417;21418;21419;21420;21421;21422;21423;21424;21425;21426;21427;21428;21429;21430	21410			25
AFMDSTIGNSK	Unmodified	1169.54	0.538673	5	Irr1;P40541	IRR1	Cohesin subunit SCC3	yes	no	0	0	0	0	0	By MS/MS	By MS/MS	4	9	82.424	82.704	2	1.7028e-08	33638	b003p113_mut_tryp_S2_TR01	150.27	142	35551000000	17783000000	17767000000			92	5	91	219;220;221;222;223;224;225;226;227;228;229;230;231	215;216;217;218;219;220;221;222;223;224;225;226;227;228;229;230;231;232;233;234;235;236	219			21
VEDHDVHSNESSNETIGEIQLLFQR	Unmodified	2895.36	0.363493	5	Irr1;P40541	IRR1	Cohesin subunit SCC3	yes	no	0	0	0	0	0	By MS/MS	By MS/MS	6	7	129.39	129.45	2;3;4;5	8.1038e-75	57120	b003p113_mut_tryp_S2_TR02	216.65	197.93	37884000000	16873000000	21010000000			6093	5	5747	18337;18338;18339;18340;18341;18342;18343;18344;18345;18346;18347;18348;18349	19976;19977;19978;19979;19980;19981;19982;19983;19984;19985;19986;19987;19988;19989;19990	19983			12
LESTIAETQGSK	Unmodified	1262.64	0.635411	5	Irr1;P40541	IRR1	Cohesin subunit SCC3	yes	no	0	0	0	0	0	By MS/MS	By MS/MS	10	4	57.861	57.988	2;3	2.2555e-15	19323	b003p113_mut_tryp_S2_TR01	169.93	100.11	43352000000	22754000000	20598000000			3250	5	3099	9815;9816;9817;9818;9819;9820;9821;9822;9823;9824;9825;9826;9827;9828	10707;10708;10709;10710;10711;10712;10713;10714;10715;10716;10717;10718;10719;10720;10721;10722;10723;10724;10725;10726	10711			20
NSTILYLNVFHGLCAGANNPK	Unmodified	2302.15	0.152836	5	Irr1;P40541	IRR1	Cohesin subunit SCC3	yes	no	0	0	0	0	0	By MS/MS	By MS/MS	4	4	124.42	124.5	2;3;4	4.2037e-154	57337	b003p113_mut_tryp_S2_TR02	364.06	349.63	47937000000	23063000000	24874000000			4445	5	4193	13672;13673;13674;13675;13676;13677;13678;13679	15039;15040;15041;15042;15043;15044;15045	15043			6
DQDQYLEIAK	Unmodified	1221.59	0.587732	5	Irr1;P40541	IRR1	Cohesin subunit SCC3	yes	no	0	0	0	0	0	By MS/MS	By MS/MS	5	3	98.553	98.629	2	8.91e-07	43686	b003p113_mut_tryp_S2_TR02	135.71	60.499	57950000000	27710000000	30240000000			774	5	745	2113;2114;2115;2116;2117;2118;2119;2120	2238;2239;2240;2241;2242;2243;2244;2245;2246;2247;2248;2249;2250;2251;2252;2253;2254	2252			17
YFGWLLSDNSVSVR	Unmodified	1641.82	0.815106	5	Irr1;P40541	IRR1	Cohesin subunit SCC3	yes	no	0	0	0	0	0	By MS/MS	By MS/MS	9	9	135.35	135.41	1;2;3	7.536e-34	61950	b003p113_mut_tryp_S2_TR02	158.01	146.4	64574000000	36757000000	27818000000			6675	5	6305	19997;19998;19999;20000;20001;20002;20003;20004;20005;20006;20007;20008;20009;20010;20011;20012;20013;20014	21653;21654;21655;21656;21657;21658;21659;21660;21661;21662;21663;21664;21665;21666;21667;21668;21669;21670;21671;21672;21673;21674;21675	21668			22
FLNQIATLK	Unmodified	1046.61	0.612431	5	Irr1;P40541	IRR1	Cohesin subunit SCC3	yes	no	0	0	0	0	0	By MS/MS	By MS/MS	15	16	109.48	109.58	2	9.2046e-10	47336	b003p113_mut_tryp_S2_TR02	119.27	37.64	65289000000	30758000000	34531000000			1616	5	1541	4820;4821;4822;4823;4824;4825;4826;4827;4828;4829;4830;4831;4832;4833;4834;4835;4836;4837;4838;4839;4840;4841;4842;4843;4844;4845;4846;4847;4848;4849;4850	5337;5338;5339;5340;5341;5342;5343;5344;5345;5346;5347;5348;5349;5350;5351;5352;5353;5354;5355;5356;5357;5358;5359;5360;5361;5362;5363;5364;5365;5366;5367;5368;5369;5370;5371;5372;5373;5374;5375;5376;5377	5371			36
ILNDSLIYHLK	Unmodified	1327.75	0.749987	5	Irr1;P40541	IRR1	Cohesin subunit SCC3	yes	no	0	0	0	0	0	By MS/MS	By MS/MS	4	4	101.3	101.39	1;2;3	5.1999e-09	44147	b003p113_mut_tryp_S2_TR01	160.53	102.94	66376000000	34414000000	31962000000			2590	5	2480	7607;7608;7609;7610;7611;7612;7613;7614	8280;8281;8282;8283;8284;8285;8286;8287;8288;8289;8290;8291;8292;8293;8294;8295;8296;8297	8287			18
IFLYLESLFAK	Unmodified	1342.75	0.753675	5	Irr1;P40541	IRR1	Cohesin subunit SCC3	yes	no	0	0	0	0	0	By MS/MS	By MS/MS	7	7	141.92	141.95	1;2	8.0779e-08	66686	b003p113_mut_tryp_S2_TR02	141.88	113.48	79769000000	42591000000	37178000000			2411	5	2310	6998;6999;7000;7001;7002;7003;7004;7005;7006;7007;7008;7009;7010;7011	7619;7620;7621;7622;7623;7624;7625;7626;7627;7628;7629;7630;7631;7632;7633;7634;7635;7636;7637;7638;7639;7640;7641;7642;7643;7644;7645;7646;7647;7648;7649;7650;7651;7652;7653;7654	7639			36
VEDHDVHSNESSNETIGEIQLLFQR	Deamidation (N)	2896.35	0.347508	5	Irr1;P40541	IRR1	Cohesin subunit SCC3	yes	no	0	1	0	0	0	By MS/MS	By MS/MS	3	3	124.84	124.92	4	6.9379e-86	58281	b003p113_mut_tryp_S2_TR02	229.38	210.33	80764000000	40658000000	40106000000			6094	5	5747	18350;18351;18352;18353;18354;18355	19991;19992;19993;19994;19995	19994	31;32		3
MLTQAAEFLSPYISTHLK	Unmodified	2049.06	0.0604984	5	Irr1;P40541	IRR1	Cohesin subunit SCC3	yes	no	0	0	0	0	0	By MS/MS	By MS/MS	13	15	133.91	133.97	2;3;4	5.0271e-43	59114	b003p113_mut_tryp_S2_TR02	267.77	246.52	83248000000	8239600000	75008000000			4029	5	3825	12356;12357;12358;12359;12360;12361;12362;12363;12364;12365;12366;12367;12368;12369;12370;12371;12372;12373;12374;12375;12376;12377;12378;12379;12380;12381;12382;12383	13571;13572;13573;13574;13575;13576;13577;13578;13579;13580;13581;13582;13583;13584;13585;13586;13587;13588;13589;13590;13591;13592;13593;13594;13595;13596;13597;13598;13599;13600	13582			29
MGPLYQNFAEFMTK	Unmodified	1675.77	0.773835	5	Irr1;P40541	IRR1	Cohesin subunit SCC3	yes	no	0	0	0	0	0	By MS/MS	By MS/MS	7	5	131.66	131.74	1;2;3	2.9847e-78	61587	b003p113_mut_tryp_S2_TR01	270.67	237.58	84793000000	43504000000	41289000000			3985	5	3792	12202;12203;12204;12205;12206;12207;12208;12209;12210;12211;12212;12213	13398;13399;13400;13401;13402;13403;13404;13405;13406;13407;13408;13409;13410;13411;13412	13401			14
TICNLLISDTESNELIQK	Unmodified	2090.06	0.0565352	5	Irr1;P40541	IRR1	Cohesin subunit SCC3	yes	no	0	0	0	0	0	By MS/MS	By MS/MS	15	17	134.33	134.39	2;3	1.6405e-42	58772	b003p113_mut_tryp_S2_TR02	237.3	209.09	95035000000	45305000000	49730000000			5703	5	5372	17428;17429;17430;17431;17432;17433;17434;17435;17436;17437;17438;17439;17440;17441;17442;17443;17444;17445;17446;17447;17448;17449;17450;17451;17452;17453;17454;17455;17456;17457;17458;17459	19090;19091;19092;19093;19094;19095;19096;19097;19098;19099;19100;19101;19102;19103;19104;19105;19106;19107;19108;19109;19110;19111;19112;19113;19114;19115;19116;19117;19118;19119;19120;19121;19122;19123	19111			34
VVIDSIIDNIVK	Unmodified	1326.78	0.775867	5	Irr1;P40541	IRR1	Cohesin subunit SCC3	yes	no	0	0	0	0	0	By MS/MS	By MS/MS	16	17	135.63	135.68	2	2.5993e-09	56489	b003p113_mut_tryp_S2_TR01	134.25	103.68	108750000000	62745000000	46004000000			6502	5	6140	19427;19428;19429;19430;19431;19432;19433;19434;19435;19436;19437;19438;19439;19440;19441;19442;19443;19444;19445;19446;19447;19448;19449;19450;19451;19452;19453;19454;19455;19456;19457;19458;19459	21061;21062;21063;21064;21065;21066;21067;21068;21069;21070;21071;21072;21073;21074;21075;21076;21077;21078;21079;21080;21081;21082;21083;21084;21085;21086;21087;21088;21089;21090;21091	21061			28
IPIMFQDFDDSTAQEINFK	Unmodified	2258.06	0.0565352	5	Irr1;P40541	IRR1	Cohesin subunit SCC3	yes	no	0	0	0	0	0	By MS/MS	By MS/MS	10	10	138.26	138.31	2;3	3.8277e-198	63406	b003p113_mut_tryp_S2_TR01	341.18	320.8	116890000000	60151000000	56742000000			2666	5	2549	7877;7878;7879;7880;7881;7882;7883;7884;7885;7886;7887;7888;7889;7890;7891;7892;7893;7894;7895;7896	8598;8599;8600;8601;8602;8603;8604;8605;8606;8607;8608;8609;8610;8611;8612;8613;8614;8615;8616;8617;8618;8619;8620;8621;8622;8623	8600			26
IFYPYDVPDYAGYPYDVPDYAGSYPYDVPNYAAGH	Deamidation (N)	3994.72	0.720269	6	Mcd1_His_HA			yes	yes	0	1	0	0	0	By MS/MS	By MS/MS	1	1	141.02	141.05	4	0.00052378	67679	b003p113_mut_tryp_S2_TR02	44.31	42.688	64641000	29633000	35008000			2424	6	2322	7053;7054	7707;7708	7708	44		2
IFYPYDVPDYAGYPYDVPDYAGSYPYDVPNYAAGH	Unmodified	3993.74	0.736253	6	Mcd1_His_HA			yes	yes	0	0	0	0	0	By MS/MS	By MS/MS	8	9	142.11	142.14	3;4;5	1.0869e-14	66855	b003p113_mut_tryp_S2_TR02	90.363	86.289	55458000000	26744000000	28714000000			2423	6	2322	7036;7037;7038;7039;7040;7041;7042;7043;7044;7045;7046;7047;7048;7049;7050;7051;7052	7676;7677;7678;7679;7680;7681;7682;7683;7684;7685;7686;7687;7688;7689;7690;7691;7692;7693;7694;7695;7696;7697;7698;7699;7700;7701;7702;7703;7704;7705;7706	7691			31
MTSTVNR	Unmodified	807.391	0.390887	6	Mcd1_His_HA;Q12158	MCD1	Sister chromatid cohesion protein 1	yes	no	0	0	0	0	0	By MS/MS	By MS/MS	1	1	35.969	36.144	2	0.021834	7418	b003p113_mut_tryp_S2_TR02	78.616	64.203	13689000	6670000	7019000			4081	6	3873	12544;12545	13794;13795	13795			2
NDQNNDDDDNSVEQGR	Deamidation (N)	1834.68	0.68377	6	Mcd1_His_HA;Q12158	MCD1	Sister chromatid cohesion protein 1	yes	no	0	1	0	0	0	By matching	By MS/MS	1	1	52.13	52.255	2	0.00048332	16661	b003p113_mut_tryp_S2_TR02	93.766	92.179	20158000	2606600	17551000			4158	6	3940	12737;12738	13983	13983	45;46		1
EAPAGNIDTITDAMTESQPK	Deamidation (N)	2088.95	0.95213	6	Mcd1_His_HA;Q12158	MCD1	Sister chromatid cohesion protein 1	yes	no	0	1	0	0	0	By MS/MS		1		123.3	123.3	2	3.9306e-06	56813	b003p113_mut_tryp_S2_TR01	100.42	88.254	27013000	27013000	0			931	6	892	2638	2852	2852	37		1
FSPDEDFEHNNLSSMNLDFDIEEGPITSK	Oxidation (M);Deamidation (N)	3343.44	0.435062	6	Mcd1_His_HA;Q12158	MCD1	Sister chromatid cohesion protein 1	yes	no	0	1	0	1	0	By MS/MS	By MS/MS	1	1	128.93	129.01	3	1.2728e-05	60228	b003p113_mut_tryp_S2_TR01	62.374	56.831	60335000	29409000	30926000			1712	6	1631	5167;5168	5750;5751	5750	39;40;41	15	2
NDQNNDDDDNSVEQGRR	Deamidation (N)	1990.78	0.784881	6	Mcd1_His_HA;Q12158	MCD1	Sister chromatid cohesion protein 1	yes	no	0	1	0	0	1	By MS/MS	By MS/MS	2	2	40.456	40.657	3	0.00088524	11059	b003p113_mut_tryp_S2_TR01	66.965	65.933	67650000	23464000	44186000			4160	6	3941	12743;12744;12745;12746	13988;13989;13990	13988	45;46		3
AIVQMAK	Oxidation (M)	775.426	0.42621	6	Mcd1_His_HA;Q12158	MCD1	Sister chromatid cohesion protein 1	yes	no	0	0	0	1	0	By MS/MS	By MS/MS	1	1	40.622	40.847	1	0.0081901	10318	b003p113_mut_tryp_S2_TR02	74.717	41.359	68716000	37557000	31159000			203	6	192	597;598	681;682	682		11	0
GPLAQIWLASNMSNIPR	Oxidation (M);2 Deamidation (N)	1884.94	0.940383	6	Mcd1_His_HA;Q12158	MCD1	Sister chromatid cohesion protein 1	yes	no	0	2	0	1	0	By matching	By MS/MS	1	1	130.34	130.42	2	0.00069019	61237	b003p113_mut_tryp_S2_TR02	80.979	57.753	75486000	37459000	38027000			2006	6	1917	5933;5934	6532	6532	42;43	16	1
RFSPDEDFEHNNLSSMNLDFDIEEGPITSK	Deamidation (N)	3483.54	0.541259	6	Mcd1_His_HA;Q12158	MCD1	Sister chromatid cohesion protein 1	yes	no	0	1	0	0	1	By MS/MS		1		127.76	127.76	4	7.494e-28	59486	b003p113_mut_tryp_S2_TR01	142.59	137.64	86102000	86102000	0			4903	6	4596	14994	16397	16397	39;40;41		1
TRNEQTTIQTEK	Deamidation (N)	1448.71	0.710701	6	Mcd1_His_HA;Q12158	MCD1	Sister chromatid cohesion protein 1	yes	no	0	1	0	0	1	By MS/MS	By MS/MS	3	3	40.218	40.444	2;3	0.0022218	9915	b003p113_mut_tryp_S2_TR02	83.204	72.257	96653000	49442000	47211000			5893	6	5554	17881;17882;17883;17884;17885;17886	19520;19521;19522;19523;19524	19523	47		5
SNNLLTPQPTNFTTKR	Unmodified	1830.96	0.95881	6	Mcd1_His_HA;Q12158	MCD1	Sister chromatid cohesion protein 1	yes	no	0	0	0	0	1	By matching	By MS/MS	1	1	82.929	83.154	3	6.4348e-05	34322	b003p113_mut_tryp_S2_TR02	84.508	79.19	97243000	53465000	43778000			5309	6	4990	16345;16346	17933	17933			1
SQANTEPENITK	Deamidation (N)	1331.62	0.620489	6	Mcd1_His_HA;Q12158	MCD1	Sister chromatid cohesion protein 1	yes	no	0	1	0	0	0	By MS/MS	By MS/MS	2	2	53.817	53.942	2	6.3926e-06	17979	b003p113_mut_tryp_S2_TR01	127.93	114.58	159750000	83734000	76011000			5350	6	5030	16431;16432;16433;16434	18014;18015;18016	18015	55		3
RLWSEITESMSYLPDPILK	Oxidation (M)	2293.17	0.16642	6	Mcd1_His_HA;Q12158	MCD1	Sister chromatid cohesion protein 1	yes	no	0	0	0	1	1	By MS/MS	By MS/MS	4	3	127.4	127.45	2;3	0.0014796	59223	b003p113_mut_tryp_S2_TR01	59.281	54.929	180040000	122830000	57204000			4932	6	4624	15088;15089;15090;15091;15092;15093;15094	16500;16501;16502;16503;16504;16505	16500		18	6
NEQTTIQTEK	Deamidation (N)	1191.56	0.561911	6	Mcd1_His_HA;Q12158	MCD1	Sister chromatid cohesion protein 1	yes	no	0	1	0	0	0	By MS/MS	By MS/MS	2	2	52.278	52.453	2	1.4524e-05	18446	b003p113_mut_tryp_S2_TR01	131.44	96.632	229150000	116970000	112180000			4187	6	3966	12817;12818;12819;12820	14071;14072;14073	14072	47		3
LATNKGPLAQIWLASNMSNIPR	Unmodified	2394.28	0.284184	6	Mcd1_His_HA;Q12158	MCD1	Sister chromatid cohesion protein 1	yes	no	0	0	0	0	1	By MS/MS	By MS/MS	1	1	125.84	125.92	3	2.4124e-10	58329	b003p113_mut_tryp_S2_TR01	100.9	96.951	267330000	157910000	109420000			3142	6	3000	9448;9449	10348;10349	10348			2
NFLSYESLKK	Deamidation (N)	1228.63	0.633954	6	Mcd1_His_HA;Q12158	MCD1	Sister chromatid cohesion protein 1	yes	no	0	1	0	0	1	By MS/MS	By MS/MS	2	3	103.93	104.05	2;3	0.00085358	41187	b003p113_mut_tryp_S2_TR02	73.067	60.49	330430000	154710000	175720000			4221	6	3992	13005;13006;13007;13008;13009	14319;14320;14321;14322;14323	14323	50		5
NDQNNDDDDNSVEQGR	Unmodified	1833.7	0.699755	6	Mcd1_His_HA;Q12158	MCD1	Sister chromatid cohesion protein 1	yes	no	0	0	0	0	0	By MS/MS	By MS/MS	2	2	42.162	42.388	2;3	2.9683e-22	10824	b003p113_mut_tryp_S2_TR02	193.23	193.23	419460000	43449000	376010000			4157	6	3940	12733;12734;12735;12736	13979;13980;13981;13982	13981			4
RLGESIMSEEPTDFGFDLDIEKEAPAGNIDTITDAMTESQPK	Unmodified	4597.14	0.136385	6	Mcd1_His_HA;Q12158	MCD1	Sister chromatid cohesion protein 1	yes	no	0	0	0	0	2	By MS/MS	By MS/MS	1	1	132.88	132.96	4	2.1119e-50	62639	b003p113_mut_tryp_S2_TR01	160.23	156.62	523130000	255500000	267630000			4927	6	4619	15078;15079	16490;16491	16490			2
LGESIMSEEPTDFGFDLDIEKEAPAGNIDTITDAMTESQPK	Unmodified	4441.04	0.0352736	6	Mcd1_His_HA;Q12158	MCD1	Sister chromatid cohesion protein 1	yes	no	0	0	0	0	1	By MS/MS	By MS/MS	1	1	137.83	137.85	3	1.6786e-73	65439	b003p113_mut_tryp_S2_TR01	189.64	185.9	532320000	290620000	241700000			3308	6	3155	9980;9981	10876;10877;10878	10876			3
EVLVTPGLEFLDDTTIPVGLMAQENSMER	2 Oxidation (M)	3235.56	0.562846	6	Mcd1_His_HA;Q12158	MCD1	Sister chromatid cohesion protein 1	yes	no	0	0	0	2	0	By MS/MS	By MS/MS	2	2	139.75	139.77	3	2.1602e-05	66560	b003p113_mut_tryp_S2_TR01	54.324	45.474	545740000	295100000	250640000			1389	6	1325	3968;3969;3970;3971	4336;4337;4338	4336		13;14	3
KVQGAAPWDTSLEVGRR	Unmodified	1868.99	0.985694	6	Mcd1_His_HA;Q12158	MCD1	Sister chromatid cohesion protein 1	yes	no	0	0	0	0	2	By MS/MS	By MS/MS	3	4	79.886	80.201	3;4	6.6131e-13	32278	b003p113_mut_tryp_S2_TR02	131.56	121.22	584230000	271530000	312700000			3070	6	2929	9283;9284;9285;9286;9287;9288;9289	10201;10202;10203;10204;10205;10206	10204			4
RFSPDEDFEHNNLSSMNLDFDIEEGPITSK	Oxidation (M)	3498.55	0.552158	6	Mcd1_His_HA;Q12158	MCD1	Sister chromatid cohesion protein 1	yes	no	0	0	0	1	1	By MS/MS	By MS/MS	3	3	122.27	122.35	3;4	2.8148e-47	56170	b003p113_mut_tryp_S2_TR01	178.02	174.59	624080000	300110000	323970000			4901	6	4596	14980;14981;14982;14983;14984;14985	16385;16386;16387;16388;16389	16385		15	5
ASGCDDESGDNEYITLR	Deamidation (N)	1901.76	0.758515	6	Mcd1_His_HA;Q12158	MCD1	Sister chromatid cohesion protein 1	yes	no	0	1	0	0	0	By MS/MS	By MS/MS	3	3	99.16	99.252	2	1.7834e-34	42952	b003p113_mut_tryp_S2_TR01	188.09	173.68	671510000	333580000	337930000			368	6	352	1047;1048;1049;1050;1051;1052	1156;1157;1158;1159;1160	1157	36		5
EVLVTPGLEFLDDTTIPVGLMAQENSMER	Deamidation (N)	3204.56	0.557032	6	Mcd1_His_HA;Q12158	MCD1	Sister chromatid cohesion protein 1	yes	no	0	1	0	0	0	By MS/MS	By MS/MS	2	2	144.95	144.97	2;3	5.5871e-10	69723	b003p113_mut_tryp_S2_TR01	89.181	83.151	714810000	376870000	337940000			1392	6	1325	4001;4002;4003;4004	4376;4377;4378	4376	38		3
VQGAAPWDTSLEVGRR	Unmodified	1740.89	0.890731	6	Mcd1_His_HA;Q12158	MCD1	Sister chromatid cohesion protein 1	yes	no	0	0	0	0	1	By MS/MS	By MS/MS	2	2	94.837	94.912	2;3	2.455e-35	40768	b003p113_mut_tryp_S2_TR01	148.72	135.31	777390000	399110000	378280000			6386	6	6028	19122;19123;19124;19125	20752;20753;20754;20755	20752			4
RLGESIMSEEPTDFGFDLDIEK	Oxidation (M)	2543.17	0.17375	6	Mcd1_His_HA;Q12158	MCD1	Sister chromatid cohesion protein 1	yes	no	0	0	0	1	1	By MS/MS	By MS/MS	3	3	126.7	126.77	3	9.4413e-22	58405	b003p113_mut_tryp_S2_TR02	139.69	132.58	1136900000	373670000	763210000			4925	6	4618	15068;15069;15070;15071;15072;15073	16480;16481;16482;16483	16481		17	4
EAPAGNIDTITDAMTESQPK	Oxidation (M)	2103.96	0.963029	6	Mcd1_His_HA;Q12158	MCD1	Sister chromatid cohesion protein 1	yes	no	0	0	0	1	0	By MS/MS	By MS/MS	16	16	97.85	97.967	2;3	2.3023e-27	38968	b003p113_mut_tryp_S2_TR01	162.7	150.14	1694000000	841400000	852570000			929	6	892	2591;2592;2593;2594;2595;2596;2597;2598;2599;2600;2601;2602;2603;2604;2605;2606;2607;2608;2609;2610;2611;2612;2613;2614;2615;2616;2617;2618;2619;2620;2621;2622	2777;2778;2779;2780;2781;2782;2783;2784;2785;2786;2787;2788;2789;2790;2791;2792;2793;2794;2795;2796;2797;2798;2799;2800;2801;2802;2803;2804;2805;2806;2807;2808;2809;2810;2811;2812;2813;2814;2815;2816;2817;2818;2819;2820;2821;2822;2823;2824;2825;2826;2827;2828	2780		12	52
NDQNNDDDDNSVEQGRR	Unmodified	1989.8	0.800866	6	Mcd1_His_HA;Q12158	MCD1	Sister chromatid cohesion protein 1	yes	no	0	0	0	0	1	By MS/MS	By MS/MS	2	2	36.894	37.069	2;3	1.4468e-51	7795	b003p113_mut_tryp_S2_TR02	202.82	193.16	1863100000	735470000	1127700000			4159	6	3941	12739;12740;12741;12742	13984;13985;13986;13987	13985			4
IDAKPALFER	Unmodified	1158.64	0.639708	6	Mcd1_His_HA;Q12158	MCD1	Sister chromatid cohesion protein 1	yes	no	0	0	0	0	1	By MS/MS	By MS/MS	1	1	76.459	76.735	2	0.0011414	30498	b003p113_mut_tryp_S2_TR02	105.52	84.22	2044400000	1025400000	1019000000			2337	6	2239	6817;6818	7439;7440;7441;7442	7441			4
FSPDEDFEHNNLSSMNLDFDIEEGPITSK	Oxidation (M)	3342.45	0.451047	6	Mcd1_His_HA;Q12158	MCD1	Sister chromatid cohesion protein 1	yes	no	0	0	0	1	0	By MS/MS	By MS/MS	3	3	127.5	127.58	3	4.0809e-11	59092	b003p113_mut_tryp_S2_TR02	99.34	96.344	2195700000	1121800000	1073900000			1711	6	1631	5161;5162;5163;5164;5165;5166	5743;5744;5745;5746;5747;5748;5749	5746		15	7
SNNLLTPQPTNFTTK	Deamidation (N)	1675.84	0.841715	6	Mcd1_His_HA;Q12158	MCD1	Sister chromatid cohesion protein 1	yes	no	0	1	0	0	0	By MS/MS	By MS/MS	6	6	105.82	105.94	2	3.9825e-21	46128	b003p113_mut_tryp_S2_TR01	163.45	151.58	2424300000	1209300000	1215000000			5308	6	4989	16333;16334;16335;16336;16337;16338;16339;16340;16341;16342;16343;16344	17922;17923;17924;17925;17926;17927;17928;17929;17930;17931;17932	17923	52;53;54		11
NFLSYESLK	Deamidation (N)	1100.54	0.538991	6	Mcd1_His_HA;Q12158	MCD1	Sister chromatid cohesion protein 1	yes	no	0	1	0	0	0	By MS/MS	By MS/MS	2	2	124.04	124.12	2	0.0077659	59363	b003p113_mut_tryp_S2_TR02	99.442	45.284	2499400000	1142400000	1357000000			4219	6	3991	12994;12995;12996;12997	14300;14301;14302;14303	14303	50		4
NFDTHENYIQDDDFPLDDAGTIGWDLGITEK	Deamidation (N)	3554.56	0.563768	6	Mcd1_His_HA;Q12158	MCD1	Sister chromatid cohesion protein 1	yes	no	0	1	0	0	0	By MS/MS	By MS/MS	5	4	141.36	141.39	3;4	5.4875e-24	68275	b003p113_mut_tryp_S2_TR02	121.09	116.65	2531900000	1171200000	1360700000			4207	6	3981	12959;12960;12961;12962;12963;12964;12965;12966;12967	14246;14247;14248;14249;14250;14251;14252;14253;14254;14255;14256;14257;14258;14259;14260;14261;14262	14258	48;49		17
GFFDILSLATEGCIGLSQTEAFGNIK	Unmodified	2787.38	0.378932	6	Mcd1_His_HA;Q12158	MCD1	Sister chromatid cohesion protein 1	yes	no	0	0	0	0	0	By MS/MS	By MS/MS	2	2	145.66	145.69	2;3	3.8708e-57	70343	b003p113_mut_tryp_S2_TR02	247.46	236.35	2687300000	1333400000	1353900000			1854	6	1768	5543;5544;5545;5546	6125;6126;6127;6128;6129;6130;6131;6132;6133;6134;6135	6135			11
LGESIMSEEPTDFGFDLDIEK	Oxidation (M)	2387.07	0.0726388	6	Mcd1_His_HA;Q12158	MCD1	Sister chromatid cohesion protein 1	yes	no	0	0	0	1	0	By MS/MS	By MS/MS	4	4	133.92	133.99	2	5.8753e-62	63111	b003p113_mut_tryp_S2_TR02	214.18	206	2947300000	1614500000	1332900000			3306	6	3154	9962;9963;9964;9965;9966;9967;9968;9969	10853;10854;10855;10856;10857;10858;10859;10860	10858		17	8
KELSEEKEVIFTDVLK	Unmodified	1906.03	0.0299097	6	Mcd1_His_HA;Q12158	MCD1	Sister chromatid cohesion protein 1	yes	no	0	0	0	0	2	By MS/MS	By MS/MS	2	2	100.04	100.11	3;4	1.1979e-11	43842	b003p113_mut_tryp_S2_TR02	129.05	113.21	3229600000	1416400000	1813200000			2904	6	2777	8666;8667;8668;8669	9494;9495;9496;9497	9497			4
QATFLLTDIK	Gln->pyro-Glu	1131.62	0.617576	6	Mcd1_His_HA;Q12158	MCD1	Sister chromatid cohesion protein 1	yes	no	0	0	1	0	0	By MS/MS	By MS/MS	2	2	138.5	138.53	2	0.0011306	66150	b003p113_mut_tryp_S2_TR01	90.15	76.571	3552000000	1688200000	1863900000			4610	6	4348	14062;14063;14064;14065	15417;15418;15419;15420	15417			3
GPLAQIWLASNMSNIPR	Oxidation (M)	1882.97	0.972352	6	Mcd1_His_HA;Q12158	MCD1	Sister chromatid cohesion protein 1	yes	no	0	0	0	1	0	By MS/MS	By MS/MS	9	10	128.4	128.48	2;3	1.1731e-42	58736	b003p113_mut_tryp_S2_TR02	205.8	185.6	3835800000	1889700000	1946200000			2004	6	1917	5898;5899;5900;5901;5902;5903;5904;5905;5906;5907;5908;5909;5910;5911;5912;5913;5914;5915;5916	6488;6489;6490;6491;6492;6493;6494;6495;6496;6497;6498;6499;6500;6501;6502;6503;6504;6505;6506;6507;6508;6509;6510;6511;6512	6501		16	24
FSPDEDFEHNNLSSMNLDFDIEEGPITSK	Unmodified	3326.46	0.456132	6	Mcd1_His_HA;Q12158	MCD1	Sister chromatid cohesion protein 1	yes	no	0	0	0	0	0	By MS/MS	By MS/MS	4	4	132.02	132.1	2;3;4	1.9849e-19	61562	b003p113_mut_tryp_S2_TR02	157.79	153.81	3924300000	1756800000	2167500000			1714	6	1631	5176;5177;5178;5179;5180;5181;5182;5183	5760;5761;5762;5763;5764;5765;5766	5765			7
SQANTEPENITKR	Unmodified	1486.74	0.737584	6	Mcd1_His_HA;Q12158	MCD1	Sister chromatid cohesion protein 1	yes	no	0	0	0	0	1	By MS/MS	By MS/MS	2	2	44.87	45.045	2;3	9.7031e-15	12374	b003p113_mut_tryp_S2_TR01	162.32	149.76	3996200000	1884900000	2111300000			5351	6	5031	16435;16436;16437;16438	18017;18018;18019;18020	18017			4
VHQLMLEDAVTER	Oxidation (M)	1555.77	0.766442	6	Mcd1_His_HA;Q12158	MCD1	Sister chromatid cohesion protein 1	yes	no	0	0	0	1	0	By MS/MS	By MS/MS	11	13	81.53	81.79	2;3	3.7535e-11	33256	b003p113_mut_tryp_S2_TR01	145.91	128.48	4383000000	2072200000	2310700000			6194	6	5841	18597;18598;18599;18600;18601;18602;18603;18604;18605;18606;18607;18608;18609;18610;18611;18612;18613;18614;18615;18616;18617;18618;18619;18620	20221;20222;20223;20224;20225;20226;20227;20228;20229;20230;20231;20232;20233;20234;20235;20236;20237;20238;20239;20240;20241;20242;20243;20244;20245;20246;20247;20248;20249;20250;20251;20252;20253;20254;20255	20230		19	35
SIQIDEETENSESIASSNTYK	Unmodified	2344.06	0.0554088	6	Mcd1_His_HA;Q12158	MCD1	Sister chromatid cohesion protein 1	yes	no	0	0	0	0	0	By MS/MS	By MS/MS	43	43	111.04	111.12	2;3	6.8682e-199	42183	b003p113_mut_tryp_S2_TR02	343.94	341.37	5928000000	3421900000	2506100000			5158	6	4847	15643;15644;15645;15646;15647;15648;15649;15650;15651;15652;15653;15654;15655;15656;15657;15658;15659;15660;15661;15662;15663;15664;15665;15666;15667;15668;15669;15670;15671;15672;15673;15674;15675;15676;15677;15678;15679;15680;15681;15682;15683;15684;15685;15686;15687;15688;15689;15690;15691;15692;15693;15694;15695;15696;15697;15698;15699;15700;15701;15702;15703;15704;15705;15706;15707;15708;157…	17039;17040;17041;17042;17043;17044;17045;17046;17047;17048;17049;17050;17051;17052;17053;17054;17055;17056;17057;17058;17059;17060;17061;17062;17063;17064;17065;17066;17067;17068;17069;17070;17071;17072;17073;17074;17075;17076;17077;17078;17079;17080;17081;17082;17083;17084;17085;17086;17087;17088;17089;17090;17091;17092;17093;17094;17095;17096;17097;17098;17099;17100;17101;17102;17103;17104;171…	17090			103
LWSEITESMSYLPDPILK	Oxidation (M)	2137.07	0.065309	6	Mcd1_His_HA;Q12158	MCD1	Sister chromatid cohesion protein 1	yes	no	0	0	0	1	0	By MS/MS	By MS/MS	10	9	134.6	134.65	2;3	8.9593e-36	62483	b003p113_mut_tryp_S2_TR01	183.06	176.16	6298900000	2775300000	3523600000			3914	6	3728	11878;11879;11880;11881;11882;11883;11884;11885;11886;11887;11888;11889;11890;11891;11892;11893;11894;11895;11896	13010;13011;13012;13013;13014;13015;13016;13017;13018;13019;13020;13021;13022;13023;13024;13025;13026;13027;13028;13029	13010		18	18
NFLSYESLKK	Unmodified	1227.65	0.649938	6	Mcd1_His_HA;Q12158	MCD1	Sister chromatid cohesion protein 1	yes	no	0	0	0	0	1	By MS/MS	By MS/MS	3	4	82.677	82.902	2;3	0.00028939	34031	b003p113_mut_tryp_S2_TR01	83	70.384	6523400000	3171100000	3352400000			4220	6	3992	12998;12999;13000;13001;13002;13003;13004	14304;14305;14306;14307;14308;14309;14310;14311;14312;14313;14314;14315;14316;14317;14318	14305			15
RFSPDEDFEHNNLSSMNLDFDIEEGPITSK	Unmodified	3482.56	0.557243	6	Mcd1_His_HA;Q12158	MCD1	Sister chromatid cohesion protein 1	yes	no	0	0	0	0	1	By MS/MS	By MS/MS	4	4	126.47	126.55	2;3;4	4.4722e-146	58364	b003p113_mut_tryp_S2_TR01	286.6	279.76	11777000000	6068300000	5708200000			4902	6	4596	14986;14987;14988;14989;14990;14991;14992;14993	16390;16391;16392;16393;16394;16395;16396	16391			7
VRPTPGEVASK	Unmodified	1139.63	0.629872	6	Mcd1_His_HA;Q12158	MCD1	Sister chromatid cohesion protein 1	yes	no	0	0	0	0	1	By MS/MS	By MS/MS	1	1	41.359	41.584	2	3.1693e-05	10662	b003p113_mut_tryp_S2_TR02	118.4	84.15	12738000000	6389200000	6348300000			6404	6	6045	19172;19173	20798;20799;20800;20801;20802;20803	20802			6
EVLVTPGLEFLDDTTIPVGLMAQENSMER	Oxidation (M)	3219.57	0.567931	6	Mcd1_His_HA;Q12158	MCD1	Sister chromatid cohesion protein 1	yes	no	0	0	0	1	0	By MS/MS	By MS/MS	6	7	141.75	141.78	2;3;4	4.0614e-14	67318	b003p113_mut_tryp_S2_TR02	102.57	97.438	12841000000	5962500000	6878600000			1390	6	1325	3972;3973;3974;3975;3976;3977;3978;3979;3980;3981;3982;3983;3984	4339;4340;4341;4342;4343;4344;4345;4346;4347;4348;4349;4350;4351;4352;4353;4354;4355;4356	4348		13;14	18
SWEEGTR	Unmodified	863.377	0.377345	6	Mcd1_His_HA;Q12158	MCD1	Sister chromatid cohesion protein 1	yes	no	0	0	0	0	0	By MS/MS	By MS/MS	3	4	52.17	52.295	2	0.0045538	15962	b003p113_mut_tryp_S2_TR01	124.34	81.57	13136000000	7154200000	5981900000			5522	6	5197	16892;16893;16894;16895;16896;16897;16898	18486;18487;18488;18489;18490;18491;18492;18493;18494;18495;18496	18487			11
QATFLLTDIKDTLTK	Gln->pyro-Glu	1689.92	0.918903	6	Mcd1_His_HA;Q12158	MCD1	Sister chromatid cohesion protein 1	yes	no	0	0	1	0	1	By MS/MS	By MS/MS	2	3	138.3	138.33	2	1.4508e-15	66312	b003p113_mut_tryp_S2_TR02	150.21	139.84	14384000000	7417600000	6966800000			4612	6	4349	14084;14085;14086;14087;14088	15443;15444;15445;15446;15447	15445			3
VHQLMLEDAVTER	Unmodified	1539.77	0.771527	6	Mcd1_His_HA;Q12158	MCD1	Sister chromatid cohesion protein 1	yes	no	0	0	0	0	0	By MS/MS	By MS/MS	22	22	91.792	91.933	1;2;3	4.2831e-17	37063	b003p113_mut_tryp_S2_TR01	136.99	110.45	15477000000	7571900000	7905400000			6195	6	5841	18621;18622;18623;18624;18625;18626;18627;18628;18629;18630;18631;18632;18633;18634;18635;18636;18637;18638;18639;18640;18641;18642;18643;18644;18645;18646;18647;18648;18649;18650;18651;18652;18653;18654;18655;18656;18657;18658;18659;18660;18661;18662;18663;18664	20256;20257;20258;20259;20260;20261;20262;20263;20264;20265;20266;20267;20268;20269;20270;20271;20272;20273;20274;20275;20276;20277;20278;20279;20280;20281;20282;20283;20284;20285;20286;20287;20288;20289;20290;20291;20292;20293;20294;20295;20296;20297;20298;20299;20300;20301;20302;20303	20268			34
NEQTTIQTEK	Unmodified	1190.58	0.577896	6	Mcd1_His_HA;Q12158	MCD1	Sister chromatid cohesion protein 1	yes	no	0	0	0	0	0	By MS/MS	By MS/MS	2	2	43.217	43.443	1;2	1.7325e-15	11435	b003p113_mut_tryp_S2_TR01	193.1	138.9	16515000000	8353700000	8161800000			4186	6	3966	12813;12814;12815;12816	14060;14061;14062;14063;14064;14065;14066;14067;14068;14069;14070	14060			11
RLGESIMSEEPTDFGFDLDIEK	Unmodified	2527.18	0.178835	6	Mcd1_His_HA;Q12158	MCD1	Sister chromatid cohesion protein 1	yes	no	0	0	0	0	1	By MS/MS	By MS/MS	2	2	129.89	129.97	2;3	7.9941e-74	60532	b003p113_mut_tryp_S2_TR01	222.06	196.42	17158000000	7471100000	9686500000			4926	6	4618	15074;15075;15076;15077	16484;16485;16486;16487;16488;16489	16484			6
TRNEQTTIQTEK	Unmodified	1447.73	0.726685	6	Mcd1_His_HA;Q12158	MCD1	Sister chromatid cohesion protein 1	yes	no	0	0	0	0	1	By MS/MS	By MS/MS	2	2	37.569	37.744	2;3	1.4108e-19	8218	b003p113_mut_tryp_S2_TR02	203.51	168.79	17569000000	8735700000	8833700000			5892	6	5554	17877;17878;17879;17880	19511;19512;19513;19514;19515;19516;19517;19518;19519	19516			9
QATFLLTDIK	Unmodified	1148.64	0.644125	6	Mcd1_His_HA;Q12158	MCD1	Sister chromatid cohesion protein 1	yes	no	0	0	0	0	0	By MS/MS	By MS/MS	2	2	118.78	118.86	2	0.0002845	54251	b003p113_mut_tryp_S2_TR02	107.21	66.937	28162000000	13371000000	14792000000			4609	6	4348	14058;14059;14060;14061	15408;15409;15410;15411;15412;15413;15414;15415;15416	15415			9
EVIFTDVLK	Unmodified	1062.6	0.596112	6	Mcd1_His_HA;Q12158	MCD1	Sister chromatid cohesion protein 1	yes	no	0	0	0	0	0	By MS/MS	By MS/MS	5	4	122.54	122.63	2	0.0032267	56550	b003p113_mut_tryp_S2_TR01	70.919	26.524	29161000000	13301000000	15860000000			1382	6	1318	3944;3945;3946;3947;3948;3949;3950;3951;3952	4315;4316;4317;4318;4319;4320;4321	4317			7
ELSEEKEVIFTDVLK	Unmodified	1777.93	0.934947	6	Mcd1_His_HA;Q12158	MCD1	Sister chromatid cohesion protein 1	yes	no	0	0	0	0	1	By MS/MS	By MS/MS	5	6	119.79	119.86	2;3	1.2914e-63	54709	b003p113_mut_tryp_S2_TR01	256.95	201.63	31306000000	25992000000	5314300000			1216	6	1157	3477;3478;3479;3480;3481;3482;3483;3484;3485;3486;3487	3817;3818;3819;3820;3821;3822;3823;3824;3825;3826;3827;3828;3829;3830;3831	3822			15
SIQIDEETENSESIASSNTYKEER	Unmodified	2758.24	0.241706	6	Mcd1_His_HA;Q12158	MCD1	Sister chromatid cohesion protein 1	yes	no	0	0	0	0	1	By MS/MS	By MS/MS	48	47	113.95	114.04	2;3;4	6.2326e-113	42398	b003p113_mut_tryp_S2_TR02	260.02	256.38	40356000000	19611000000	20745000000			5160	6	4848	15730;15731;15732;15733;15734;15735;15736;15737;15738;15739;15740;15741;15742;15743;15744;15745;15746;15747;15748;15749;15750;15751;15752;15753;15754;15755;15756;15757;15758;15759;15760;15761;15762;15763;15764;15765;15766;15767;15768;15769;15770;15771;15772;15773;15774;15775;15776;15777;15778;15779;15780;15781;15782;15783;15784;15785;15786;15787;15788;15789;15790;15791;15792;15793;15794;15795;157…	17143;17144;17145;17146;17147;17148;17149;17150;17151;17152;17153;17154;17155;17156;17157;17158;17159;17160;17161;17162;17163;17164;17165;17166;17167;17168;17169;17170;17171;17172;17173;17174;17175;17176;17177;17178;17179;17180;17181;17182;17183;17184;17185;17186;17187;17188;17189;17190;17191;17192;17193;17194;17195;17196;17197;17198;17199;17200;17201;17202;17203;17204;17205;17206;17207;17208;172…	17256			185
GSVIQTHIAESAK	Unmodified	1339.71	0.709579	6	Mcd1_His_HA;Q12158	MCD1	Sister chromatid cohesion protein 1	yes	no	0	0	0	0	0	By MS/MS	By MS/MS	5	5	59.171	59.376	1;2;3	4.9623e-16	20130	b003p113_mut_tryp_S2_TR01	167.44	141.88	42030000000	21439000000	20591000000			2068	6	1978	6099;6100;6101;6102;6103;6104;6105;6106;6107;6108	6681;6682;6683;6684;6685;6686;6687;6688;6689;6690;6691;6692;6693;6694;6695;6696;6697;6698;6699;6700;6701;6702;6703	6686			23
FSPDEDFEHNNLSSMNLDFDIEEGPITSK	Deamidation (N)	3327.44	0.440148	6	Mcd1_His_HA;Q12158	MCD1	Sister chromatid cohesion protein 1	yes	no	0	1	0	0	0	By MS/MS	By MS/MS	4	3	132.11	132.17	3	1.0933e-17	63058	b003p113_mut_tryp_S2_TR02	105.17	102.76	42528000000	22185000000	20343000000			1713	6	1631	5169;5170;5171;5172;5173;5174;5175	5752;5753;5754;5755;5756;5757;5758;5759	5759	39;40;41		7
SQANTEPENITK	Unmodified	1330.64	0.636473	6	Mcd1_His_HA;Q12158	MCD1	Sister chromatid cohesion protein 1	yes	no	0	0	0	0	0	By MS/MS	By MS/MS	3	3	50.311	50.436	1;2	3.6018e-69	15653	b003p113_mut_tryp_S2_TR02	265.72	246.45	45963000000	23726000000	22237000000			5349	6	5030	16425;16426;16427;16428;16429;16430	18005;18006;18007;18008;18009;18010;18011;18012;18013	18012			9
NFDTHENYIQDDDFPLDDAGTIGWDLGITEK	Unmodified	3553.58	0.579753	6	Mcd1_His_HA;Q12158	MCD1	Sister chromatid cohesion protein 1	yes	no	0	0	0	0	0	By MS/MS	By MS/MS	6	7	137.46	137.49	2;3;4	2.2929e-41	64804	b003p113_mut_tryp_S2_TR01	155.14	150.7	46714000000	24170000000	22544000000			4206	6	3981	12946;12947;12948;12949;12950;12951;12952;12953;12954;12955;12956;12957;12958	14225;14226;14227;14228;14229;14230;14231;14232;14233;14234;14235;14236;14237;14238;14239;14240;14241;14242;14243;14244;14245	14225			19
NFLSYESLK	Unmodified	1099.56	0.554975	6	Mcd1_His_HA;Q12158	MCD1	Sister chromatid cohesion protein 1	yes	no	0	0	0	0	0	By MS/MS	By MS/MS	2	1	107.52	107.61	2	0.00045021	47662	b003p113_mut_tryp_S2_TR01	111.95	46.695	47573000000	22618000000	24955000000			4218	6	3991	12991;12992;12993	14285;14286;14287;14288;14289;14290;14291;14292;14293;14294;14295;14296;14297;14298;14299	14288			14
RLWSEITESMSYLPDPILK	Unmodified	2277.17	0.171505	6	Mcd1_His_HA;Q12158	MCD1	Sister chromatid cohesion protein 1	yes	no	0	0	0	0	1	By MS/MS	By MS/MS	4	4	132.08	132.16	2;3;4	2.1975e-36	62218	b003p113_mut_tryp_S2_TR02	218.63	176.42	47725000000	24387000000	23337000000			4933	6	4624	15095;15096;15097;15098;15099;15100;15101;15102	16506;16507;16508;16509;16510;16511;16512;16513;16514	16511			9
EVLVTPGLEFLDDTTIPVGLMAQENSMER	Unmodified	3203.57	0.573017	6	Mcd1_His_HA;Q12158	MCD1	Sister chromatid cohesion protein 1	yes	no	0	0	0	0	0	By MS/MS	By MS/MS	8	8	144.59	144.62	2;3;4	4.2253e-20	70175	b003p113_mut_tryp_S2_TR02	126.04	123.99	51064000000	6695800000	44369000000			1391	6	1325	3985;3986;3987;3988;3989;3990;3991;3992;3993;3994;3995;3996;3997;3998;3999;4000	4357;4358;4359;4360;4361;4362;4363;4364;4365;4366;4367;4368;4369;4370;4371;4372;4373;4374;4375	4373			19
KVQGAAPWDTSLEVGR	Unmodified	1712.88	0.884583	6	Mcd1_His_HA;Q12158	MCD1	Sister chromatid cohesion protein 1	yes	no	0	0	0	0	1	By MS/MS	By MS/MS	11	12	97.671	97.76	2;3	6.5285e-30	41087	b003p113_mut_tryp_S2_TR02	145.86	106.43	58280000000	29175000000	29105000000			3069	6	2928	9260;9261;9262;9263;9264;9265;9266;9267;9268;9269;9270;9271;9272;9273;9274;9275;9276;9277;9278;9279;9280;9281;9282	10168;10169;10170;10171;10172;10173;10174;10175;10176;10177;10178;10179;10180;10181;10182;10183;10184;10185;10186;10187;10188;10189;10190;10191;10192;10193;10194;10195;10196;10197;10198;10199;10200	10188			32
SNNLLTPQPTNFTTK	Unmodified	1674.86	0.857699	6	Mcd1_His_HA;Q12158	MCD1	Sister chromatid cohesion protein 1	yes	no	0	0	0	0	0	By MS/MS	By MS/MS	7	9	100.49	100.59	1;2;3	5.6465e-34	43273	b003p113_mut_tryp_S2_TR02	205.02	173.02	62196000000	28149000000	34047000000			5307	6	4989	16317;16318;16319;16320;16321;16322;16323;16324;16325;16326;16327;16328;16329;16330;16331;16332	17896;17897;17898;17899;17900;17901;17902;17903;17904;17905;17906;17907;17908;17909;17910;17911;17912;17913;17914;17915;17916;17917;17918;17919;17920;17921	17911			24
GPLAQIWLASNMSNIPR	Unmodified	1866.98	0.977437	6	Mcd1_His_HA;Q12158	MCD1	Sister chromatid cohesion protein 1	yes	no	0	0	0	0	0	By MS/MS	By MS/MS	8	8	132.73	132.83	2;3	5.3873e-52	61972	b003p113_mut_tryp_S2_TR01	187.16	182.62	62605000000	22836000000	39768000000			2005	6	1917	5917;5918;5919;5920;5921;5922;5923;5924;5925;5926;5927;5928;5929;5930;5931;5932	6513;6514;6515;6516;6517;6518;6519;6520;6521;6522;6523;6524;6525;6526;6527;6528;6529;6530;6531	6518			17
LGESIMSEEPTDFGFDLDIEK	Unmodified	2371.08	0.0777241	6	Mcd1_His_HA;Q12158	MCD1	Sister chromatid cohesion protein 1	yes	no	0	0	0	0	0	By MS/MS	By MS/MS	5	5	140.38	140.4	2;3	1.0761e-52	65285	b003p113_mut_tryp_S2_TR02	244.36	216	72570000000	34160000000	38410000000			3307	6	3154	9970;9971;9972;9973;9974;9975;9976;9977;9978;9979	10861;10862;10863;10864;10865;10866;10867;10868;10869;10870;10871;10872;10873;10874;10875	10872			14
VQGAAPWDTSLEVGR	Unmodified	1584.79	0.78962	6	Mcd1_His_HA;Q12158	MCD1	Sister chromatid cohesion protein 1	yes	no	0	0	0	0	0	By MS/MS	By MS/MS	7	7	116.89	116.96	2;3	1.3457e-09	51991	b003p113_mut_tryp_S2_TR02	94.532	82.84	73327000000	35917000000	37410000000			6385	6	6027	19108;19109;19110;19111;19112;19113;19114;19115;19116;19117;19118;19119;19120;19121	20729;20730;20731;20732;20733;20734;20735;20736;20737;20738;20739;20740;20741;20742;20743;20744;20745;20746;20747;20748;20749;20750;20751	20742			22
EAPAGNIDTITDAMTESQPK	Unmodified	2087.97	0.968114	6	Mcd1_His_HA;Q12158	MCD1	Sister chromatid cohesion protein 1	yes	no	0	0	0	0	0	By MS/MS	By MS/MS	8	7	113.04	113.12	2;3	2.3966e-61	55265	b003p113_mut_tryp_S2_TR02	213.52	201.14	75371000000	37971000000	37400000000			930	6	892	2623;2624;2625;2626;2627;2628;2629;2630;2631;2632;2633;2634;2635;2636;2637	2829;2830;2831;2832;2833;2834;2835;2836;2837;2838;2839;2840;2841;2842;2843;2844;2845;2846;2847;2848;2849;2850;2851	2846			23
TSGELLQGIVR	Unmodified	1171.66	0.656087	6	Mcd1_His_HA;Q12158	MCD1	Sister chromatid cohesion protein 1	yes	no	0	0	0	0	0	By MS/MS	By MS/MS	9	10	109.95	110.05	2	5.305e-50	45648	b003p113_mut_tryp_S2_TR02	247.07	228.53	76558000000	36451000000	40107000000			5904	6	5565	17907;17908;17909;17910;17911;17912;17913;17914;17915;17916;17917;17918;17919;17920;17921;17922;17923;17924;17925	19544;19545;19546;19547;19548;19549;19550;19551;19552;19553;19554;19555;19556;19557;19558;19559;19560;19561;19562;19563;19564;19565;19566;19567;19568;19569;19570;19571;19572;19573;19574;19575;19576;19577	19561			31
ASGCDDESGDNEYITLR	Unmodified	1900.77	0.7745	6	Mcd1_His_HA;Q12158	MCD1	Sister chromatid cohesion protein 1	yes	no	0	0	0	0	0	By MS/MS	By MS/MS	12	10	98.795	98.871	2;3	1.4164e-29	41350	b003p113_mut_tryp_S2_TR01	217.09	202.67	86425000000	44715000000	41710000000			367	6	352	1025;1026;1027;1028;1029;1030;1031;1032;1033;1034;1035;1036;1037;1038;1039;1040;1041;1042;1043;1044;1045;1046	1124;1125;1126;1127;1128;1129;1130;1131;1132;1133;1134;1135;1136;1137;1138;1139;1140;1141;1142;1143;1144;1145;1146;1147;1148;1149;1150;1151;1152;1153;1154;1155	1127			32
QATFLLTDIKDTLTK	Unmodified	1706.95	0.945452	6	Mcd1_His_HA;Q12158	MCD1	Sister chromatid cohesion protein 1	yes	no	0	0	0	0	1	By MS/MS	By MS/MS	10	8	124.37	124.45	2;3	2.0271e-33	57689	b003p113_mut_tryp_S2_TR02	229.97	207.97	116270000000	66167000000	50101000000			4611	6	4349	14066;14067;14068;14069;14070;14071;14072;14073;14074;14075;14076;14077;14078;14079;14080;14081;14082;14083	15421;15422;15423;15424;15425;15426;15427;15428;15429;15430;15431;15432;15433;15434;15435;15436;15437;15438;15439;15440;15441;15442	15439			19
LWSEITESMSYLPDPILK	Unmodified	2121.07	0.0703943	6	Mcd1_His_HA;Q12158	MCD1	Sister chromatid cohesion protein 1	yes	no	0	0	0	0	0	By MS/MS	By MS/MS	11	12	141.68	141.7	2;3	1.6125e-22	66345	b003p113_mut_tryp_S2_TR01	153.81	132.97	123860000000	43164000000	80693000000			3915	6	3728	11897;11898;11899;11900;11901;11902;11903;11904;11905;11906;11907;11908;11909;11910;11911;11912;11913;11914;11915;11916;11917;11918;11919	13030;13031;13032;13033;13034;13035;13036;13037;13038;13039;13040;13041;13042;13043;13044;13045;13046;13047;13048;13049;13050;13051;13052;13053;13054;13055;13056;13057;13058;13059	13033			29
AGVCEYNEDSR	Unmodified	1298.52	0.519729	8	O13563	RPN13	26S proteasome regulatory subunit RPN13	yes	yes	0	0	0	0	0	By MS/MS	By MS/MS	1	1	52.682	52.807	2	3.2481e-06	17074	b003p113_mut_tryp_S2_TR02	127.4	117.44	24910000	13818000	11092000			135	8	125	450;451	543;544	544			2
YFFWLQEK	Unmodified	1159.57	0.570232	8	O13563	RPN13	26S proteasome regulatory subunit RPN13	yes	yes	0	0	0	0	0	By MS/MS	By matching	1	1	128.17	128.24	2	0.0067208	59793	b003p113_mut_tryp_S2_TR01	86.794	69.408	61489000	33745000	27744000			6673	8	6303	19993;19994	21650	21650			1
DTSLLMSNEDSTTK	Unmodified	1540.69	0.692668	9	O13585		Dilute domain-containing protein YPR089W	yes	yes	0	0	0	0	0	By MS/MS	By MS/MS	1	1	90.43	90.555	2	0.0028477	38431	b003p113_mut_tryp_S2_TR01	69.979	55.821	19681000	8757500	10923000			825	9	795	2274;2275	2430;2431	2430			2
LDQEDRPECDSWVQLVK	Unmodified	2115.99	0.989518	9	O13585		Dilute domain-containing protein YPR089W	yes	yes	0	0	0	0	1	By MS/MS	By matching	1	1	111.84	111.92	3	0.0071498	50418	b003p113_mut_tryp_S2_TR01	52.254	36.131	19949000	8866300	11083000			3200	9	3052	9639;9640	10531	10531			1
GPDSHSFQPFLPGSIQDDVYEIHDVNFK	Unmodified	3187.49	0.488693	9	O13585		Dilute domain-containing protein YPR089W	yes	yes	0	0	0	0	0	By matching	By MS/MS	1	1	127.16	127.24	4	0.0072976	59393	b003p113_mut_tryp_S2_TR02	36.992	30.962	64279000	32690000	31589000			2001	9	1914	5890;5891	6482	6482			1
VTQMTPAPK	Unmodified	971.511	0.511002	10	O14455	RPL36B	60S ribosomal protein L36-B	yes	yes	0	0	0	0	0	By MS/MS	By MS/MS	1	1	48.032	48.032	2	0.0085484	14342	b003p113_mut_tryp_S2_TR02	60.91	46.753	4130500	4130500	0			6466	10	6104	19353;19354	20998;20999	20999			1
EIAGLSPYER	Unmodified	1133.57	0.571688	10	O14455;P05745	RPL36B;RPL36A	60S ribosomal protein L36-B;60S ribosomal protein L36-A	yes	no	0	0	0	0	0	By MS/MS	By MS/MS	1	1	87.935	88.11	2	0.035718	37017	b003p113_mut_tryp_S2_TR01	57.59	37.803	30803000	15643000	15159000			1068	10	1019	2992;2993	3241;3242	3241			2
HSGQAEGYSYTDANIKK	Unmodified	1867.87	0.870055	11	P00044	CYC1	Cytochrome c iso-1	yes	yes	0	0	0	0	1	By MS/MS	By matching	1	1	51.738	51.863	3	0.0003446	16454	b003p113_mut_tryp_S2_TR01	69.979	65.877	27847000	12113000	15735000			2264	11	2169	6653;6654	7290	7290			1
ANELLINVK	Unmodified	1012.59	0.591695	12	P00330	ADH1	Alcohol dehydrogenase 1	yes	yes	0	0	0	0	0	By MS/MS	By MS/MS	1	1	92.231	92.356	2	0.00064954	39548	b003p113_mut_tryp_S2_TR02	107.9	85.764	78790000	42174000	36616000			294	12	281	828;829	908;909	909			2
ATDGGAHGVINVSVSEAAIEASTR	Unmodified	2311.14	0.140416	12	P00330	ADH1	Alcohol dehydrogenase 1	yes	yes	0	0	0	0	0	By MS/MS	By MS/MS	1	1	107.78	107.91	3	5.07e-16	48172	b003p113_mut_tryp_S2_TR02	112.45	106.83	93814000	50599000	43215000			391	12	375	1111;1112	1215;1216;1217	1217			3
VLGIDGGEGKEELFR	Unmodified	1617.84	0.836236	12	P00330	ADH1	Alcohol dehydrogenase 1	yes	yes	0	0	0	0	1	By MS/MS	By MS/MS	1	1	103.5	103.63	3	6.3629e-05	45743	b003p113_mut_tryp_S2_TR02	88.706	81.504	149690000	75305000	74385000			6274	12	5918	18831;18832	20453;20454	20454			2
SIGGEVFIDFTK	Unmodified	1311.67	0.671068	12	P00330	ADH1	Alcohol dehydrogenase 1	yes	yes	0	0	0	0	0	By MS/MS	By MS/MS	1	1	126.93	127.01	2	2.9861e-09	59234	b003p113_mut_tryp_S2_TR02	132.25	79.995	191610000	102590000	89021000			5137	12	4826	15586;15587	16984;16985	16985			2
VVGLSTLPEIYEK	Unmodified	1446.8	0.796997	12	P00330	ADH1	Alcohol dehydrogenase 1	yes	yes	0	0	0	0	0	By MS/MS	By MS/MS	1	1	122.25	122.33	2	1.1227e-05	56300	b003p113_mut_tryp_S2_TR01	128.17	111.97	199500000	95776000	103730000			6498	12	6136	19419;19420	21055;21056	21055			2
YSGVCHTDLHAWHGDWPLPVK	Unmodified	2474.16	0.158984	12	P00330;P07246	ADH1;ADH3	Alcohol dehydrogenase 1;Alcohol dehydrogenase 3, mitochondrial	yes	no	0	0	0	0	0	By MS/MS		1		103.72	103.72	4	0.05983	45776	b003p113_mut_tryp_S2_TR01	15.481	2.1603	20159000	20159000	0			6835	12	6460	20437	22098	22098			1
PKPNELLINVK	Unmodified	1263.76	0.755072	13	P00331	ADH2	Alcohol dehydrogenase 2	yes	yes	0	0	0	0	1	By MS/MS	By MS/MS	1	1	77.978	78.254	3	0.0062313	31474	b003p113_mut_tryp_S2_TR01	53.569	46.966	29671000	14339000	15332000			4557	13	4298	13943;13944	15305;15306	15305			2
YSGVCHTDLHAWHGDWPLPTK	Unmodified	2476.14	0.138248	13	P00331	ADH2	Alcohol dehydrogenase 2	yes	yes	0	0	0	0	0	By matching	By MS/MS	1	1	97.956	98.031	5	0.053834	42875	b003p113_mut_tryp_S2_TR02	20.439	16.707	35066000	13200000	21865000			6834	13	6459	20435;20436	22097	22097			1
AIIFYESNGK	Unmodified	1140.58	0.581525	13	P00331	ADH2	Alcohol dehydrogenase 2	yes	yes	0	0	0	0	0	By MS/MS	By MS/MS	1	1	91.362	91.487	2	0.014003	39134	b003p113_mut_tryp_S2_TR02	65.465	44.945	37357000	15708000	21649000			179	13	168	547;548	636;637	637			0
VLGIDGGPGKEELFTSLGGEVFIDFTK	Unmodified	2824.45	0.453477	13	P00331	ADH2	Alcohol dehydrogenase 2	yes	yes	0	0	0	0	1	By MS/MS	By MS/MS	1	1	138.3	138.32	3	2.9163e-05	66083	b003p113_mut_tryp_S2_TR02	63.697	57.047	41886000	18653000	23234000			6275	13	5919	18833;18834	20455;20456	20456			2
ATNGGAHGIINVSVSEAAIEASTR	Unmodified	2324.17	0.172051	13	P00331	ADH2	Alcohol dehydrogenase 2	yes	yes	0	0	0	0	0	By MS/MS	By MS/MS	1	1	106.95	107.08	3	9.8458e-06	47627	b003p113_mut_tryp_S2_TR01	80.102	71.95	44516000	25721000	18795000			407	13	391	1143;1144	1246;1247	1246			2
ANGTVVLVGLPAGAK	Unmodified	1365.8	0.798	13	P00331	ADH2	Alcohol dehydrogenase 2	yes	yes	0	0	0	0	0	By MS/MS	By MS/MS	1	1	105.89	106.01	2	0.00016624	47154	b003p113_mut_tryp_S2_TR02	87.363	73.065	51809000	25012000	26796000			298	13	285	836;837	916;917	917			2
VVGLSSLPEIYEK	Unmodified	1432.78	0.781347	13	P00331	ADH2	Alcohol dehydrogenase 2	yes	yes	0	0	0	0	0	By MS/MS	By MS/MS	1	1	122.48	122.56	2	3.0343e-10	56554	b003p113_mut_tryp_S2_TR02	138.71	129.03	313220000	155080000	158140000			6497	13	6135	19417;19418	21053;21054	21054			2
SISIVGSYVGNR	Unmodified	1250.66	0.6619	13;12	P00331;P00330	ADH2;ADH1	Alcohol dehydrogenase 2;Alcohol dehydrogenase 1	no	no	0	0	0	0	0	By MS/MS	By MS/MS	1	1	98.022	98.097	2	2.3669e-12	42557	b003p113_mut_tryp_S2_TR01	152.11	132.11	162600000	86160000	76441000			5170	13;12	4858	15849;15850	17352;17353	17352			2
LPLVGGHEGAGVVVGMGENVK	Unmodified	2018.06	0.0618953	13;12	P00331;P00330	ADH2;ADH1	Alcohol dehydrogenase 2;Alcohol dehydrogenase 1	no	no	0	0	0	0	0	By MS/MS	By MS/MS	1	1	104.47	104.6	3	0.00086328	46261	b003p113_mut_tryp_S2_TR02	59.512	52.738	168880000	75982000	92893000			3644	13;12	3475	10961;10962	11980;11981	11981			2
EALDFFAR	Unmodified	967.476	0.476331	13;12	P00331;P38113;P00330	ADH2;ADH5;ADH1	Alcohol dehydrogenase 2;Alcohol dehydrogenase 5;Alcohol dehydrogenase 1	no	no	0	0	0	0	0	By MS/MS	By MS/MS	1	1	120.04	120.12	2	0.0051432	55056	b003p113_mut_tryp_S2_TR02	91.626	80.258	109980000	56092000	53888000			915	13;12	881	2541;2542	2726;2727	2727			2
NVEVVALNDPFISNDYSAYMFK	Unmodified	2535.2	0.199177	14	P00358	TDH2	Glyceraldehyde-3-phosphate dehydrogenase 2	yes	yes	0	0	0	0	0	By MS/MS		1		137.33	137.33	2	0.00018222	65236	b003p113_mut_tryp_S2_TR01	72.175	60.382	30952000	30952000	0			4485	14	4229	13781	15144	15144			1
YAGEVSHDDKHIIVDGHK	Unmodified	2018.98	0.981002	14	P00358	TDH2	Glyceraldehyde-3-phosphate dehydrogenase 2	yes	yes	0	0	0	0	1	By MS/MS	By MS/MS	2	2	47.565	47.741	4;5	0.050119	14052	b003p113_mut_tryp_S2_TR01	28.869	18.911	46294000	24911000	21383000			6618	14	6250	19804;19805;19806;19807	21476;21477;21478	21476			3
KNVEVVALNDPFISNDYSAYMFK	Unmodified	2663.29	0.29414	14	P00358	TDH2	Glyceraldehyde-3-phosphate dehydrogenase 2	yes	yes	0	0	0	0	1	By MS/MS		1		129.46	129.46	3	0.054982	60517	b003p113_mut_tryp_S2_TR01	21.924	9.9588	53482000	53482000	0			3015	14	2875	9120	10039	10039			1
IALSRPNVEVVALNDPFITNDYAAYMFK	Oxidation (M)	3186.61	0.605972	15	P00359	TDH3	Glyceraldehyde-3-phosphate dehydrogenase 3	yes	yes	0	0	0	1	1	By MS/MS	By matching	1	1	130.44	130.52	3	4.0631e-10	61187	b003p113_mut_tryp_S2_TR01	93.446	90.818	75038000	38576000	36462000			2310	15	2215	6755;6756	7383	7383		21	1
KIATYQER	Unmodified	1007.54	0.539994	15	P00359	TDH3	Glyceraldehyde-3-phosphate dehydrogenase 3	yes	yes	0	0	0	0	1	By MS/MS	By MS/MS	1	1	38.824	38.999	2	0.00023875	8965	b003p113_mut_tryp_S2_TR02	147.34	102.8	114200000	60232000	53969000			2943	15	2815	8756;8757	9573;9574	9574			2
KIATYQERDPANLPWGSSNVDIAIDSTGVFK	Unmodified	3391.7	0.704834	15	P00359	TDH3	Glyceraldehyde-3-phosphate dehydrogenase 3	yes	yes	0	0	0	0	2		By MS/MS		1	124.11	124.26	4	0.0003712	57549	b003p113_mut_tryp_S2_TR02	50.583	44.803	116220000	0	116220000			2944	15	2816	8758	9575	9575			1
YAGEVSHDDKHIIVDGKK	Unmodified	2010.02	0.0170536	15	P00359	TDH3	Glyceraldehyde-3-phosphate dehydrogenase 3	yes	yes	0	0	0	0	2	By MS/MS	By MS/MS	2	2	46.071	46.246	4;5	2.5115e-08	13207	b003p113_mut_tryp_S2_TR01	94.882	79.627	164380000	86730000	77655000			6620	15	6252	19814;19815;19816;19817	21484;21485;21486	21484			3
VINDAFGIEEGLMTTVHSLTATQK	Oxidation (M)	2590.29	0.294868	15	P00359	TDH3	Glyceraldehyde-3-phosphate dehydrogenase 3	yes	yes	0	0	0	1	0	By MS/MS	By MS/MS	1	1	130.41	130.48	3	1.9585e-40	61255	b003p113_mut_tryp_S2_TR02	176.48	156.4	198320000	56596000	141720000			6225	15	5870	18723;18724	20356;20357	20357		22	2
GVLGYTEDAVVSSDFLGDSHSSIFDASAGIQLSPK	Unmodified	3568.72	0.720938	15	P00359	TDH3	Glyceraldehyde-3-phosphate dehydrogenase 3	yes	yes	0	0	0	0	0	By MS/MS	By MS/MS	2	5	137.36	137.4	3;4	1.7665e-33	64221	b003p113_mut_tryp_S2_TR01	145.64	140.48	532600000	222950000	309650000			2114	15	2024	6207;6208;6209;6210;6211;6212;6213	6796;6797;6798;6799;6800;6801;6802;6803;6804;6805;6806	6798			11
IATYQERDPANLPWGSSNVDIAIDSTGVFK	Unmodified	3263.61	0.609871	15	P00359	TDH3	Glyceraldehyde-3-phosphate dehydrogenase 3	yes	yes	0	0	0	0	1	By MS/MS	By MS/MS	1	1	129.04	129.12	3	1.5591e-20	60455	b003p113_mut_tryp_S2_TR02	124.03	114.23	931200000	445130000	486070000			2323	15	2227	6780;6781	7406;7407	7407			2
PNVEVVALNDPFITNDYAAYMFK	Unmodified	2630.27	0.272676	15	P00359	TDH3	Glyceraldehyde-3-phosphate dehydrogenase 3	yes	yes	0	0	0	0	0	By MS/MS	By MS/MS	1	1	139.08	139.11	3	7.2575e-86	66483	b003p113_mut_tryp_S2_TR02	189.47	183.24	1017300000	501560000	515700000			4569	15	4310	13966;13967	15327;15328	15328			2
IALSRPNVEVVALNDPFITNDYAAYMFK	Unmodified	3170.61	0.611057	15	P00359	TDH3	Glyceraldehyde-3-phosphate dehydrogenase 3	yes	yes	0	0	0	0	1	By MS/MS	By MS/MS	2	2	134.31	134.39	3;4	1.102e-35	63543	b003p113_mut_tryp_S2_TR02	161.39	150.39	1593000000	696150000	896850000			2311	15	2215	6757;6758;6759;6760	7384;7385;7386;7387;7388	7387			5
YAGEVSHDDKHIIVDGK	Unmodified	1881.92	0.922091	15	P00359	TDH3	Glyceraldehyde-3-phosphate dehydrogenase 3	yes	yes	0	0	0	0	1	By MS/MS	By MS/MS	3	3	53.183	53.308	2;3;4	8.4262e-16	17352	b003p113_mut_tryp_S2_TR02	138.77	124.86	1599000000	767430000	831540000			6619	15	6251	19808;19809;19810;19811;19812;19813	21479;21480;21481;21482;21483	21483			5
DPANLPWGSSNVDIAIDSTGVFK	Unmodified	2402.18	0.175405	15	P00359	TDH3	Glyceraldehyde-3-phosphate dehydrogenase 3	yes	yes	0	0	0	0	0	By MS/MS	By MS/MS	2	3	139.2	139.23	2;3	1.9561e-50	65859	b003p113_mut_tryp_S2_TR02	182.15	170.01	2244500000	1163800000	1080700000			764	15	735	2092;2093;2094;2095;2096	2219;2220;2221;2222;2223;2224;2225	2221			7
VINDAFGIEEGLMTTVHSLTATQK	Unmodified	2574.3	0.299953	15	P00359	TDH3	Glyceraldehyde-3-phosphate dehydrogenase 3	yes	yes	0	0	0	0	0	By MS/MS	By MS/MS	2	2	135.56	135.59	3;4	3.7717e-113	64275	b003p113_mut_tryp_S2_TR02	215.79	205.39	11404000000	5696000000	5707500000			6226	15	5870	18725;18726;18727;18728	20358;20359;20360;20361	20360			4
VVITAPSSTAPMFVMGVNEEK	Oxidation (M)	2222.1	0.0962915	15;14	P00359;P00358	TDH3;TDH2	Glyceraldehyde-3-phosphate dehydrogenase 3;Glyceraldehyde-3-phosphate dehydrogenase 2	no	no	0	0	0	1	0	By MS/MS	By matching	1	1	121.07	121.15	3	0.0014319	55575	b003p113_mut_tryp_S2_TR01	53.585	50.532	44741000	23466000	21274000			6505	15;14	6143	19464;19465	21095	21095		20	1
VAINGFGR	Deamidation (N)	833.44	0.439552	15;14	P00359;P00358	TDH3;TDH2	Glyceraldehyde-3-phosphate dehydrogenase 3;Glyceraldehyde-3-phosphate dehydrogenase 2	no	no	0	1	0	0	0	By MS/MS	By MS/MS	1	1	80.462	80.737	2	0.036145	32826	b003p113_mut_tryp_S2_TR02	89.903	62.586	127700000	61994000	65710000			6034	15;14	5690	18214;18215	19857;19858	19858	57		2
ETTYDEIKK	Unmodified	1125.56	0.555369	15;14	P00359;P00358	TDH3;TDH2	Glyceraldehyde-3-phosphate dehydrogenase 3;Glyceraldehyde-3-phosphate dehydrogenase 2	no	no	0	0	0	0	1	By MS/MS	By MS/MS	1	1	47.142	47.317	2	0.0086303	13776	b003p113_mut_tryp_S2_TR01	80.165	66.169	164350000	88255000	76094000			1354	15;14	1291	3817;3818	4170;4171	4170			2
VAINGFGR	Unmodified	832.456	0.455536	15;14	P00359;P00358	TDH3;TDH2	Glyceraldehyde-3-phosphate dehydrogenase 3;Glyceraldehyde-3-phosphate dehydrogenase 2	no	no	0	0	0	0	0	By MS/MS	By MS/MS	1	1	75.594	75.869	2	0.00011124	30000	b003p113_mut_tryp_S2_TR02	153.67	81.677	406020000	216700000	189310000			6033	15;14	5690	18212;18213	19855;19856	19856			2
VVDLVEHVAK	Unmodified	1107.63	0.628809	15;14	P00359;P00358	TDH3;TDH2	Glyceraldehyde-3-phosphate dehydrogenase 3;Glyceraldehyde-3-phosphate dehydrogenase 2	no	no	0	0	0	0	0	By MS/MS	By MS/MS	1	1	68.876	69.202	2	0.0011077	26234	b003p113_mut_tryp_S2_TR01	92.838	83.057	440840000	239750000	201090000			6479	15;14	6117	19380;19381	21024;21025	21024			2
KVVITAPSSTAPMFVMGVNEEK	Unmodified	2334.2	0.19634	15;14	P00359;P00358	TDH3;TDH2	Glyceraldehyde-3-phosphate dehydrogenase 3;Glyceraldehyde-3-phosphate dehydrogenase 2	no	no	0	0	0	0	1	By MS/MS	By MS/MS	1	1	116.27	116.35	3	2.8217e-15	52878	b003p113_mut_tryp_S2_TR01	117.38	98.757	935270000	363610000	571660000			3076	15;14	2934	9302;9303	10217;10218	10217			2
LVSWYDNEYGYSTR	Unmodified	1751.78	0.779115	15;14	P00359;P00358	TDH3;TDH2	Glyceraldehyde-3-phosphate dehydrogenase 3;Glyceraldehyde-3-phosphate dehydrogenase 2	no	no	0	0	0	0	0	By MS/MS	By MS/MS	1	2	114.34	114.42	2	8.1701e-22	52144	b003p113_mut_tryp_S2_TR02	171.62	168.29	1993200000	944700000	1048500000			3888	15;14	3704	11803;11804;11805	12923;12924;12925;12926;12927;12928;12929	12927			7
VVITAPSSTAPMFVMGVNEEK	Unmodified	2206.1	0.101377	15;14	P00359;P00358	TDH3;TDH2	Glyceraldehyde-3-phosphate dehydrogenase 3;Glyceraldehyde-3-phosphate dehydrogenase 2	no	no	0	0	0	0	0	By MS/MS	By MS/MS	2	2	126.48	126.55	2;3	2.1578e-45	58708	b003p113_mut_tryp_S2_TR01	189.86	149.38	4195100000	2382400000	1812700000			6506	15;14	6143	19466;19467;19468;19469	21096;21097;21098;21099	21096			4
IATYQER	Unmodified	879.445	0.445031	15;16	P00359;P00360	TDH3;TDH1	Glyceraldehyde-3-phosphate dehydrogenase 3;Glyceraldehyde-3-phosphate dehydrogenase 1	no	no	0	0	0	0	0	By MS/MS	By MS/MS	1	1	45.62	45.795	2	0.0046648	12855	b003p113_mut_tryp_S2_TR01	119.56	41.837	359020000	179160000	179860000			2322	15;16	2226	6778;6779	7404;7405	7404			2
LTGMAFR	Oxidation (M)	810.406	0.405809	15;14;16	P00359;P00360;P00358	TDH3;TDH1;TDH2	Glyceraldehyde-3-phosphate dehydrogenase 3;Glyceraldehyde-3-phosphate dehydrogenase 1;Glyceraldehyde-3-phosphate dehydrogenase 2	no	no	0	0	0	1	0	By MS/MS	By matching	1	1	55.05	55.226	2	0.026761	18335	b003p113_mut_tryp_S2_TR01	65.672	26.854	6312700	3397900	2914700			3802	15;16;14	3624	11558;11559	12675	12675			1
VLPELQGK	Unmodified	882.517	0.517468	15;14;16	P00359;P00360;P00358	TDH3;TDH1;TDH2	Glyceraldehyde-3-phosphate dehydrogenase 3;Glyceraldehyde-3-phosphate dehydrogenase 1;Glyceraldehyde-3-phosphate dehydrogenase 2	no	no	0	0	0	0	0	By MS/MS	By MS/MS	1	1	71.755	72.081	2	0.0042828	27840	b003p113_mut_tryp_S2_TR01	94.262	76.969	844690000	427520000	417170000			6295	15;16;14	5939	18878;18879	20499;20500;20501	20499			3
TASGNIIPSSTGAAK	Unmodified	1373.72	0.715058	15;14;16	P00359;P00360;P00358	TDH3;TDH1;TDH2	Glyceraldehyde-3-phosphate dehydrogenase 3;Glyceraldehyde-3-phosphate dehydrogenase 1;Glyceraldehyde-3-phosphate dehydrogenase 2	no	no	0	0	0	0	0	By MS/MS	By MS/MS	1	1	66.578	66.904	2	1.3403e-17	24934	b003p113_mut_tryp_S2_TR01	152.31	144.58	1228500000	649390000	579140000			5571	15;16;14	5246	17002;17003	18590;18591;18592;18593	18590			4
IVSNASCTTNCLAPLAK	Unmodified	1818.9	0.896804	15;14;16	P00359;P00360;P00358	TDH3;TDH1;TDH2	Glyceraldehyde-3-phosphate dehydrogenase 3;Glyceraldehyde-3-phosphate dehydrogenase 1;Glyceraldehyde-3-phosphate dehydrogenase 2	no	no	0	0	0	0	0	By MS/MS	By MS/MS	1	1	88.159	88.334	2	6.4269e-08	37202	b003p113_mut_tryp_S2_TR02	114.82	98.563	1424200000	736850000	687320000			2819	15;16;14	2695	8448;8449	9257;9258;9259	9258			3
VPTVDVSVVDLTVK	Unmodified	1469.83	0.83411	15;14;16	P00359;P00360;P00358	TDH3;TDH1;TDH2	Glyceraldehyde-3-phosphate dehydrogenase 3;Glyceraldehyde-3-phosphate dehydrogenase 1;Glyceraldehyde-3-phosphate dehydrogenase 2	no	no	0	0	0	0	0	By MS/MS	By MS/MS	2	2	125.05	125.13	2;3	4.6471e-33	57889	b003p113_mut_tryp_S2_TR01	194.96	179.99	9720800000	5738200000	3982600000			6375	15;16;14	6017	19081;19082;19083;19084	20706;20707;20708;20709	20706			4
VVITAPSSSAPMFVVGVNHTK	Unmodified	2140.14	0.13506	16	P00360	TDH1	Glyceraldehyde-3-phosphate dehydrogenase 1	yes	yes	0	0	0	0	0	By matching	By MS/MS	1	1	110.85	110.93	3	0.0069968	50030	b003p113_mut_tryp_S2_TR02	46.356	37.997	43867000	18397000	25470000			6504	16	6142	19462;19463	21094	21094			1
IDVAVDSTGVFK	Unmodified	1249.66	0.655418	16	P00360	TDH1	Glyceraldehyde-3-phosphate dehydrogenase 1	yes	yes	0	0	0	0	0	By MS/MS	By matching	1	1	109.55	109.67	2	0.014648	49161	b003p113_mut_tryp_S2_TR01	73.781	43.211	44921000	21406000	23515000			2364	16	2264	6893;6894	7525	7525			1
LNQVSALIQR	Unmodified	1140.66	0.661506	17	P00410	COX2	Cytochrome c oxidase subunit 2	yes	yes	0	0	0	0	0	By matching	By MS/MS	1	1	88.358	88.533	2	0.0016892	37383	b003p113_mut_tryp_S2_TR02	85.676	62.247	13050000	7004700	6045000			3611	17	3447	10852;10853	11860	11860			1
LLDTDTSMVVPVDTHIR	Unmodified	1910.98	0.977163	17	P00410	COX2	Cytochrome c oxidase subunit 2	yes	yes	0	0	0	0	0		By MS/MS		1	113.91	114.06	3	0.02934	51699	b003p113_mut_tryp_S2_TR02	36.112	32.576	21015000	0	21015000			3462	17	3304	10420	11368	11368			1
YEKEFDEAYDLFEVQR	Unmodified	2079.94	0.942551	18	P00427	COX6	Cytochrome c oxidase subunit 6, mitochondrial	yes	yes	0	0	0	0	1	By MS/MS	By MS/MS	1	1	123.75	123.82	3	0.0012452	57143	b003p113_mut_tryp_S2_TR01	67.605	57.409	35254000	15684000	19570000			6661	18	6291	19964;19965	21626;21627	21626			2
AIDEQFGSLDELIK	Unmodified	1576.8	0.798453	19	P00447	SOD2	Superoxide dismutase [Mn], mitochondrial	yes	yes	0	0	0	0	0	By MS/MS	By MS/MS	1	1	129.71	129.79	2	3.6675e-06	60743	b003p113_mut_tryp_S2_TR01	126.19	90.25	29423000	14439000	14984000			163	19	152	514;515	605;606	605			2
SVSILNGADITFHR	Unmodified	1528.8	0.799791	20	P00498	HIS1	ATP phosphoribosyltransferase	yes	yes	0	0	0	0	0	By MS/MS	By MS/MS	1	1	108.11	108.23	3	6.0053e-05	48302	b003p113_mut_tryp_S2_TR01	85.457	73.481	14736000	7454800	7281500			5508	20	5183	16846;16847	18433;18434	18433			2
IIYVDDGVLSFQVLEVVDDK	Unmodified	2265.18	0.178031	21	P00549	CDC19	Pyruvate kinase 1	yes	yes	0	0	0	0	0	By MS/MS		1		141.08	141.08	2	0.0003679	67448	b003p113_mut_tryp_S2_TR01	74.326	66.415	4876700	4876700	0			2527	21	2422	7369	8022	8022			1
NGVHMVFASFIR	Deamidation (N)	1377.69	0.686341	21	P00549	CDC19	Pyruvate kinase 1	yes	yes	0	1	0	0	0	By MS/MS	By MS/MS	1	1	128.44	128.51	3	0.00022896	59923	b003p113_mut_tryp_S2_TR01	91.961	75.329	19259000	8942500	10317000			4253	21	4014	13134;13135	14490;14491	14490	58		2
KGDTYVSIQGFK	Unmodified	1341.69	0.692866	21	P00549	CDC19	Pyruvate kinase 1	yes	yes	0	0	0	0	1	By MS/MS	By MS/MS	1	1	80.249	80.525	3	0.00076558	32778	b003p113_mut_tryp_S2_TR01	77.185	69.819	20662000	13167000	7495600			2928	21	2801	8725;8726	9548;9549	9548			1
INFGIEK	Unmodified	819.449	0.449054	21	P00549	CDC19	Pyruvate kinase 1	yes	yes	0	0	0	0	0	By matching	By MS/MS	1	1	83.076	83.301	2	0.025095	34389	b003p113_mut_tryp_S2_TR02	75.189	38.096	25957000	13070000	12887000			2632	21	2517	7746;7747	8451	8451			1
PTSTTETVAASAVAAVFEQK	Unmodified	2007.02	0.0160506	21	P00549	CDC19	Pyruvate kinase 1	yes	yes	0	0	0	0	0	By MS/MS	By matching	1	1	129.71	129.78	3	5.9067e-13	60719	b003p113_mut_tryp_S2_TR01	92.671	87.852	37753000	16429000	21324000			4582	21	4322	13998;13999	15356	15356			1
GVNLPGTDVDLPALSEKDKEDLR	Unmodified	2480.28	0.275847	21	P00549	CDC19	Pyruvate kinase 1	yes	yes	0	0	0	0	2	By MS/MS	By MS/MS	1	1	112.43	112.5	4	1.4563e-15	50633	b003p113_mut_tryp_S2_TR01	122.01	116.13	39901000	23477000	16424000			2124	21	2033	6307;6308	6924;6925	6924			2
EPVSDWTDDVEAR	Unmodified	1517.66	0.663416	21	P00549	CDC19	Pyruvate kinase 1	yes	yes	0	0	0	0	0	By MS/MS	By MS/MS	1	1	103.3	103.43	2	0.00021617	45543	b003p113_mut_tryp_S2_TR01	89.548	71.684	51985000	23391000	28594000			1276	21	1214	3646;3647	4019;4020	4019			2
YRPNCPIILVTR	Unmodified	1500.82	0.823503	21	P00549	CDC19	Pyruvate kinase 1	yes	yes	0	0	0	0	1	By MS/MS	By MS/MS	1	1	86.621	86.796	3	0.00035817	36363	b003p113_mut_tryp_S2_TR02	84.718	71.304	52793000	30896000	21897000			6829	21	6454	20424;20425	22086;22087	22087			2
KSEELYPGRPLAIALDTK	Unmodified	2000.09	0.0942413	21	P00549	CDC19	Pyruvate kinase 1	yes	yes	0	0	0	0	2	By MS/MS	By MS/MS	1	1	97.11	97.185	4	0.00022217	42041	b003p113_mut_tryp_S2_TR01	72.772	63.242	54510000	30223000	24287000			3035	21	2894	9179;9180	10092;10093	10092			2
TANDVLTIR	Unmodified	1001.55	0.550559	21	P00549	CDC19	Pyruvate kinase 1	yes	yes	0	0	0	0	0	By MS/MS	By MS/MS	1	1	80.239	80.514	2	0.00012567	32735	b003p113_mut_tryp_S2_TR02	137.06	95.412	60445000	28606000	31839000			5567	21	5242	16992;16993	18580;18581	18581			2
GVFPFVFEKEPVSDWTDDVEAR	Unmodified	2568.22	0.21727	21	P00549	CDC19	Pyruvate kinase 1	yes	yes	0	0	0	0	1	By MS/MS	By MS/MS	1	1	132.47	132.54	3	0.006765	62360	b003p113_mut_tryp_S2_TR01	53.266	45.554	68897000	33689000	35207000			2105	21	2015	6189;6190	6779;6780	6779			1
LTSLNVVAGSDLR	Unmodified	1343.74	0.740879	21	P00549	CDC19	Pyruvate kinase 1	yes	yes	0	0	0	0	0	By matching	By MS/MS	1	1	102.36	102.48	2	0.00015254	45144	b003p113_mut_tryp_S2_TR02	115.57	81.187	82618000	45998000	36620000			3821	21	3643	11602;11603	12710	12710			1
TNNPETLVALR	Unmodified	1226.66	0.6619	21	P00549	CDC19	Pyruvate kinase 1	yes	yes	0	0	0	0	0	By MS/MS	By matching	1	1	93.11	93.185	2	0.0048085	39813	b003p113_mut_tryp_S2_TR01	73.985	61.759	101560000	45590000	55974000			5833	21	5498	17750;17751	19394	19394			1
IENQQGVNNFDEILK	Unmodified	1759.87	0.874078	21	P00549	CDC19	Pyruvate kinase 1	yes	yes	0	0	0	0	0	By MS/MS	By MS/MS	1	1	113.52	113.59	2	4.0344e-07	51454	b003p113_mut_tryp_S2_TR02	113.65	83.842	138450000	65367000	73085000			2390	21	2290	6955;6956	7581;7582	7582			2
GDLGIEIPAPEVLAVQK	Unmodified	1747.97	0.972001	21	P00549	CDC19	Pyruvate kinase 1	yes	yes	0	0	0	0	0	By MS/MS	By MS/MS	1	1	130.59	130.66	2	4.5397e-07	61224	b003p113_mut_tryp_S2_TR01	105.03	91.369	139190000	67449000	71737000			1828	21	1743	5483;5484	6070;6071	6070			2
GVNLPGTDVDLPALSEK	Unmodified	1723.9	0.89923	21	P00549	CDC19	Pyruvate kinase 1	yes	yes	0	0	0	0	0	By MS/MS	By MS/MS	1	1	125.84	125.92	2	8.9335e-05	58596	b003p113_mut_tryp_S2_TR02	88.552	75.152	166740000	79253000	87484000			2123	21	2032	6305;6306	6922;6923	6923			2
NCTPKPTSTTETVAASAVAAVFEQK	Unmodified	2607.28	0.285032	21	P00549	CDC19	Pyruvate kinase 1	yes	yes	0	0	0	0	1	By MS/MS	By MS/MS	1	1	122.72	122.79	3	1.5173e-22	56636	b003p113_mut_tryp_S2_TR02	124.81	117.83	182990000	90824000	92163000			4134	21	3920	12675;12676	13923;13924	13924			2
PLAIALDTK	Unmodified	940.559	0.559333	21	P00549;P52489	CDC19;PYK2	Pyruvate kinase 1;Pyruvate kinase 2	yes	no	0	0	0	0	0	By MS/MS	By MS/MS	1	1	92.776	92.851	2	0.0026844	39916	b003p113_mut_tryp_S2_TR02	90.657	79.588	9636700	4888400	4748300			4558	21	4299	13945;13946	15307;15308	15308			2
TSIIGTIGPK	Unmodified	985.581	0.580796	21	P00549;P52489	CDC19;PYK2	Pyruvate kinase 1;Pyruvate kinase 2	yes	no	0	0	0	0	0	By MS/MS	By MS/MS	1	1	88.293	88.468	2	1.6273e-05	37226	b003p113_mut_tryp_S2_TR01	124.23	106.19	48556000	24377000	24178000			5907	21	5568	17930;17931	19581;19582	19581			2
YVLEHHPR	Unmodified	1049.54	0.540663	22	P00560	PGK1	Phosphoglycerate kinase	yes	yes	0	0	0	0	0	By MS/MS	By MS/MS	1	1	39.943	40.169	2	0.022747	9603	b003p113_mut_tryp_S2_TR02	68.422	57.548	9461000	4863400	4597600			6875	22	6498	20555;20556	22229;22230	22230			2
LFAATVAK	Unmodified	819.485	0.485439	22	P00560	PGK1	Phosphoglycerate kinase	yes	yes	0	0	0	0	0	By MS/MS	By MS/MS	1	1	68.711	69.037	2	0.032195	26137	b003p113_mut_tryp_S2_TR02	65.252	18.901	12288000	5945900	6341700			3257	22	3106	9845;9846	10742;10743	10743			2
KVLENTEIGDSIFDK	Unmodified	1706.87	0.872681	22	P00560	PGK1	Phosphoglycerate kinase	yes	yes	0	0	0	0	1	By MS/MS		1		100.26	100.26	3	0.0038992	43817	b003p113_mut_tryp_S2_TR01	54.812	32.274	16652000	16652000	0			3063	22	2922	9249	10158	10158			1
YHIEEEGSR	Unmodified	1118.5	0.499252	22	P00560	PGK1	Phosphoglycerate kinase	yes	yes	0	0	0	0	0	By MS/MS	By matching	1	1	44.765	44.94	2	0.022382	12398	b003p113_mut_tryp_S2_TR01	65.246	45.105	20257000	8916900	11340000			6722	22	6351	20125;20126	21784	21784			0
YVVLASHLGRPNGER	Unmodified	1666.89	0.890337	22	P00560	PGK1	Phosphoglycerate kinase	yes	yes	0	0	0	0	1	By MS/MS	By MS/MS	1	1	63.139	63.465	3	0.0017285	23078	b003p113_mut_tryp_S2_TR01	67.275	61.847	24303000	14737000	9566400			6886	22	6509	20577;20578	22249;22250	22249			2
VDFNVPLDGKK	Unmodified	1230.66	0.660838	22	P00560	PGK1	Phosphoglycerate kinase	yes	yes	0	0	0	0	1	By MS/MS	By MS/MS	1	1	85.108	85.333	3	0.0016963	35488	b003p113_mut_tryp_S2_TR01	69.815	63.522	33410000	18127000	15282000			6067	22	5722	18282;18283	19923;19924	19923			2
KLFAATVAK	Unmodified	947.58	0.580402	22	P00560	PGK1	Phosphoglycerate kinase	yes	yes	0	0	0	0	1	By MS/MS	By MS/MS	1	1	55.953	56.128	2	0.0071684	18956	b003p113_mut_tryp_S2_TR02	81.95	53.732	41141000	19910000	21231000			2983	22	2848	8919;8920	9784;9785	9785			2
EGIPAGWQGLDNGPESR	Unmodified	1781.83	0.833276	22	P00560	PGK1	Phosphoglycerate kinase	yes	yes	0	0	0	0	0	By MS/MS	By MS/MS	1	1	112.72	112.79	2	4.2295e-12	51002	b003p113_mut_tryp_S2_TR02	131.13	119.6	64009000	32800000	31209000			1039	22	990	2932;2933	3186;3187	3187			2
VDFNVPLDGK	Unmodified	1102.57	0.565875	22	P00560	PGK1	Phosphoglycerate kinase	yes	yes	0	0	0	0	0	By MS/MS	By matching	1	1	107.41	107.53	2	0.0047672	47859	b003p113_mut_tryp_S2_TR01	79.148	60.709	85843000	37183000	48660000			6066	22	5721	18280;18281	19922	19922			1
IVAALPTIK	Unmodified	924.601	0.600803	22	P00560	PGK1	Phosphoglycerate kinase	yes	yes	0	0	0	0	0	By MS/MS	By MS/MS	1	1	96.691	96.766	2	0.0025746	42018	b003p113_mut_tryp_S2_TR02	91.318	51.215	96825000	49629000	47196000			2780	22	2660	8283;8284	9070;9071	9071			2
ALLDEVVK	Unmodified	885.517	0.517133	22	P00560	PGK1	Phosphoglycerate kinase	yes	yes	0	0	0	0	0	By MS/MS	By matching	1	1	99.561	99.636	2	0.032195	43471	b003p113_mut_tryp_S2_TR01	65.252	31.894	117120000	53665000	63460000			251	22	240	709;710	787	787			1
HELSSLADVYINDAFGTAHR	Unmodified	2215.07	0.0657947	22	P00560	PGK1	Phosphoglycerate kinase	yes	yes	0	0	0	0	0	By MS/MS	By MS/MS	1	1	121.9	121.97	4	2.6789e-26	56204	b003p113_mut_tryp_S2_TR02	148.22	133.8	120000000	38568000	81428000			2175	22	2083	6432;6433	7064;7065	7065			2
AHSSMVGFDLPQR	Unmodified	1443.69	0.692883	22	P00560	PGK1	Phosphoglycerate kinase	yes	yes	0	0	0	0	0	By MS/MS	By MS/MS	2	2	86.927	87.102	2;3	1.5928e-13	36548	b003p113_mut_tryp_S2_TR02	149.23	140.5	125990000	64402000	61589000			155	22	144	492;493;494;495	581;582;583;584	583			4
TVTDKEGIPAGWQGLDNGPESR	Unmodified	2326.12	0.118953	22	P00560	PGK1	Phosphoglycerate kinase	yes	yes	0	0	0	0	1	By MS/MS	By MS/MS	1	1	100.57	100.64	3	2.953e-05	44100	b003p113_mut_tryp_S2_TR02	80.303	71.809	143090000	70172000	72915000			5988	22	5647	18116;18117	19762;19763	19763			2
LSVQDLDLK	Unmodified	1029.57	0.570626	22	P00560	PGK1	Phosphoglycerate kinase	yes	yes	0	0	0	0	0	By MS/MS	By MS/MS	1	1	107.75	107.87	2	0.00044233	48090	b003p113_mut_tryp_S2_TR01	112.11	56.737	183730000	91850000	91884000			3787	22	3609	11528;11529	12650;12651	12650			2
SSAAGNTVIIGGGDTATVAK	Unmodified	1788.92	0.921756	22	P00560	PGK1	Phosphoglycerate kinase	yes	yes	0	0	0	0	0	By MS/MS	By MS/MS	1	2	83.7	84	2;3	3.2151e-08	34754	b003p113_mut_tryp_S2_TR02	145.1	130.2	236110000	110520000	125590000			5381	22	5059	16537;16538;16539	18129;18130;18131	18130			3
ISHVSTGGGASLELLEGK	Unmodified	1753.92	0.921028	22	P00560	PGK1	Phosphoglycerate kinase	yes	yes	0	0	0	0	0	By MS/MS	By MS/MS	2	2	91.799	91.925	2;3	4.3717e-23	39116	b003p113_mut_tryp_S2_TR01	123.36	100.45	274450000	129430000	145020000			2715	22	2597	8009;8010;8011;8012	8714;8715;8716	8714			2
TIVWNGPPGVFEFEK	Unmodified	1718.87	0.866808	22	P00560	PGK1	Phosphoglycerate kinase	yes	yes	0	0	0	0	0	By MS/MS	By MS/MS	1	1	130.32	130.39	2	1.2708e-12	61197	b003p113_mut_tryp_S2_TR02	162.6	140.07	276910000	124130000	152790000			5744	22	5411	17564;17565	19222;19223	19223			2
DVTFLNDCVGPEVEAAVK	Unmodified	1961.94	0.940443	22	P00560	PGK1	Phosphoglycerate kinase	yes	yes	0	0	0	0	0	By MS/MS	By MS/MS	2	2	129.63	129.7	2;3	1.66e-07	60598	b003p113_mut_tryp_S2_TR01	132.86	119.46	307630000	153220000	154410000			855	22	823	2376;2377;2378;2379	2546;2547;2548	2546			3
ELPGVAFLSEK	Unmodified	1188.64	0.639039	22	P00560	PGK1	Phosphoglycerate kinase	yes	yes	0	0	0	0	0	By MS/MS	By MS/MS	1	1	124.01	124.09	2	0.00057111	57298	b003p113_mut_tryp_S2_TR01	95.608	60.17	316040000	163010000	153020000			1205	22	1148	3436;3437	3769;3770	3769			2
ALENPTRPFLAILGGAK	Unmodified	1767	0.0043041	22	P00560	PGK1	Phosphoglycerate kinase	yes	yes	0	0	0	0	1	By MS/MS	By MS/MS	1	1	124.62	124.69	3	1.6539e-22	57791	b003p113_mut_tryp_S2_TR02	129.62	113.48	334740000	142460000	192280000			235	22	224	672;673	749;750;751	751			3
VLENTEIGDSIFDK	Unmodified	1578.78	0.777718	22	P00560	PGK1	Phosphoglycerate kinase	yes	yes	0	0	0	0	0	By MS/MS	By MS/MS	1	1	119.95	120.02	2	9.5641e-10	55002	b003p113_mut_tryp_S2_TR02	131.37	103.63	424180000	214490000	209680000			6270	22	5914	18820;18821	20444;20445	20445			2
ASAPGSVILLENLR	Unmodified	1438.81	0.814378	22	P00560	PGK1	Phosphoglycerate kinase	yes	yes	0	0	0	0	0	By MS/MS	By MS/MS	2	2	123.72	123.79	2;3	4.4556e-05	57129	b003p113_mut_tryp_S2_TR01	89.507	75.061	512730000	267710000	245020000			359	22	344	987;988;989;990	1070;1071;1072;1073	1071			4
DVLLQAAEK	Unmodified	985.544	0.544411	23	P00729	PRC1	Carboxypeptidase Y	yes	yes	0	0	0	0	0	By MS/MS		1		84.674	84.674	2	0.018315	35123	b003p113_mut_tryp_S2_TR01	67.897	49.115	6966800	6966800	0			838	23	808	2320	2484	2484			1
DWDFVVK	Unmodified	907.444	0.443968	23	P00729	PRC1	Carboxypeptidase Y	yes	yes	0	0	0	0	0	By MS/MS	By MS/MS	1	1	123.96	124.04	2	0.0074533	57429	b003p113_mut_tryp_S2_TR02	104.11	34.679	55983000	33201000	22782000			862	23	830	2398;2399	2565;2566	2566			2
AWTDVLPWK	Unmodified	1114.58	0.581131	23	P00729	PRC1	Carboxypeptidase Y	yes	yes	0	0	0	0	0	By MS/MS		1		130.31	130.31	2	0.030154	61088	b003p113_mut_tryp_S2_TR01	63.48	58.832	58417000	58417000	0			481	23	462	1335	1421	1421			1
YDEEFASQK	Unmodified	1115.48	0.477119	23	P00729	PRC1	Carboxypeptidase Y	yes	yes	0	0	0	0	0	By MS/MS	By MS/MS	1	1	61.647	61.923	2	0.0009621	22029	b003p113_mut_tryp_S2_TR02	101.54	91.954	80877000	42414000	38463000			6643	23	6273	19928;19929	21594;21595	21595			2
NDAIENYQLR	Unmodified	1234.59	0.594215	23	P00729	PRC1	Carboxypeptidase Y	yes	yes	0	0	0	0	0	By MS/MS	By MS/MS	1	1	83.42	83.645	2	8.91e-07	34590	b003p113_mut_tryp_S2_TR01	135.71	84.366	106960000	52266000	54698000			4137	23	3923	12681;12682	13929;13930	13929			2
EAVGAEVDHYESCNFDINR	Unmodified	2223.95	0.94911	23	P00729	PRC1	Carboxypeptidase Y	yes	yes	0	0	0	0	0	By MS/MS	By MS/MS	1	1	99.1	99.175	3	5.4644e-09	43367	b003p113_mut_tryp_S2_TR02	100.02	91.528	113110000	43147000	69967000			942	23	903	2661;2662	2874;2875	2875			2
ELDSNVLDAWAQIEHLYPNQVMSLETSTKPK	Unmodified	3555.76	0.755549	23	P00729	PRC1	Carboxypeptidase Y	yes	yes	0	0	0	0	1	By MS/MS	By MS/MS	1	1	135.18	135.21	4	1.6353e-24	63966	b003p113_mut_tryp_S2_TR01	126.88	121.51	324120000	152980000	171140000			1161	23	1107	3292;3293	3581;3582	3581			2
FGLDLDLDHLLK	Unmodified	1397.76	0.755466	23	P00729	PRC1	Carboxypeptidase Y	yes	yes	0	0	0	0	0	By MS/MS	By MS/MS	2	2	132.78	132.86	2;3	0.00020387	62721	b003p113_mut_tryp_S2_TR02	74.237	66.513	433500000	204400000	229100000			1541	23	1468	4570;4571;4572;4573	5057;5058;5059;5060	5059			4
GQDFHIAGESYAGHYIPVFASEILSHK	Unmodified	2972.45	0.445706	23	P00729	PRC1	Carboxypeptidase Y	yes	yes	0	0	0	0	0	By MS/MS	By MS/MS	2	2	125.03	125.1	4;5	2.2608e-20	57869	b003p113_mut_tryp_S2_TR01	99.711	93.347	494760000	132360000	362390000			2016	23	1926	5954;5955;5956;5957	6548;6549;6550	6548			3
TDRPDGLYTTLVVDQYER	Unmodified	2140.04	0.0436623	24	P00815	HIS4	Histidine biosynthesis trifunctional protein;Phosphoribosyl-AMP cyclohydrolase;Phosphoribosyl-ATP pyrophosphohydrolase;Histidinol dehydrogenase	yes	yes	0	0	0	0	1		By MS/MS		1	116.84	116.99	3	0.00014074	53403	b003p113_mut_tryp_S2_TR02	55.864	45.807	6299900	0	6299900			5605	24	5277	17118	18758	18758			0
IPDGKPENQFAFSGEAK	Unmodified	1833.89	0.889728	25	P00817	IPP1	Inorganic pyrophosphatase	yes	yes	0	0	0	0	1	By MS/MS	By MS/MS	2	1	81.982	82.207	3	0.047404	33812	b003p113_mut_tryp_S2_TR02	34.395	23.761	19682000	9994000	9688400			2650	25	2535	7778;7779;7780	8481;8482	8482			2
EETLNPIIQDTK	Unmodified	1399.72	0.719475	25	P00817	IPP1	Inorganic pyrophosphatase	yes	yes	0	0	0	0	0	By MS/MS	By MS/MS	1	1	95.227	95.302	2	0.005703	41088	b003p113_mut_tryp_S2_TR01	68.847	48.816	35376000	19875000	15500000			996	25	951	2825;2826	3083;3084	3083			2
ALGIMALLDEGETDWK	Unmodified	1760.87	0.865487	25	P00817	IPP1	Inorganic pyrophosphatase	yes	yes	0	0	0	0	0	By MS/MS	By MS/MS	1	1	139.21	139.24	2	1.8256e-29	66587	b003p113_mut_tryp_S2_TR02	176.8	138.4	75131000	47787000	27344000			242	25	231	687;688	763;764	764			2
SLQDIIAILGMDELSEQDKLTVER	Unmodified	2715.4	0.400061	26	P00830	ATP2	ATP synthase subunit beta, mitochondrial	yes	yes	0	0	0	0	1	By MS/MS	By MS/MS	1	1	141.73	141.75	4	2.1258e-07	67815	b003p113_mut_tryp_S2_TR01	85.805	82.343	16048000	6539300	9509000			5256	26	4941	16153;16154	17731;17732	17731			2
LRKPIHADPPSFAEQSTSAEILETGIK	Unmodified	2934.55	0.545086	26	P00830	ATP2	ATP synthase subunit beta, mitochondrial	yes	yes	0	0	0	0	2	By MS/MS	By MS/MS	1	1	97.29	97.365	4;5	0.0031783	42066	b003p113_mut_tryp_S2_TR01	41.939	39.211	30716000	11864000	18852000			3711	26	3538	11290;11291	12380;12381	12380			1
AHGGFSVFTGVGER	Unmodified	1419.69	0.689512	26	P00830	ATP2	ATP synthase subunit beta, mitochondrial	yes	yes	0	0	0	0	0	By MS/MS	By MS/MS	1	1	88.32	88.495	3	5.0858e-09	37313	b003p113_mut_tryp_S2_TR02	89.663	81.939	58651000	29399000	29252000			141	26	131	461;462	553;554	554			2
KPIHADPPSFAEQSTSAEILETGIK	Unmodified	2665.36	0.359911	26	P00830	ATP2	ATP synthase subunit beta, mitochondrial	yes	yes	0	0	0	0	1	By matching	By MS/MS	1	2	104.09	104.26	3;4	9.4482e-05	46020	b003p113_mut_tryp_S2_TR02	48.759	45.997	90237000	11560000	78677000			3021	26	2881	9135;9136;9137	10051;10052	10051			2
VQETLQTYK	Unmodified	1108.58	0.576439	26	P00830	ATP2	ATP synthase subunit beta, mitochondrial	yes	yes	0	0	0	0	0	By MS/MS	By matching	1	1	60.322	60.548	2	0.00032473	21403	b003p113_mut_tryp_S2_TR01	114.5	71.251	100010000	48038000	51970000			6382	26	6024	19098;19099	20722	20722			1
TIAMDGTEGLVR	Unmodified	1261.63	0.633637	26	P00830	ATP2	ATP synthase subunit beta, mitochondrial	yes	yes	0	0	0	0	0	By MS/MS	By MS/MS	1	1	95.116	95.191	2	0.0023996	40920	b003p113_mut_tryp_S2_TR01	78.655	55.915	136540000	57268000	79267000			5700	26	5369	17422;17423	19085;19086	19085			2
ETGVINLEGESK	Unmodified	1274.64	0.635411	26	P00830	ATP2	ATP synthase subunit beta, mitochondrial	yes	yes	0	0	0	0	0	By MS/MS	By MS/MS	1	1	82.339	82.565	2	0.0059937	34038	b003p113_mut_tryp_S2_TR02	68.626	44.596	142400000	69783000	72615000			1338	26	1275	3789;3790	4147;4148	4148			2
GSVTSVQAVYVPADDLTDPAPATTFAHLDATTVLSR	Unmodified	3685.85	0.847535	26	P00830	ATP2	ATP synthase subunit beta, mitochondrial	yes	yes	0	0	0	0	0	By MS/MS	By MS/MS	1	1	131	131.07	3	2.68e-08	61642	b003p113_mut_tryp_S2_TR02	68.287	59.449	150140000	58671000	91465000			2069	26	1979	6109;6110	6704;6705	6705			2
IGLFGGAGVGK	Unmodified	974.555	0.554916	26	P00830	ATP2	ATP synthase subunit beta, mitochondrial	yes	yes	0	0	0	0	0	By MS/MS	By MS/MS	1	1	100.48	100.56	2	0.0030385	43954	b003p113_mut_tryp_S2_TR01	79.474	51.3	169020000	81476000	87542000			2440	26	2338	7089;7090	7737;7738	7737			2
VVDLLAPYAR	Unmodified	1115.63	0.633895	26	P00830	ATP2	ATP synthase subunit beta, mitochondrial	yes	yes	0	0	0	0	0	By MS/MS	By MS/MS	1	1	116.51	116.58	2	1.0291e-06	53142	b003p113_mut_tryp_S2_TR02	133.55	92.519	194770000	98042000	96726000			6478	26	6116	19378;19379	21022;21023	21023			2
LLDAAVVGQEHYDVASK	Unmodified	1813.92	0.921028	26	P00830	ATP2	ATP synthase subunit beta, mitochondrial	yes	yes	0	0	0	0	0	By MS/MS	By MS/MS	1	1	92.699	92.774	3	2.3642e-05	39599	b003p113_mut_tryp_S2_TR01	90.385	79.918	225190000	123720000	101470000			3455	26	3298	10407;10408	11357;11358	11357			2
FTQAGSEVSALLGR	Unmodified	1434.75	0.746692	26	P00830	ATP2	ATP synthase subunit beta, mitochondrial	yes	yes	0	0	0	0	0	By MS/MS	By MS/MS	2	2	116.08	116.16	2;3	4.6862e-12	52880	b003p113_mut_tryp_S2_TR02	136.96	119.09	226180000	114180000	111990000			1737	26	1654	5228;5229;5230;5231	5807;5808;5809;5810	5809			4
VLDTGGPISVPVGR	Unmodified	1365.76	0.761614	26	P00830	ATP2	ATP synthase subunit beta, mitochondrial	yes	yes	0	0	0	0	0	By MS/MS	By MS/MS	1	1	105.53	105.66	2	1.1639e-08	46763	b003p113_mut_tryp_S2_TR01	123.8	112.31	238760000	114340000	124420000			6263	26	5907	18806;18807	20431;20432	20431			2
IINVIGEPIDER	Unmodified	1366.75	0.74563	26	P00830	ATP2	ATP synthase subunit beta, mitochondrial	yes	yes	0	0	0	0	0	By MS/MS	By MS/MS	1	1	109.69	109.81	2	2.5568e-06	49314	b003p113_mut_tryp_S2_TR02	121.6	75.445	253600000	136880000	116730000			2508	26	2405	7320;7321	7980;7981	7981			2
LVLEVAQHLGENTVR	Unmodified	1676.92	0.920968	26	P00830	ATP2	ATP synthase subunit beta, mitochondrial	yes	yes	0	0	0	0	0	By MS/MS	By MS/MS	2	2	101.39	101.52	2;3	1.2776e-09	44634	b003p113_mut_tryp_S2_TR02	124.09	98.773	285250000	147410000	137830000			3859	26	3680	11694;11695;11696;11697	12800;12801;12802;12803	12802			4
TVFIQELINNIAK	Unmodified	1501.85	0.850429	26	P00830	ATP2	ATP synthase subunit beta, mitochondrial	yes	yes	0	0	0	0	0	By MS/MS	By MS/MS	1	1	137.1	137.12	2	3.459e-10	65253	b003p113_mut_tryp_S2_TR02	137.46	115.37	358160000	222180000	135980000			5960	26	5621	18056;18057	19708;19709	19709			2
IPSAVGYQPTLATDMGLLQER	Unmodified	2259.16	0.156918	26	P00830	ATP2	ATP synthase subunit beta, mitochondrial	yes	yes	0	0	0	0	0	By MS/MS	By MS/MS	1	1	129.39	129.47	3	4.1081e-13	60481	b003p113_mut_tryp_S2_TR01	119.27	106.23	364220000	170850000	193370000			2673	26	2555	7911;7912	8633;8634	8633			2
YDNIPEHAFYMVGGIEDVVAK	Unmodified	2366.13	0.125283	26	P00830	ATP2	ATP synthase subunit beta, mitochondrial	yes	yes	0	0	0	0	0	By MS/MS	By MS/MS	2	2	129.46	129.54	2;3	1.181e-26	60678	b003p113_mut_tryp_S2_TR02	124.08	116.15	478870000	283530000	195340000			6652	26	6282	19945;19946;19947;19948	21610;21611;21612	21612			3
VVPGYGHAVLR	Unmodified	1166.66	0.656027	27	P00890	CIT1	Citrate synthase, mitochondrial	yes	yes	0	0	0	0	0	By MS/MS		1		64.655	64.655	2	0.017841	23751	b003p113_mut_tryp_S2_TR01	61.962	51.975	11845000	11845000	0			6517	27	6154	19494	21123	21123			1
HFPDYELFK	Unmodified	1194.57	0.57096	27	P00890	CIT1	Citrate synthase, mitochondrial	yes	yes	0	0	0	0	0	By MS/MS	By MS/MS	1	1	105.8	105.92	2	0.010177	46995	b003p113_mut_tryp_S2_TR02	75.109	67.178	25403000	11009000	14394000			2183	27	2091	6447;6448	7077;7078;7079;7080	7079			4
DFIDLMR	Unmodified	908.443	0.442588	27	P00890	CIT1	Citrate synthase, mitochondrial	yes	yes	0	0	0	0	0	By MS/MS	By MS/MS	1	1	129.44	129.52	2	0.003513	60529	b003p113_mut_tryp_S2_TR01	137.44	99.069	59221000	25383000	33838000			584	27	564	1588;1589	1656;1657	1656			2
NLAQLLGYENKDFIDLMR	Unmodified	2152.1	0.0986748	27	P00890	CIT1	Citrate synthase, mitochondrial	yes	yes	0	0	0	0	1	By MS/MS		1		133.8	133.8	3	0.00084219	63120	b003p113_mut_tryp_S2_TR01	66.779	57.03	62000000	62000000	0			4314	27	4073	13278	14630	14630			0
ITSTDPNADYGK	Unmodified	1280.59	0.58846	27	P00890	CIT1	Citrate synthase, mitochondrial	yes	yes	0	0	0	0	0	By MS/MS	By MS/MS	1	1	54.379	54.504	2	2.7968e-09	18044	b003p113_mut_tryp_S2_TR02	133.23	89.419	87562000	42107000	45455000			2772	27	2652	8267;8268	9054;9055	9055			2
NLAQLLGYENK	Unmodified	1261.67	0.666651	27	P00890	CIT1	Citrate synthase, mitochondrial	yes	yes	0	0	0	0	0	By MS/MS	By MS/MS	1	1	121.05	121.12	2	9.9628e-12	55668	b003p113_mut_tryp_S2_TR02	175.91	71.715	139780000	72126000	67657000			4313	27	4072	13276;13277	14628;14629	14629			2
YLWDTLNAGR	Unmodified	1207.6	0.598572	27	P00890	CIT1	Citrate synthase, mitochondrial	yes	yes	0	0	0	0	0	By MS/MS	By MS/MS	1	1	123.87	123.95	2	7.3e-06	57196	b003p113_mut_tryp_S2_TR01	153.71	96.152	152130000	74866000	77261000			6784	27	6411	20302;20303	21965;21966	21965			2
ANQEVLEWLFK	Unmodified	1375.71	0.713601	27	P00890	CIT1	Citrate synthase, mitochondrial	yes	yes	0	0	0	0	0	By MS/MS	By MS/MS	1	1	133.6	133.68	2	4.2604e-11	63155	b003p113_mut_tryp_S2_TR02	166.19	148.32	234520000	139590000	94934000			303	27	290	848;849	928;929	929			2
AIGVLPQLIIDR	Unmodified	1306.8	0.797271	27	P00890	CIT1	Citrate synthase, mitochondrial	yes	yes	0	0	0	0	0	By MS/MS	By MS/MS	1	1	129.06	129.13	2	5.3885e-07	60285	b003p113_mut_tryp_S2_TR01	129.85	109.52	337530000	200710000	136820000			176	27	165	539;540	628;629	628			2
GLVWEGSVLDPEEGIR	Unmodified	1754.88	0.883914	27	P00890	CIT1	Citrate synthase, mitochondrial	yes	yes	0	0	0	0	0	By MS/MS	By MS/MS	2	2	129.5	129.57	2;3	2.6698e-16	60594	b003p113_mut_tryp_S2_TR01	142.08	116.61	340450000	150990000	189460000			1974	27	1887	5831;5832;5833;5834	6430;6431;6432	6431			3
TVIGEVLLEQAYGGMR	Unmodified	1734.9	0.897456	27	P00890	CIT1	Citrate synthase, mitochondrial	yes	yes	0	0	0	0	0	By MS/MS	By MS/MS	2	2	132.34	132.41	2;3	6.2601e-51	62272	b003p113_mut_tryp_S2_TR01	220.5	178.16	356210000	211400000	144810000			5965	27	5626	18065;18066;18067;18068	19715;19716;19717;19718	19715			4
LVSTIYEVAPGVLTK	Unmodified	1588.91	0.90761	27	P00890	CIT1	Citrate synthase, mitochondrial	yes	yes	0	0	0	0	0	By MS/MS	By MS/MS	2	2	123.1	123.18	2;3	2.0242e-09	56780	b003p113_mut_tryp_S2_TR01	97.417	90.536	439850000	235450000	204400000			3886	27	3702	11797;11798;11799;11800	12917;12918;12919;12920	12918			4
SEIPEHVIQLLDSLPK	Unmodified	1816.99	0.993465	27	P00890	CIT1	Citrate synthase, mitochondrial	yes	yes	0	0	0	0	0	By MS/MS	By MS/MS	2	2	131.81	131.89	2;3	1.367e-16	61942	b003p113_mut_tryp_S2_TR01	144.8	127.14	1591400000	696690000	894670000			5048	27	4738	15367;15368;15369;15370	16763;16764;16765	16764			3
TFAEALR	Unmodified	806.429	0.428653	28	P00924	ENO1	Enolase 1	yes	yes	0	0	0	0	0	By MS/MS	By MS/MS	1	1	71.204	71.53	2	0.0077422	27629	b003p113_mut_tryp_S2_TR01	102.8	45.91	14217000	7012700	7204800			5627	28	5298	17164;17165	18801;18802	18801			2
NVNDVIAPAFVK	Unmodified	1285.7	0.703037	28	P00924	ENO1	Enolase 1	yes	yes	0	0	0	0	0	By MS/MS	By MS/MS	1	1	111.52	111.59	2	0.00010589	50342	b003p113_mut_tryp_S2_TR02	104.05	93.218	109520000	56312000	53213000			4494	28	4238	13799;13800	15163;15164	15164			2
TAGIQIVADDLTVTNPK	Unmodified	1754.94	0.941429	28	P00924	ENO1	Enolase 1	yes	yes	0	0	0	0	0	By MS/MS	By MS/MS	1	1	121.59	121.67	2	1.304e-17	55989	b003p113_mut_tryp_S2_TR02	147.18	131.98	166920000	81414000	85510000			5557	28	5232	16971;16972	18560;18561	18561			2
IEEELGDNAVFAGENFHHGDKL	Unmodified	2440.13	0.129517	28	P00924	ENO1	Enolase 1	yes	yes	0	0	0	0	1	By MS/MS	By MS/MS	2	2	101.1	101.18	3;4	2.3711e-05	44296	b003p113_mut_tryp_S2_TR01	78.975	71.078	290240000	147200000	143040000			2375	28	2275	6923;6924;6925;6926	7552;7553;7554;7555	7552			4
SIVPSGASTGVHEALEMRDEDK	Unmodified	2327.11	0.106339	29	P00925	ENO2	Enolase 2	yes	yes	0	0	0	0	1	By MS/MS		1		91.12	91.12	4	5.4802e-05	38765	b003p113_mut_tryp_S2_TR01	58.107	50.892	20140000	20140000	0			5181	29	4869	15871	17374	17374			1
TFAEAMR	Unmodified	824.385	0.385073	29	P00925	ENO2	Enolase 2	yes	yes	0	0	0	0	0	By MS/MS	By MS/MS	1	1	61.888	62.163	2	0.0046849	22313	b003p113_mut_tryp_S2_TR01	118.69	96.45	24147000	12542000	11606000			5628	29	5299	17166;17167	18803;18804	18803			2
AVYAGENFHHGDKL	Unmodified	1556.74	0.73719	29	P00925	ENO2	Enolase 2	yes	yes	0	0	0	0	1	By matching	By MS/MS	1	1	59.332	59.558	2	0.015381	20788	b003p113_mut_tryp_S2_TR02	60.434	42.122	27110000	13417000	13693000			472	29	453	1317;1318	1407	1407			1
YDLDFKNPESDK	Unmodified	1469.67	0.667439	29	P00925	ENO2	Enolase 2	yes	yes	0	0	0	0	1	By MS/MS	By MS/MS	1	1	86.349	86.524	3	0.0010344	36173	b003p113_mut_tryp_S2_TR01	69.229	55.22	44079000	22141000	21938000			6649	29	6279	19939;19940	21604;21605	21604			2
NVPLYQHLADLSK	Unmodified	1496.8	0.798728	29	P00925	ENO2	Enolase 2	yes	yes	0	0	0	0	0	By MS/MS	By MS/MS	2	2	102.07	102.24	2;3	7.9479e-05	44795	b003p113_mut_tryp_S2_TR01	79.875	72.2	98507000	45122000	53385000			4499	29	4241	13823;13824;13825;13826	15197;15198;15199;15200;15201;15202	15197			6
AAQDSFAANWGVMVSHR	Unmodified	1845.86	0.858051	29	P00925	ENO2	Enolase 2	yes	yes	0	0	0	0	0	By MS/MS	By MS/MS	1	1	112.91	112.98	3	0.0019332	51035	b003p113_mut_tryp_S2_TR02	60.768	56.22	103290000	62257000	41031000			26	29	26	53;54	51;52;53	52			3
LGANAILGVSMAAAR	Unmodified	1413.78	0.776218	29	P00925	ENO2	Enolase 2	yes	yes	0	0	0	0	0	By MS/MS	By MS/MS	2	1	120.18	120.23	2;3	4.1234e-07	55051	b003p113_mut_tryp_S2_TR01	142.1	113.37	122680000	69338000	53343000			3294	29	3143	9927;9928;9929	10821;10822;10823	10821			3
GVMNAVNNVNNVIAAAFVK	Unmodified	1944.03	0.0251159	29	P00925	ENO2	Enolase 2	yes	yes	0	0	0	0	0	By MS/MS	By MS/MS	2	2	133.12	133.19	2;3	5.8598e-35	62781	b003p113_mut_tryp_S2_TR01	168.02	160.1	400930000	236090000	164840000			2122	29	2031	6301;6302;6303;6304	6918;6919;6920;6921	6919			4
WLTGVELADMYHSLMK	Unmodified	1892.92	0.916477	29	P00925	ENO2	Enolase 2	yes	yes	0	0	0	0	0	By MS/MS	By MS/MS	1	1	132.7	132.78	3	2.1059e-12	62587	b003p113_mut_tryp_S2_TR02	119.54	108.69	549190000	382250000	166950000			6586	29	6221	19711;19712	21381;21382	21382			2
AVDDFLLSLDGTANK	Unmodified	1577.79	0.793702	29	P00925	ENO2	Enolase 2	yes	yes	0	0	0	0	0	By MS/MS	By MS/MS	4	3	130.98	131.06	2;3	2.6222e-13	61993	b003p113_mut_tryp_S2_TR01	174.84	0	833990000	484670000	349320000			429	29	412	1192;1193;1194;1195;1196;1197;1198	1286;1287;1288;1289;1290;1291;1292;1293;1294	1288			9
TAGIQIVADDLTVTNPAR	Unmodified	1853.98	0.984691	29	P00925	ENO2	Enolase 2	yes	yes	0	0	0	0	0	By MS/MS	By MS/MS	2	2	123.61	123.68	2;3	2.4192e-36	57222	b003p113_mut_tryp_S2_TR02	231.26	214.32	863570000	345110000	518460000			5556	29	5231	16967;16968;16969;16970	18556;18557;18558;18559	18558			4
RYPIVSIEDPFAEDDWEAWSHFFK	Unmodified	2983.38	0.381709	29;28	P00925;P00924	ENO2;ENO1	Enolase 2;Enolase 1	no	no	0	0	0	0	1	By MS/MS		1		136.8	136.8	4	5.7181e-11	64914	b003p113_mut_tryp_S2_TR01	103.02	96.446	60130000	60130000	0			4966	29;28	4656	15173	16573	16573			1
IGSEVYHNLK	Unmodified	1158.6	0.603323	29;28	P00925;P00924	ENO2;ENO1	Enolase 2;Enolase 1	no	no	0	0	0	0	0	By matching	By MS/MS	1	1	57.51	57.685	2	0.0051757	19758	b003p113_mut_tryp_S2_TR02	78.334	52.775	86706000	42975000	43731000			2451	29;28	2349	7108;7109	7754	7754			1
AADALLLK	Unmodified	813.496	0.496004	29;28	P00925;P00924	ENO2;ENO1	Enolase 2;Enolase 1	no	no	0	0	0	0	0	By MS/MS	By MS/MS	1	1	83.416	83.642	2	0.00722	34517	b003p113_mut_tryp_S2_TR02	85.265	38.894	98295000	46015000	52280000			5	29;28	5	9;10	8;9	9			2
GNPTVEVELTTEK	Unmodified	1415.71	0.714389	29;28	P00925;P00924	ENO2;ENO1	Enolase 2;Enolase 1	no	no	0	0	0	0	0	By MS/MS	By MS/MS	1	1	86.515	86.691	2	0.0014292	36283	b003p113_mut_tryp_S2_TR02	80.014	73.07	183380000	103830000	79548000			1989	29;28	1902	5865;5866	6458;6459	6459			2
TSPYVLPVPFLNVLNGGSHAGGALALQEFMIAPTGAK	Unmodified	3736.97	0.965088	29;28	P00925;P00924	ENO2;ENO1	Enolase 2;Enolase 1	no	no	0	0	0	0	0	By MS/MS	By MS/MS	2	1	142.13	142.15	3;4	4.3764e-12	68246	b003p113_mut_tryp_S2_TR02	74.05	69.937	268420000	132880000	135540000			5910	29;28	5571	17936;17937;17938	19586;19587;19588	19588			3
YPIVSIEDPFAEDDWEAWSHFFK	Unmodified	2827.28	0.280598	29;28	P00925;P00924	ENO2;ENO1	Enolase 2;Enolase 1	no	no	0	0	0	0	0	By MS/MS	By MS/MS	1	1	141.99	142.01	3	5.9684e-40	67940	b003p113_mut_tryp_S2_TR01	135.21	132.8	334550000	178680000	155870000			6815	29;28	6441	20366;20367	22025;22026	22025			2
VNQIGTLSESIK	Unmodified	1287.7	0.703431	29;28	P00925;P00924	ENO2;ENO1	Enolase 2;Enolase 1	no	no	0	0	0	0	0	By matching	By MS/MS	1	1	87.582	87.757	2	0.012968	37010	b003p113_mut_tryp_S2_TR02	63.32	48.06	356290000	186430000	169850000			6354	29;28	5996	19037;19038	20666	20666			1
SIVPSGASTGVHEALEMR	Unmodified	1839.91	0.914897	29;28	P00925;P00924	ENO2;ENO1	Enolase 2;Enolase 1	no	no	0	0	0	0	0	By MS/MS	By MS/MS	1	1	97.285	97.36	3	0.00015317	42406	b003p113_mut_tryp_S2_TR02	77.514	70.623	368570000	190220000	178340000			5180	29;28	4868	15869;15870	17372;17373	17373			2
SGETEDTFIADLVVGLR	Unmodified	1820.92	0.915608	29;28	P00925;P00924	ENO2;ENO1	Enolase 2;Enolase 1	no	no	0	0	0	0	0	By MS/MS	By MS/MS	2	2	140.26	140.29	2;3	5.755e-104	67160	b003p113_mut_tryp_S2_TR02	275.95	249.28	564970000	240650000	324330000			5094	29;28	4783	15494;15495;15496;15497	16899;16900;16901;16902	16901			4
IGLDCASSEFFK	Unmodified	1372.63	0.633302	29;28	P00925;P00924	ENO2;ENO1	Enolase 2;Enolase 1	no	no	0	0	0	0	0	By MS/MS	By MS/MS	1	1	122.03	122.1	2	3.4982e-13	56120	b003p113_mut_tryp_S2_TR01	161.63	146.48	641760000	331160000	310600000			2439	29;28	2337	7087;7088	7735;7736	7735			2
DEFFAFQK	Unmodified	1030.48	0.475997	30	P00931	TRP5	Tryptophan synthase	yes	yes	0	0	0	0	0		By MS/MS		1	120.37	120.52	2	0.018742	55393	b003p113_mut_tryp_S2_TR02	70.268	52.882	6254200	0	6254200			569	30	549	1553	1628	1628			1
VIAVTNGTK	Unmodified	901.523	0.523281	30	P00931	TRP5	Tryptophan synthase	yes	yes	0	0	0	0	0	By MS/MS	By MS/MS	1	1	48.785	48.96	2	0.0068772	14710	b003p113_mut_tryp_S2_TR01	80.165	27.482	7268800	3805900	3462900			6199	30	5845	18671;18672	20307;20308	20307			1
FWVTNLK	Unmodified	906.496	0.496338	30	P00931	TRP5	Tryptophan synthase	yes	yes	0	0	0	0	0	By MS/MS	By MS/MS	1	1	103.92	104.05	2	0.011327	45917	b003p113_mut_tryp_S2_TR01	94.163	68.337	13918000	6866300	7051300			1779	30	1695	5369;5370	5958;5959	5958			2
DTPLAVGFGVSTR	Unmodified	1318.69	0.688115	30	P00931	TRP5	Tryptophan synthase	yes	yes	0	0	0	0	0		By MS/MS		1	121.41	121.56	2	0.058023	55972	b003p113_mut_tryp_S2_TR02	45.879	33.653	17141000	0	17141000			823	30	793	2271	2427	2427			0
TFQSVIGK	Unmodified	878.486	0.486168	30	P00931	TRP5	Tryptophan synthase	yes	yes	0	0	0	0	0	By MS/MS	By matching	1	1	72.115	72.441	2	0.045575	28185	b003p113_mut_tryp_S2_TR01	60.799	3.4639	17791000	6670000	11120000			5652	30	5323	17302;17303	18971	18971			0
LTEHCQGAQIWLK	Unmodified	1582.79	0.792597	30	P00931	TRP5	Tryptophan synthase	yes	yes	0	0	0	0	0	By MS/MS	By MS/MS	1	1	78.383	78.659	3	0.00075396	31724	b003p113_mut_tryp_S2_TR01	75.479	60.792	25242000	12629000	12613000			3797	30	3619	11547;11548	12666;12667	12666			2
IVTLCGDAPEGK	Unmodified	1258.62	0.622737	30	P00931	TRP5	Tryptophan synthase	yes	yes	0	0	0	0	0	By MS/MS	By MS/MS	1	1	75.112	75.388	2	0.00066566	29791	b003p113_mut_tryp_S2_TR01	86.624	65.723	28741000	13457000	15283000			2828	30	2703	8471;8472	9278;9279	9278			2
NVIAETGAGQHGVATATACAK	Unmodified	2025.99	0.990187	30	P00931	TRP5	Tryptophan synthase	yes	yes	0	0	0	0	0	By MS/MS	By MS/MS	1	1	65.167	65.493	3	5.0677e-06	24027	b003p113_mut_tryp_S2_TR02	84.919	75.636	36353000	16770000	19583000			4487	30	4231	13784;13785	15147;15148	15148			2
LLGVEAGGDGVDTK	Unmodified	1329.68	0.67761	30	P00931	TRP5	Tryptophan synthase	yes	yes	0	0	0	0	0	By MS/MS	By MS/MS	1	1	88.701	88.877	2	2.5301e-12	37566	b003p113_mut_tryp_S2_TR02	141.88	110.81	39363000	19763000	19600000			3491	30	3333	10477;10478	11418;11419	11419			2
TTYYVVGSAIGPHPYPTLVR	Unmodified	2190.15	0.14734	30	P00931	TRP5	Tryptophan synthase	yes	yes	0	0	0	0	0	By MS/MS	By MS/MS	1	1	115.15	115.22	3	4.219e-13	52162	b003p113_mut_tryp_S2_TR01	101.64	98.249	51848000	26104000	25744000			5946	30	5607	18019;18020	19672;19673	19672			2
FGDFGGQYVPEALHACLR	Unmodified	2035.96	0.95743	30	P00931	TRP5	Tryptophan synthase	yes	yes	0	0	0	0	0	By matching	By MS/MS	1	1	122.03	122.11	3	0.0024073	56315	b003p113_mut_tryp_S2_TR02	38.227	34.839	78866000	28907000	49959000			1528	30	1455	4546;4547	5037	5037			1
IPGFTFQDLQSNYDLGLAPPLQDFYTVLSSSHK	Unmodified	3697.83	0.830429	31	P00937	TRP3	Multifunctional tryptophan biosynthesis protein;Anthranilate synthase component 2;Indole-3-glycerol phosphate synthase	yes	yes	0	0	0	0	0		By MS/MS		1	143.75	143.8	4	0.055049	69222	b003p113_mut_tryp_S2_TR02	17.606	12.601	12818000	0	12818000			2653	31	2538	7787	8489	8489			1
YHSLAGTESSLPSCLK	Unmodified	1748.84	0.840335	31	P00937	TRP3	Multifunctional tryptophan biosynthesis protein;Anthranilate synthase component 2;Indole-3-glycerol phosphate synthase	yes	yes	0	0	0	0	0		By MS/MS		1	82.416	82.867	3	2.8624e-07	34139	b003p113_mut_tryp_S2_TR02	81.448	70.177	19841000	0	19841000			6732	31	6360	20160	21813	21813			1
VTASTENGIIMGVR	Unmodified	1446.75	0.750063	31	P00937	TRP3	Multifunctional tryptophan biosynthesis protein;Anthranilate synthase component 2;Indole-3-glycerol phosphate synthase	yes	yes	0	0	0	0	0	By MS/MS	By matching	1	1	94.01	94.085	2	0.048226	40330	b003p113_mut_tryp_S2_TR01	58.676	46.44	23714000	13470000	10244000			6443	31	6082	19279;19280	20911	20911			1
NILNVSGGTWEENK	Unmodified	1559.76	0.757985	31	P00937	TRP3	Multifunctional tryptophan biosynthesis protein;Anthranilate synthase component 2;Indole-3-glycerol phosphate synthase	yes	yes	0	0	0	0	0	By MS/MS	By MS/MS	1	1	105.38	105.5	2	2.0171e-26	46749	b003p113_mut_tryp_S2_TR01	180.97	152.95	45173000	22460000	22713000			4285	31	4044	13214;13215	14571;14572	14571			2
YAEAGASAISVLTEPHWFHGSLQDLVNVR	Unmodified	3166.58	0.583597	31	P00937	TRP3	Multifunctional tryptophan biosynthesis protein;Anthranilate synthase component 2;Indole-3-glycerol phosphate synthase	yes	yes	0	0	0	0	0	By MS/MS	By MS/MS	1	1	129.93	130.01	4	8.5287e-27	60876	b003p113_mut_tryp_S2_TR01	132.24	126.02	72373000	41245000	31128000			6615	31	6247	19796;19797	21468;21469	21468			2
YTVEGVQFHPESILTEEGHLMIR	Unmodified	2684.33	0.326837	31	P00937	TRP3	Multifunctional tryptophan biosynthesis protein;Anthranilate synthase component 2;Indole-3-glycerol phosphate synthase	yes	yes	0	0	0	0	0	By MS/MS	By MS/MS	1	1	124.55	124.63	4	8.6038e-22	57785	b003p113_mut_tryp_S2_TR02	136.06	128.95	107290000	54950000	52340000			6859	31	6482	20524;20525	22201;22202	22202			2
NDAITVPEIAALNPDTLLISPGPGHPK	Unmodified	2749.47	0.465045	31	P00937	TRP3	Multifunctional tryptophan biosynthesis protein;Anthranilate synthase component 2;Indole-3-glycerol phosphate synthase	yes	yes	0	0	0	0	0	By MS/MS	By matching	1	1	131.91	131.99	3	1.1207e-20	61982	b003p113_mut_tryp_S2_TR01	100.7	91.676	191790000	130330000	61453000			4138	31	3924	12683;12684	13931	13931			1
KPQVTVGAQNAYLK	Unmodified	1515.84	0.840927	32	P00942	TPI1	Triosephosphate isomerase	yes	yes	0	0	0	0	1	By MS/MS	By MS/MS	1	1	66.164	66.49	3	0.0005218	24727	b003p113_mut_tryp_S2_TR01	75.462	43.823	13762000	8236600	5525800			3022	32	2882	9138;9139	10053;10054	10053			2
ASGAFTGENSVDQIK	Unmodified	1522.73	0.726351	32	P00942	TPI1	Triosephosphate isomerase	yes	yes	0	0	0	0	0	By MS/MS	By MS/MS	1	1	80.36	80.636	2	2.0668e-06	32851	b003p113_mut_tryp_S2_TR01	101.95	87.796	26903000	15502000	11401000			366	32	351	1023;1024	1122;1123	1122			2
DKADVDGFLVGGASLKPEFVDIINSR	Unmodified	2761.43	0.428659	32	P00942	TPI1	Triosephosphate isomerase	yes	yes	0	0	0	0	2	By MS/MS	By matching	1	1	130.38	130.45	4	0.0086272	61163	b003p113_mut_tryp_S2_TR01	25.995	18.801	56199000	24858000	31341000			670	32	647	1794;1795	1843	1843			1
TVMIAAHGNSLR	Unmodified	1268.67	0.66594	33	P00950	GPM1	Phosphoglycerate mutase 1	yes	yes	0	0	0	0	0	By MS/MS	By matching	1	1	59.323	59.549	2	0.0065951	20843	b003p113_mut_tryp_S2_TR01	63.283	42.382	8987200	4579300	4407900			5972	33	5633	18079;18080	19728	19728			0
AIQTANIALEK	Unmodified	1170.66	0.660838	33	P00950	GPM1	Phosphoglycerate mutase 1	yes	yes	0	0	0	0	0	By MS/MS		1		79.045	79.045	2	1.9382e-06	31969	b003p113_mut_tryp_S2_TR01	129.38	83.665	11816000	11816000	0			195	33	184	580	663	663			1
HYGDLQGK	Unmodified	916.44	0.44028	33	P00950	GPM1	Phosphoglycerate mutase 1	yes	yes	0	0	0	0	0	By MS/MS	By MS/MS	1	1	39.345	39.52	2	0.0012712	9235	b003p113_mut_tryp_S2_TR01	110.81	66.413	29024000	15426000	13598000			2289	33	2194	6712;6713	7344;7345	7344			2
HGQSEWNEK	Unmodified	1113.48	0.483936	33	P00950	GPM1	Phosphoglycerate mutase 1	yes	yes	0	0	0	0	0	By matching	By MS/MS	1	1	37.089	37.264	2	0.00058092	7980	b003p113_mut_tryp_S2_TR02	109.29	99.702	29114000	13024000	16090000			2196	33	2103	6473;6474	7104	7104			1
KVYPDVLYTSK	Unmodified	1311.71	0.707453	33	P00950	GPM1	Phosphoglycerate mutase 1	yes	yes	0	0	0	0	1	By MS/MS	By MS/MS	1	1	76.282	76.557	2	0.0027218	30502	b003p113_mut_tryp_S2_TR02	82.171	74.525	35529000	17570000	17959000			3078	33	2936	9305;9306	10220;10221	10221			2
SFDVPPPPIDASSPFSQK	Unmodified	1914.94	0.936344	33	P00950	GPM1	Phosphoglycerate mutase 1	yes	yes	0	0	0	0	0	By MS/MS	By MS/MS	1	1	125.34	125.41	2	0.0011572	58110	b003p113_mut_tryp_S2_TR01	83.047	45.621	58656000	31207000	27449000			5075	33	4764	15455;15456	16861;16862	16861			2
HLEGISDADIAK	Unmodified	1267.64	0.64083	33	P00950	GPM1	Phosphoglycerate mutase 1	yes	yes	0	0	0	0	0	By MS/MS	By MS/MS	2	1	70.218	70.435	2;3	2.8256e-15	26957	b003p113_mut_tryp_S2_TR02	167.67	137.11	65631000	37152000	28479000			2224	33	2130	6536;6537;6538	7157;7158;7159	7159			3
YVDPNVLPETESLALVIDR	Unmodified	2142.12	0.12085	33	P00950	GPM1	Phosphoglycerate mutase 1	yes	yes	0	0	0	0	0	By MS/MS	By MS/MS	1	1	135.4	135.42	2	2.6114e-26	64119	b003p113_mut_tryp_S2_TR01	160.78	140.67	128950000	73398000	55548000			6864	33	6487	20533;20534	22210;22211	22210			2
NLFTGWVDVK	Unmodified	1177.61	0.613159	33	P00950	GPM1	Phosphoglycerate mutase 1	yes	yes	0	0	0	0	0	By MS/MS	By MS/MS	1	1	127.64	127.71	2	0.00068579	59443	b003p113_mut_tryp_S2_TR01	98.033	66.959	182210000	92501000	89708000			4328	33	4086	13312;13313	14663;14664	14663			2
LNIPTGIPLVFELDENLKPSKPSYYLDPEAAAAGAAAVANQGK	Unmodified	4452.32	0.321682	33	P00950	GPM1	Phosphoglycerate mutase 1	yes	yes	0	0	0	0	2	By MS/MS	By MS/MS	1	1	135.26	135.29	4	6.6899e-31	64015	b003p113_mut_tryp_S2_TR01	116.35	103.58	253350000	129360000	123990000			3593	33	3430	10803;10804	11783;11784;11785	11784			3
LLPYWQDVIAK	Unmodified	1344.74	0.744173	33	P00950	GPM1	Phosphoglycerate mutase 1	yes	yes	0	0	0	0	0	By MS/MS	By matching	1	1	127.02	127.09	2	0.035897	59061	b003p113_mut_tryp_S2_TR01	52.49	31.619	275380000	118920000	156460000			3524	33	3365	10592;10593	11527	11527			0
TTTDKQTEIAQHIFTK	Unmodified	1860.96	0.958142	34	P00958	MES1	Methionine--tRNA ligase, cytoplasmic	yes	yes	0	0	0	0	1	By MS/MS	By matching	1	1	73.203	73.529	3	0.037717	28751	b003p113_mut_tryp_S2_TR01	25.957	16.169	7649300	3721400	3927800			5939	34	5600	18004;18005	19658	19658			1
GLEIAMSLSAR	Unmodified	1146.61	0.606693	34	P00958	MES1	Methionine--tRNA ligase, cytoplasmic	yes	yes	0	0	0	0	0	By MS/MS		1		114.41	114.41	2	0.01275	51596	b003p113_mut_tryp_S2_TR01	65.305	34.016	11494000	11494000	0			1939	34	1853	5756	6360	6360			1
EMELGHER	Unmodified	999.444	0.444379	34	P00958	MES1	Methionine--tRNA ligase, cytoplasmic	yes	yes	0	0	0	0	0	By MS/MS	By matching	1	1	44.816	44.991	2	0.010249	12455	b003p113_mut_tryp_S2_TR01	81.296	72.956	16142000	6567800	9574200			1231	34	1172	3524;3525	3864	3864			1
IHSDVYK	Unmodified	860.439	0.439217	34	P00958	MES1	Methionine--tRNA ligase, cytoplasmic	yes	yes	0	0	0	0	0	By MS/MS	By MS/MS	1	1	38.657	38.832	2	0.021358	8862	b003p113_mut_tryp_S2_TR02	79.116	53.007	22775000	12620000	10155000			2470	34	2367	7231;7232	7892;7893	7893			2
KVSNYDGLVK	Unmodified	1121.61	0.608074	34	P00958	MES1	Methionine--tRNA ligase, cytoplasmic	yes	yes	0	0	0	0	1	By MS/MS	By MS/MS	1	1	56.041	56.217	2	0.040296	18970	b003p113_mut_tryp_S2_TR02	59.245	25.448	23372000	11312000	12060000			3074	34	2932	9296;9297	10212;10213	10213			2
HPAHLQLANNLK	Unmodified	1354.75	0.746967	34	P00958	MES1	Methionine--tRNA ligase, cytoplasmic	yes	yes	0	0	0	0	0	By MS/MS	By matching	1	1	53.188	53.313	3	0.056387	17233	b003p113_mut_tryp_S2_TR01	50.194	31.927	25506000	11538000	13967000			2247	34	2152	6582;6583	7199	7199			0
EPFLLFDANAILR	Unmodified	1517.82	0.824214	34	P00958	MES1	Methionine--tRNA ligase, cytoplasmic	yes	yes	0	0	0	0	0	By MS/MS	By MS/MS	1	1	139.53	139.58	3	6.0697e-17	66452	b003p113_mut_tryp_S2_TR01	132.56	60.364	30039000	0	30039000			1272	34	1210	3638;3639	4011;4012	4011			2
QTEIAQHIFTK	Unmodified	1314.69	0.6932	34	P00958	MES1	Methionine--tRNA ligase, cytoplasmic	yes	yes	0	0	0	0	0	By matching	By MS/MS	1	1	71.523	71.849	2	0.052183	27650	b003p113_mut_tryp_S2_TR02	59.426	48.275	32497000	15647000	16850000			4831	34	4529	14807;14808	16216	16216			1
LDDASPEPK	Unmodified	970.461	0.460741	34	P00958	MES1	Methionine--tRNA ligase, cytoplasmic	yes	yes	0	0	0	0	0	By MS/MS	By MS/MS	1	1	46.746	46.922	2	0.0070462	13583	b003p113_mut_tryp_S2_TR01	79.906	44.413	36861000	16749000	20113000			3156	34	3014	9480;9481	10374;10375	10374			2
LNSNGYLEEQSMK	Deamidation (N)	1512.68	0.676624	34	P00958	MES1	Methionine--tRNA ligase, cytoplasmic	yes	yes	0	1	0	0	0	By MS/MS	By MS/MS	1	1	84.018	84.244	2	0.00016188	34920	b003p113_mut_tryp_S2_TR01	101.95	95.066	41772000	20674000	21098000			3614	34	3449	10860;10861	11867;11868	11867	60		2
QLYCPVHNSYLADR	Gln->pyro-Glu	1717.79	0.78824	34	P00958	MES1	Methionine--tRNA ligase, cytoplasmic	yes	yes	0	0	1	0	0	By MS/MS	By MS/MS	1	1	110.7	110.77	2	2.0867e-06	49777	b003p113_mut_tryp_S2_TR01	107.18	82.321	43003000	21736000	21267000			4766	34	4482	14560;14561	15966;15967	15966			2
ASEEGNWSK	Unmodified	1006.44	0.435589	34	P00958	MES1	Methionine--tRNA ligase, cytoplasmic	yes	yes	0	0	0	0	0	By MS/MS	By MS/MS	1	1	45.816	45.991	2	0.00020694	13037	b003p113_mut_tryp_S2_TR02	122.19	118.07	46763000	22534000	24229000			361	34	346	993;994	1075;1076	1076			2
VHNAVALAK	Unmodified	921.54	0.5396	34	P00958	MES1	Methionine--tRNA ligase, cytoplasmic	yes	yes	0	0	0	0	0	By MS/MS	By MS/MS	1	1	41.807	42.032	2	0.00095921	10707	b003p113_mut_tryp_S2_TR01	101.6	83.615	55135000	31297000	23839000			6193	34	5840	18595;18596	20219;20220	20219			2
YVEGECPK	Unmodified	980.427	0.427332	34	P00958	MES1	Methionine--tRNA ligase, cytoplasmic	yes	yes	0	0	0	0	0	By MS/MS	By MS/MS	1	1	43.014	43.239	2	0.013513	11368	b003p113_mut_tryp_S2_TR01	77.058	74.482	68419000	30849000	37571000			6867	34	6490	20539;20540	22215;22216	22215			2
NTKEPFLLFDANAILR	Unmodified	1861.01	0.00978341	34	P00958	MES1	Methionine--tRNA ligase, cytoplasmic	yes	yes	0	0	0	0	1	By MS/MS	By MS/MS	1	1	129.13	129.2	3	2.8054e-07	60319	b003p113_mut_tryp_S2_TR01	74.338	46.571	68434000	41167000	27267000			4467	34	4211	13746;13747	15117;15118	15117			2
DSEILPKPNER	Unmodified	1296.67	0.667379	34	P00958	MES1	Methionine--tRNA ligase, cytoplasmic	yes	yes	0	0	0	0	1	By MS/MS	By MS/MS	3	3	64.096	64.357	2;3	9.1916e-09	23413	b003p113_mut_tryp_S2_TR02	117.89	95.15	69133000	50150000	18983000			790	34	761	2154;2155;2156;2157;2158;2159	2283;2284;2285;2286	2285			3
VSNYDGLVK	Unmodified	993.513	0.513111	34	P00958	MES1	Methionine--tRNA ligase, cytoplasmic	yes	yes	0	0	0	0	0	By MS/MS	By MS/MS	1	1	70.174	70.499	2	0.00060786	27004	b003p113_mut_tryp_S2_TR01	108.74	49.761	74212000	35759000	38454000			6428	34	6067	19249;19250	20887;20888	20887			2
YSDHIFLSLDK	Unmodified	1336.67	0.666317	34	P00958	MES1	Methionine--tRNA ligase, cytoplasmic	yes	yes	0	0	0	0	0	By MS/MS	By MS/MS	1	1	100.88	100.95	3	0.0015973	44364	b003p113_mut_tryp_S2_TR02	72.958	65.391	80756000	40876000	39880000			6831	34	6456	20430;20431	22092;22093	22093			2
ALEEGVTPR	Unmodified	970.508	0.50836	34	P00958	MES1	Methionine--tRNA ligase, cytoplasmic	yes	yes	0	0	0	0	0	By matching	By MS/MS	1	1	57.99	58.166	2	0.00020919	20047	b003p113_mut_tryp_S2_TR02	121.62	39.984	92736000	35174000	57562000			230	34	219	663;664	741	741			1
AEYLFQR	Unmodified	925.466	0.465767	34	P00958	MES1	Methionine--tRNA ligase, cytoplasmic	yes	yes	0	0	0	0	0	By MS/MS	By MS/MS	1	1	84.66	84.885	2	0.0021117	35299	b003p113_mut_tryp_S2_TR01	146.21	136.03	108850000	52219000	56629000			77	34	77	172;173	162;163	162			2
YSDHIFLSLDKLESQISEWVEK	Unmodified	2665.33	0.327548	34	P00958	MES1	Methionine--tRNA ligase, cytoplasmic	yes	yes	0	0	0	0	1		By MS/MS		1	137.05	137.1	4	2.9396e-05	65276	b003p113_mut_tryp_S2_TR02	65.149	62.464	109710000	0	109710000			6832	34	6457	20432	22094	22094			1
TITQSWLK	Unmodified	975.539	0.538931	34	P00958	MES1	Methionine--tRNA ligase, cytoplasmic	yes	yes	0	0	0	0	0	By MS/MS	By MS/MS	1	1	87.873	88.048	2	0.0065482	37064	b003p113_mut_tryp_S2_TR01	87.323	54.852	110120000	54290000	55834000			5739	34	5406	17555;17556	19213;19214	19213			2
GNQFLQENK	Unmodified	1076.53	0.525072	34	P00958	MES1	Methionine--tRNA ligase, cytoplasmic	yes	yes	0	0	0	0	0	By matching	By MS/MS	1	1	59.148	59.373	2	0.0068056	20815	b003p113_mut_tryp_S2_TR02	82.279	57.356	112950000	58594000	54353000			1990	34	1903	5867;5868	6460	6460			0
LESQISEWVEK	Unmodified	1346.67	0.671796	34	P00958	MES1	Methionine--tRNA ligase, cytoplasmic	yes	yes	0	0	0	0	0	By MS/MS	By MS/MS	1	1	106.18	106.31	2	0.00010741	47249	b003p113_mut_tryp_S2_TR02	110.38	70.38	113100000	54371000	58731000			3249	34	3098	9813;9814	10705;10706	10706			2
AIENYLVELK	Unmodified	1190.65	0.65469	34	P00958	MES1	Methionine--tRNA ligase, cytoplasmic	yes	yes	0	0	0	0	0	By MS/MS	By MS/MS	1	1	119.41	119.49	2	0.00043712	54737	b003p113_mut_tryp_S2_TR02	101.64	30.725	116750000	61173000	55576000			169	34	158	526;527	618;619	619			2
CGALLDPFELINPR	Unmodified	1613.82	0.823563	34	P00958	MES1	Methionine--tRNA ligase, cytoplasmic	yes	yes	0	0	0	0	0	By MS/MS	By MS/MS	1	1	137.83	137.85	2	1.0691e-21	65479	b003p113_mut_tryp_S2_TR01	169.37	162.25	122910000	59933000	62982000			506	34	487	1389;1390	1470;1471	1470			2
DNVPFHTVVFPGSQLGTEENWTMLHHLNTTEYLQYENGK	Deamidation (N)	4546.12	0.117579	34	P00958	MES1	Methionine--tRNA ligase, cytoplasmic	yes	yes	0	1	0	0	0	By MS/MS	By MS/MS	1	1	128.18	128.25	5	1.3572e-13	59972	b003p113_mut_tryp_S2_TR02	84.537	77.831	124500000	65237000	59262000			762	34	733	2089;2090	2216;2217	2217	59		2
YQFALASLQNLLYHK	Unmodified	1807.96	0.962105	34	P00958	MES1	Methionine--tRNA ligase, cytoplasmic	yes	yes	0	0	0	0	0	By MS/MS	By MS/MS	1	1	130.71	130.78	3	1.3137e-08	61326	b003p113_mut_tryp_S2_TR01	116.19	105.24	127950000	65694000	62257000			6822	34	6447	20407;20408	22067;22068	22067			2
WFQIGFDYFGR	Unmodified	1434.67	0.672071	34	P00958	MES1	Methionine--tRNA ligase, cytoplasmic	yes	yes	0	0	0	0	0	By MS/MS	By MS/MS	1	1	136.8	136.83	2	1.4519e-07	64952	b003p113_mut_tryp_S2_TR01	135.71	124.12	129980000	53705000	76276000			6570	34	6205	19677;19678	21350;21351	21350			2
NNSELLANLGNFVNR	Unmodified	1673.85	0.848532	34	P00958	MES1	Methionine--tRNA ligase, cytoplasmic	yes	yes	0	0	0	0	0	By MS/MS	By MS/MS	1	1	127.61	127.69	3	4.2721e-53	59415	b003p113_mut_tryp_S2_TR01	174.51	155.67	139040000	56856000	82189000			4381	34	4139	13413;13414	14754;14755	14754			2
YVMDDFEGQTSDK	Unmodified	1533.63	0.629339	34	P00958	MES1	Methionine--tRNA ligase, cytoplasmic	yes	yes	0	0	0	0	0	By MS/MS	By MS/MS	1	1	94.366	94.441	2	1.9438e-10	40742	b003p113_mut_tryp_S2_TR02	141.93	138.05	149630000	69728000	79904000			6877	34	6500	20559;20560	22232;22233	22233			2
LNSNGYLEEQSMK	Unmodified	1511.69	0.692608	34	P00958	MES1	Methionine--tRNA ligase, cytoplasmic	yes	yes	0	0	0	0	0	By MS/MS	By MS/MS	1	1	78.337	78.613	2	1.4122e-10	31623	b003p113_mut_tryp_S2_TR02	143.5	120.82	170060000	85692000	84368000			3613	34	3449	10858;10859	11865;11866	11866			2
QWWNNPEHVSLYQFMGK	Unmodified	2163	0.999629	34	P00958	MES1	Methionine--tRNA ligase, cytoplasmic	yes	yes	0	0	0	0	0	By MS/MS	By MS/MS	1	1	126.03	126.1	3	1.1503e-08	58681	b003p113_mut_tryp_S2_TR02	115.5	108.84	185460000	85275000	100190000			4871	34	4567	14906;14907	16307;16308	16308			2
EPLTTTDLILFANVYALNSSLVHSK	Unmodified	2745.46	0.458897	34	P00958	MES1	Methionine--tRNA ligase, cytoplasmic	yes	yes	0	0	0	0	0	By MS/MS	By MS/MS	1	1	139.48	139.51	3	3.6645e-16	66704	b003p113_mut_tryp_S2_TR02	102.21	95.849	212030000	96754000	115270000			1274	34	1212	3642;3643	4015;4016	4016			2
IALALEYASK	Unmodified	1077.61	0.607011	34	P00958	MES1	Methionine--tRNA ligase, cytoplasmic	yes	yes	0	0	0	0	0	By MS/MS	By MS/MS	1	1	101.12	101.19	2	2.0337e-05	44303	b003p113_mut_tryp_S2_TR01	122.13	108.87	222420000	108590000	113840000			2307	34	2212	6749;6750	7377;7378	7377			2
NYNALFICGTDEYGTATETK	Unmodified	2267.01	0.0052279	34	P00958	MES1	Methionine--tRNA ligase, cytoplasmic	yes	yes	0	0	0	0	0	By MS/MS	By MS/MS	2	2	121.98	122.05	2;3	8.543e-62	56244	b003p113_mut_tryp_S2_TR02	281.51	266.61	248060000	110110000	137950000			4535	34	4276	13901;13902;13903;13904	15266;15267;15268;15269	15268			4
ELPQQHVEVLTNK	Unmodified	1533.82	0.815106	34	P00958	MES1	Methionine--tRNA ligase, cytoplasmic	yes	yes	0	0	0	0	0	By MS/MS	By MS/MS	2	2	71.14	71.465	2;3	2.6138e-07	27591	b003p113_mut_tryp_S2_TR01	152.7	68.828	275200000	144620000	130580000			1207	34	1150	3440;3441;3442;3443	3773;3774;3775;3776	3773			4
LDNTLFSQSPEK	Unmodified	1377.68	0.67761	34	P00958	MES1	Methionine--tRNA ligase, cytoplasmic	yes	yes	0	0	0	0	0	By MS/MS	By MS/MS	1	1	93.737	93.812	2	0.0040564	40122	b003p113_mut_tryp_S2_TR01	72.2	62.42	285650000	140130000	145520000			3193	34	3045	9621;9622	10514;10515	10514			2
NLKPEVDNDNAAMELR	Unmodified	1827.88	0.878511	34	P00958	MES1	Methionine--tRNA ligase, cytoplasmic	yes	yes	0	0	0	0	1	By MS/MS	By MS/MS	1	1	80.875	81.151	3	5.8447e-05	33035	b003p113_mut_tryp_S2_TR02	67.646	56.531	299570000	134250000	165320000			4338	34	4096	13332;13333	14681;14682	14682			2
SFLISFDK	Acetyl (Protein N-term)	997.512	0.512048	34	P00958	MES1	Methionine--tRNA ligase, cytoplasmic	yes	yes	1	0	0	0	0	By MS/MS	By MS/MS	2	2	142.65	142.67	1;2	0.00031106	68543	b003p113_mut_tryp_S2_TR02	131.06	83.995	303900000	148410000	155480000			5082	34	4771	15470;15471;15472;15473	16878;16879;16880	16880			3
DINEILSNYVK	Unmodified	1306.68	0.676882	34	P00958	MES1	Methionine--tRNA ligase, cytoplasmic	yes	yes	0	0	0	0	0	By MS/MS	By MS/MS	1	1	131.27	131.35	2	1.2046e-07	61762	b003p113_mut_tryp_S2_TR02	138.08	98.931	402680000	196260000	206410000			657	34	635	1770;1771	1819;1820	1820			2
DLVWGTPVPLEK	Unmodified	1352.73	0.734002	34	P00958	MES1	Methionine--tRNA ligase, cytoplasmic	yes	yes	0	0	0	0	0	By MS/MS	By MS/MS	1	1	129.12	129.2	2	9.5232e-13	60508	b003p113_mut_tryp_S2_TR02	158.79	139	480550000	242810000	237740000			735	34	709	1986;1987	2084;2085	2085			2
GVGVFGNNAQDSGISPSVWR	Unmodified	2045.99	0.991902	34	P00958	MES1	Methionine--tRNA ligase, cytoplasmic	yes	yes	0	0	0	0	0	By MS/MS	By MS/MS	2	2	123.57	123.65	2;3	1.4852e-35	57186	b003p113_mut_tryp_S2_TR02	164.53	155.25	514640000	267800000	246840000			2106	34	2016	6191;6192;6193;6194	6781;6782;6783;6784;6785	6783			5
DNVPFHTVVFPGSQLGTEENWTMLHHLNTTEYLQYENGK	Unmodified	4545.13	0.133563	34	P00958	MES1	Methionine--tRNA ligase, cytoplasmic	yes	yes	0	0	0	0	0	By MS/MS	By MS/MS	1	1	127.09	127.17	5	1.8697e-48	59095	b003p113_mut_tryp_S2_TR01	149.44	142.06	567210000	239340000	327880000			761	34	733	2087;2088	2214;2215	2214			2
YYLASVRPESSDSHFSWDDFVAR	Unmodified	2733.25	0.245944	34	P00958	MES1	Methionine--tRNA ligase, cytoplasmic	yes	yes	0	0	0	0	1	By MS/MS	By MS/MS	2	2	122.05	122.12	3;4	9.5383e-11	56132	b003p113_mut_tryp_S2_TR01	104.63	92.89	623710000	274070000	349640000			6894	34	6517	20595;20596;20597;20598	22266;22267;22268	22266			3
TNIDNSTGQAGQANAQSANTVNNR	Unmodified	2445.12	0.122869	35	P01120	RAS2	Ras-like protein 2	yes	yes	0	0	0	0	0		By MS/MS		1	57.8	58.151	3	0.050601	20095	b003p113_mut_tryp_S2_TR02	25.485	22.247	10766000	0	10766000			5829	35	5494	17743	19390	19390			1
QAINVEEAFYTLAR	Unmodified	1623.83	0.825671	35	P01120	RAS2	Ras-like protein 2	yes	yes	0	0	0	0	0	By MS/MS	By MS/MS	1	1	130.43	130.51	2	1.1639e-08	61294	b003p113_mut_tryp_S2_TR02	123.8	107.17	28178000	16147000	12031000			4602	35	4341	14045;14046	15395;15396	15396			2
SSLDELMTYYQQILR	Unmodified	1858.91	0.9135	35	P01120	RAS2	Ras-like protein 2	yes	yes	0	0	0	0	0	By MS/MS	By MS/MS	1	1	141.83	141.85	2	1.5487e-12	68082	b003p113_mut_tryp_S2_TR02	137.89	123.2	41352000	21636000	19716000			5401	35	5077	16613;16614	18216;18217	18217			2
MWLQEIDR	Unmodified	1089.53	0.527715	36	P01123	YPT1	GTP-binding protein YPT1	yes	yes	0	0	0	0	0	By MS/MS	By MS/MS	1	1	111.48	111.48	2	3.9182e-07	50236	b003p113_mut_tryp_S2_TR02	114.78	102.43	19618000	19618000	0			4093	36	3883	12567;12568	13818;13819	13819			2
VVEYDVAK	Unmodified	921.481	0.480748	36	P01123	YPT1	GTP-binding protein YPT1	yes	yes	0	0	0	0	0	By matching	By MS/MS	1	1	60.498	60.723	2	0.063916	21534	b003p113_mut_tryp_S2_TR02	54.611	41.059	45853000	23334000	22519000			6492	36	6130	19407;19408	21048	21048			1
ESMSQQNLNETTQK	Unmodified	1636.74	0.736264	36	P01123	YPT1	GTP-binding protein YPT1	yes	yes	0	0	0	0	0	By MS/MS	By matching	1	1	55.089	55.264	2	0.0092219	18324	b003p113_mut_tryp_S2_TR01	63.408	53.976	61247000	32090000	29157000			1314	36	1252	3727;3728	4088	4088			1
LLLIGNSGVGK	Unmodified	1069.65	0.649545	36	P01123	YPT1	GTP-binding protein YPT1	yes	yes	0	0	0	0	0	By MS/MS	By MS/MS	1	1	100.73	100.8	2	0.00052799	44087	b003p113_mut_tryp_S2_TR01	96.331	44.477	111440000	54990000	56449000			3507	36	3348	10558;10559	11500;11501	11500			2
FSDDTYTNDYISTIGVDFK	Unmodified	2199.98	0.98481	36	P01123	YPT1	GTP-binding protein YPT1	yes	yes	0	0	0	0	0	By MS/MS	By MS/MS	2	2	131.33	131.4	2;3	1.4623e-25	61691	b003p113_mut_tryp_S2_TR01	184.21	175.69	200050000	107720000	92336000			1700	36	1620	5138;5139;5140;5141	5722;5723;5724;5725	5722			4
MPFLETSALDSTNVEDAFLTMAR	Unmodified	2558.2	0.203276	36	P01123	YPT1	GTP-binding protein YPT1	yes	yes	0	0	0	0	0	By MS/MS	By MS/MS	2	2	141.76	141.78	2;3	5.4045e-30	67816	b003p113_mut_tryp_S2_TR01	121.46	117.8	202390000	86823000	115570000			4050	36	3845	12449;12450;12451;12452	13683;13684;13685;13686	13684			4
DNIQGITKPAIR	Unmodified	1324.75	0.746298	37	P02309	HHF1	Histone H4	yes	yes	0	0	0	0	1	By MS/MS	By MS/MS	2	2	71.415	71.741	2;3	0.0018268	27609	b003p113_mut_tryp_S2_TR02	71.241	65.399	57816000	29083000	28733000			753	37	725	2064;2065;2066;2067	2193;2194;2195;2196	2195			4
ISGLIYEEVR	Unmodified	1177.63	0.634288	37	P02309	HHF1	Histone H4	yes	yes	0	0	0	0	0	By MS/MS	By MS/MS	1	1	101.23	101.3	2	0.00043705	44512	b003p113_mut_tryp_S2_TR02	101.65	79.56	81091000	39245000	41846000			2711	37	2593	8002;8003	8708;8709	8709			2
TVTSLDVVYALK	Unmodified	1307.73	0.733668	37	P02309	HHF1	Histone H4	yes	yes	0	0	0	0	0	By MS/MS	By matching	1	1	122.3	122.37	2	0.00022896	56290	b003p113_mut_tryp_S2_TR01	98.249	78.934	88604000	49446000	39158000			5989	37	5648	18118;18119	19764	19764			1
NMLLDMNNK	Unmodified	1091.51	0.51035	38	P02381	VAR1	Ribosomal protein VAR1, mitochondrial	yes	yes	0	0	0	0	0		By MS/MS		1	92.224	92.374	2	0.02542	39621	b003p113_mut_tryp_S2_TR02	65.246	55.658	4255900	0	4255900			4366	38	4124	13386	14728	14728			1
NMEIMNTMNDK	Unmodified	1339.56	0.557042	38	P02381	VAR1	Ribosomal protein VAR1, mitochondrial	yes	yes	0	0	0	0	0	By MS/MS	By MS/MS	1	1	87.535	87.535	2	3.8698e-06	36827	b003p113_mut_tryp_S2_TR02	107.79	96.98	8316000	8316000	0			4360	38	4118	13371;13372	14716;14717	14717			2
IGPAGNINNK	Unmodified	996.535	0.535243	38	P02381	VAR1	Ribosomal protein VAR1, mitochondrial	yes	yes	0	0	0	0	0	By MS/MS	By MS/MS	1	1	51.296	51.421	2	0.046881	16296	b003p113_mut_tryp_S2_TR02	52.716	31.416	11272000	5094500	6177200			2445	38	2343	7097;7098	7744;7745	7745			1
TSTTNLLNGTFNNKK	Unmodified	1651.85	0.852948	38	P02381	VAR1	Ribosomal protein VAR1, mitochondrial	yes	yes	0	0	0	0	1	By MS/MS	By MS/MS	1	1	75.189	75.464	3	0.015552	29918	b003p113_mut_tryp_S2_TR01	44.457	34.385	14302000	9276900	5025100			5914	38	5575	17947;17948	19597;19598	19597			2
YLVGWSIK	Unmodified	964.538	0.538203	38	P02381	VAR1	Ribosomal protein VAR1, mitochondrial	yes	yes	0	0	0	0	0	By matching	By MS/MS	1	1	112.37	112.44	2	0.039156	50796	b003p113_mut_tryp_S2_TR02	63.565	24.023	14353000	6127900	8224700			6782	38	6409	20298;20299	21963	21963			0
LNDHNISMNYINNINNINNNK	Unmodified	2485.18	0.176819	38	P02381	VAR1	Ribosomal protein VAR1, mitochondrial	yes	yes	0	0	0	0	0		By MS/MS		1	103.19	103.44	3	0.060688	45770	b003p113_mut_tryp_S2_TR02	15.896	8.0924	28191000	0	28191000			3573	38	3413	10715	11634	11634			1
MLNNNNMNPAGANPVVHR	Unmodified	1961.93	0.931232	38	P02381	VAR1	Ribosomal protein VAR1, mitochondrial	yes	yes	0	0	0	0	0	By MS/MS	By MS/MS	1	1	74.861	75.137	3	0.00013272	29689	b003p113_mut_tryp_S2_TR02	78.69	75.07	36054000	16696000	19358000			4023	38	3821	12331;12332	13545;13546	13546			2
LLNMILSMMNK	Unmodified	1306.68	0.681121	38	P02381	VAR1	Ribosomal protein VAR1, mitochondrial	yes	yes	0	0	0	0	0		By MS/MS		1	132.68	132.83	2	3.5928e-05	62731	b003p113_mut_tryp_S2_TR02	114.84	95.054	39636000	0	39636000			3516	38	3357	10576	11513	11513			1
YLWSNINNNYK	Unmodified	1427.68	0.683364	38	P02381	VAR1	Ribosomal protein VAR1, mitochondrial	yes	yes	0	0	0	0	0	By MS/MS	By MS/MS	1	1	107.39	107.52	2	0.0064792	47933	b003p113_mut_tryp_S2_TR02	69.423	61.203	41781000	19748000	22033000			6785	38	6412	20304;20305	21967;21968	21968			2
YISLNDMDKYNNGILTNYQR	Unmodified	2434.16	0.158709	38	P02381	VAR1	Ribosomal protein VAR1, mitochondrial	yes	yes	0	0	0	0	1	By MS/MS	By MS/MS	1	1	121	121.08	3	2.8973e-26	55683	b003p113_mut_tryp_S2_TR02	123.41	115.61	65896000	38504000	27392000			6745	38	6373	20187;20188	21833;21834;21835	21835			3
GSLEEIIAEGQKK	Unmodified	1400.75	0.751109	39	P02400	RPP2B	60S acidic ribosomal protein P2-beta	yes	yes	0	0	0	0	1	By MS/MS	By MS/MS	2	2	89.814	89.939	2;3	0.00062857	38173	b003p113_mut_tryp_S2_TR02	71.548	40.659	45898000	20937000	24961000			2050	39	1960	6060;6061;6062;6063	6650;6651;6652	6652			3
FATVPTGGASSAAAGAAGAAAGGDAAEEEK	Unmodified	2562.18	0.183403	39	P02400	RPP2B	60S acidic ribosomal protein P2-beta	yes	yes	0	0	0	0	0	By MS/MS	By MS/MS	1	1	95.49	95.565	3	1.5695e-20	41107	b003p113_mut_tryp_S2_TR01	121.02	114.52	119190000	55694000	63491000			1463	39	1392	4248;4249	4630;4631	4630			2
GSLEEIIAEGQK	Unmodified	1272.66	0.656146	39	P02400	RPP2B	60S acidic ribosomal protein P2-beta	yes	yes	0	0	0	0	0	By MS/MS	By MS/MS	2	2	107.86	107.99	2;3	7.3988e-13	48194	b003p113_mut_tryp_S2_TR02	159.79	131.39	421590000	216760000	204830000			2049	39	1959	6056;6057;6058;6059	6646;6647;6648;6649	6648			4
AVVESVGAEVDEAR	Unmodified	1429.7	0.704887	39	P02400	RPP2B	60S acidic ribosomal protein P2-beta	yes	yes	0	0	0	0	0	By MS/MS	By MS/MS	2	2	84.331	84.557	2;3	4.0939e-33	35055	b003p113_mut_tryp_S2_TR01	196.76	178.9	536020000	272060000	263960000			469	39	450	1309;1310;1311;1312	1400;1401;1402;1403	1400			4
INELLSSLEGK	Unmodified	1201.66	0.655418	39	P02400	RPP2B	60S acidic ribosomal protein P2-beta	yes	yes	0	0	0	0	0	By MS/MS	By MS/MS	1	1	114.13	114.2	2	0.00037235	51511	b003p113_mut_tryp_S2_TR01	98.943	63.505	695640000	338530000	357120000			2629	39	2514	7738;7739	8440;8441;8442;8443	8440			4
YLAAYLLLVQGGNAAPSAADIK	Unmodified	2218.2	0.199769	39	P02400	RPP2B	60S acidic ribosomal protein P2-beta	yes	yes	0	0	0	0	0	By MS/MS	By MS/MS	2	2	133.71	133.79	2;3	1.8395e-22	63210	b003p113_mut_tryp_S2_TR02	146.1	137.44	1428700000	663170000	765560000			6757	39	6384	20221;20222;20223;20224	21870;21871;21872;21873	21872			3
IPNVPVIVK	Unmodified	977.627	0.627353	40	P02406	RPL28	60S ribosomal protein L28	yes	yes	0	0	0	0	0	By MS/MS	By matching	1	1	99.357	99.432	2	0.013521	43365	b003p113_mut_tryp_S2_TR01	69.984	50.507	15497000	7695200	7802300			2672	40	2554	7909;7910	8632	8632			1
ETAPVIDTLAAGYGK	Unmodified	1504.78	0.777324	40	P02406	RPL28	60S ribosomal protein L28	yes	yes	0	0	0	0	0	By MS/MS	By MS/MS	1	1	116.49	116.57	2	0.0055906	53050	b003p113_mut_tryp_S2_TR01	65.395	52.439	59107000	27305000	31803000			1331	40	1268	3776;3777	4136;4137	4136			2
EVEDEMHK	Unmodified	1015.43	0.42806	42	P02557	TUB2	Tubulin beta chain	yes	yes	0	0	0	0	0		By MS/MS		1	38.243	38.594	2	0.021107	8784	b003p113_mut_tryp_S2_TR02	71.342	63.671	8258100	0	8258100			1369	42	1306	3873	4232	4232			0
IREEFPDR	Unmodified	1060.53	0.530158	42	P02557	TUB2	Tubulin beta chain	yes	yes	0	0	0	0	1	By MS/MS	By MS/MS	1	1	54.666	54.841	2	0.0059651	18091	b003p113_mut_tryp_S2_TR01	105.57	51.018	34185000	16279000	17906000			2698	42	2580	7975;7976	8685;8686	8685			2
KLAVNLVPFPR	Unmodified	1252.77	0.765577	42	P02557	TUB2	Tubulin beta chain	yes	yes	0	0	0	0	1	By MS/MS	By MS/MS	2	2	105.15	105.27	2;3	0.00019325	46629	b003p113_mut_tryp_S2_TR01	73.887	60.932	43154000	19941000	23213000			2965	42	2833	8850;8851;8852;8853	9699;9700;9701	9699			3
YPGQLNSDLRK	Unmodified	1289.67	0.672799	42	P02557	TUB2	Tubulin beta chain	yes	yes	0	0	0	0	1	By MS/MS	By matching	1	1	60.203	60.429	3	2.7413e-06	21402	b003p113_mut_tryp_S2_TR01	117.25	90.976	79384000	36794000	42590000			6813	42	6439	20362;20363	22022	22022			1
YPGQLNSDLR	Unmodified	1161.58	0.577836	42	P02557	TUB2	Tubulin beta chain	yes	yes	0	0	0	0	0	By MS/MS	By MS/MS	1	1	77.094	77.37	2	5.7072e-08	30951	b003p113_mut_tryp_S2_TR01	156.35	140.77	180060000	88398000	91658000			6812	42	6438	20360;20361	22020;22021	22020			2
VGDQFSAMFK	Unmodified	1128.53	0.527381	42	P02557	TUB2	Tubulin beta chain	yes	yes	0	0	0	0	0	By MS/MS	By MS/MS	1	1	111.72	111.79	2	0.00054214	50363	b003p113_mut_tryp_S2_TR02	99.802	73.418	243230000	136500000	106730000			6164	42	5814	18504;18505	20126;20127	20127			2
LNVYFNEASSGK	Unmodified	1327.64	0.64083	42	P02557	TUB2	Tubulin beta chain	yes	yes	0	0	0	0	0	By MS/MS	By MS/MS	1	1	89.532	89.657	2	0.0015758	37942	b003p113_mut_tryp_S2_TR02	81.865	59.336	263860000	139590000	124280000			3627	42	3459	10925;10926	11943;11944;11945	11945			3
YLTVAAFFR	Unmodified	1086.59	0.586216	42	P02557	TUB2	Tubulin beta chain	yes	yes	0	0	0	0	0	By MS/MS	By MS/MS	1	1	128.87	128.94	2	8.5991e-05	60161	b003p113_mut_tryp_S2_TR01	141.78	124.42	268860000	99331000	169530000			6780	42	6407	20294;20295	21960;21961	21960			2
TSDTVVEPYNATLSVHQLVEHSDETFCIDNEALYDICQR	Unmodified	4568.07	0.0747874	42	P02557	TUB2	Tubulin beta chain	yes	yes	0	0	0	0	0	By MS/MS	By MS/MS	1	1	130.19	130.27	4	1.6797e-24	61002	b003p113_mut_tryp_S2_TR01	102.05	90.328	306200000	144220000	161980000			5898	42	5559	17895;17896	19533;19534	19533			2
LHFFMVGYAPLTAIGSQSFR	Unmodified	2241.14	0.14048	42	P02557	TUB2	Tubulin beta chain	yes	yes	0	0	0	0	0	By MS/MS	By MS/MS	1	1	131.26	131.34	3	3.4925e-63	61626	b003p113_mut_tryp_S2_TR01	176.49	169.89	459410000	225490000	233920000			3347	42	3193	10100;10101	11002;11003	11002			2
SLTVPELTQQMFDAK	Unmodified	1706.85	0.854922	42	P02557	TUB2	Tubulin beta chain	yes	yes	0	0	0	0	0	By MS/MS	By MS/MS	2	2	128.75	128.82	2;3	1.5681e-06	60006	b003p113_mut_tryp_S2_TR01	130.56	118.35	566070000	252150000	313920000			5273	42	4957	16192;16193;16194;16195	17766;17767;17768;17769	17766			4
LAVNLVPFPR	Unmodified	1124.67	0.670614	42	P02557	TUB2	Tubulin beta chain	yes	yes	0	0	0	0	0	By MS/MS	By MS/MS	1	1	124.11	124.18	2	2.9731e-15	57335	b003p113_mut_tryp_S2_TR01	192.11	149.19	597780000	329040000	268750000			3146	42	3004	9458;9459	10356;10357	10356			2
SINVDLEPGTIDAVR	Unmodified	1597.83	0.83115	42	P02557	TUB2	Tubulin beta chain	yes	yes	0	0	0	0	0	By MS/MS	By MS/MS	2	2	117.83	117.91	2;3	1.2774e-12	53701	b003p113_mut_tryp_S2_TR01	165.7	121.49	628870000	332490000	296390000			5154	42	4843	15634;15635;15636;15637	17031;17032;17033;17034	17031			4
LNQPSYGDLNNLVSSVMSGVTTSLR	Unmodified	2651.32	0.32248	42	P02557	TUB2	Tubulin beta chain	yes	yes	0	0	0	0	0	By MS/MS	By MS/MS	2	2	143.96	143.98	2;3	5.2116e-30	69270	b003p113_mut_tryp_S2_TR02	196.66	184.37	873050000	289500000	583550000			3609	42	3445	10846;10847;10848;10849	11854;11855;11856;11857	11857			4
NSAIGNLFRPDNYIFGQSSAGNVWAK	Unmodified	2825.39	0.388526	42	P02557	TUB2	Tubulin beta chain	yes	yes	0	0	0	0	1	By MS/MS	By MS/MS	1	1	129.66	129.74	3	3.2702e-99	60679	b003p113_mut_tryp_S2_TR01	175	166.56	1165500000	574660000	590890000			4432	42	4180	13651;13652	15020;15021	15020			2
EAEGCDSLQGFQITHSLGGGTGSGMGTLLISK	Unmodified	3207.52	0.517627	42	P02557	TUB2	Tubulin beta chain	yes	yes	0	0	0	0	0	By MS/MS	By MS/MS	2	2	126.36	126.43	3;4	2.8805e-32	58633	b003p113_mut_tryp_S2_TR01	141.65	136.17	1169300000	542340000	626980000			899	42	865	2494;2495;2496;2497	2680;2681;2682;2683	2680			4
GHYTEGAELVDSVMDVIR	Unmodified	1989.95	0.946591	42	P02557	TUB2	Tubulin beta chain	yes	yes	0	0	0	0	0	By MS/MS	By MS/MS	2	2	129.52	129.59	2;3	3.9878e-122	60755	b003p113_mut_tryp_S2_TR02	292.03	268.65	1954200000	1200500000	753700000			1900	42	1814	5680;5681;5682;5683	6291;6292;6293;6294	6294			4
LEEVDEEEEKKPK	Unmodified	1600.78	0.783197	43	P02829	HSP82	ATP-dependent molecular chaperone HSP82	yes	yes	0	0	0	0	2	By matching	By MS/MS	1	1	43.438	43.663	3	0.007055	11710	b003p113_mut_tryp_S2_TR02	61.375	49.936	12416000	6917100	5498700			3225	43	3074	9752;9753	10651	10651			1
LIEAFNEIAEDSEQFEK	Unmodified	2010.94	0.942217	43	P02829	HSP82	ATP-dependent molecular chaperone HSP82	yes	yes	0	0	0	0	0	By matching	By MS/MS	1	1	129.29	129.37	3	0.0095886	60649	b003p113_mut_tryp_S2_TR02	48.711	42.597	28692000	13658000	15033000			3366	43	3212	10147;10148	11054	11054			1
DLNKPFLMPVEDIFSISGR	Unmodified	2177.12	0.119076	44	P02992	TUF1	Elongation factor Tu, mitochondrial	yes	yes	0	0	0	0	1	By MS/MS	By matching	1	1	138.43	138.45	3	0.0024772	65791	b003p113_mut_tryp_S2_TR01	56.529	41.275	43705000	21786000	21919000			719	44	693	1947;1948	2045	2045			1
QLIVAVNK	Gln->pyro-Glu	866.523	0.522553	45	P02994	TEF1	Elongation factor 1-alpha	yes	yes	0	0	1	0	0		By MS/MS		1	120.28	120.43	2	0.02871	55327	b003p113_mut_tryp_S2_TR02	64.757	43.229	7906700	0	7906700			4745	45	4462	14517	15922	15922			1
VETGVIKPGMVVTFAPAGVTTEVK	Oxidation (M)	2445.32	0.318898	45	P02994	TEF1	Elongation factor 1-alpha	yes	yes	0	0	0	1	1		By MS/MS		1	115.57	115.72	3	0.0042357	52602	b003p113_mut_tryp_S2_TR02	45.784	38.591	14166000	0	14166000			6122	45	5774	18415	20051;20052	20051		23	2
QTVAVGVIK	Gln->pyro-Glu	896.533	0.533118	45	P02994	TEF1	Elongation factor 1-alpha	yes	yes	0	0	1	0	0	By MS/MS	By MS/MS	2	2	108.72	108.85	1;2	0.010685	48780	b003p113_mut_tryp_S2_TR02	71.501	54.946	55760000	28796000	26963000			4843	45	4541	14834;14835;14836;14837	16238;16239;16240	16240			2
EHALLAFTLGVR	Unmodified	1325.75	0.74557	45	P02994	TEF1	Elongation factor 1-alpha	yes	yes	0	0	0	0	0	By MS/MS	By matching	1	1	116.99	117.07	2	0.024957	53245	b003p113_mut_tryp_S2_TR01	53.683	51.411	64049000	33799000	30249000			1053	45	1004	2963;2964	3213	3213			0
TVPFVPISGWNGDNMIEATTNAPWYK	Deamidation (N)	2908.37	0.374181	45	P02994	TEF1	Elongation factor 1-alpha	yes	yes	0	1	0	0	0	By MS/MS	By MS/MS	1	1	140.92	140.94	3	4.9125e-07	67550	b003p113_mut_tryp_S2_TR02	78.236	71.872	132710000	70083000	62630000			5975	45	5635	18087;18088	19735;19736	19736	61;62		2
SGDAALVK	Unmodified	759.413	0.412668	45	P02994	TEF1	Elongation factor 1-alpha	yes	yes	0	0	0	0	0	By MS/MS	By matching	1	1	45.3	45.476	1	0.004579	12678	b003p113_mut_tryp_S2_TR01	97.602	46.636	151120000	66718000	84404000			5093	45	4782	15492;15493	16898	16898			1
ETSNFIK	Unmodified	837.423	0.423233	45	P02994	TEF1	Elongation factor 1-alpha	yes	yes	0	0	0	0	0	By MS/MS	By matching	1	1	56.045	56.221	2	0.057372	18854	b003p113_mut_tryp_S2_TR01	60.788	43.861	193250000	95883000	97372000			1351	45	1288	3812;3813	4165	4165			1
TLLEAIDAIEQPSRPTDK	Unmodified	1996.05	0.0476851	45	P02994	TEF1	Elongation factor 1-alpha	yes	yes	0	0	0	0	1	By MS/MS	By MS/MS	1	1	121.84	121.92	3	1.3793e-08	56030	b003p113_mut_tryp_S2_TR01	114.52	104.35	233470000	105440000	128030000			5777	45	5443	17631;17632	19280;19281	19280			2
QLIVAVNK	Unmodified	883.549	0.549102	45	P02994	TEF1	Elongation factor 1-alpha	yes	yes	0	0	0	0	0	By MS/MS	By MS/MS	1	1	70.884	71.21	2	0.030553	27285	b003p113_mut_tryp_S2_TR02	65.803	35.3	346470000	181740000	164730000			4744	45	4462	14515;14516	15920;15921	15921			1
SHINVVVIGHVDSGK	Unmodified	1559.84	0.84199	45	P02994	TEF1	Elongation factor 1-alpha	yes	yes	0	0	0	0	0	By MS/MS	By MS/MS	2	2	67.497	67.823	2;3	4.7425e-06	25480	b003p113_mut_tryp_S2_TR01	99.747	82.808	403650000	214070000	189580000			5110	45	4799	15528;15529;15530;15531	16928;16929;16930;16931	16929			4
GCASFNATVIVLNHPGQISAGYSPVLDCHTAHIACR	Unmodified	3892.86	0.855965	45	P02994	TEF1	Elongation factor 1-alpha	yes	yes	0	0	0	0	0	By MS/MS	By MS/MS	1	1	115.51	115.59	5	4.8264e-31	52588	b003p113_mut_tryp_S2_TR02	127.77	123.1	425570000	135410000	290160000			1816	45	1731	5450;5451	6031;6032;6033;6034	6033			4
FDELLEK	Unmodified	892.454	0.454199	45	P02994	TEF1	Elongation factor 1-alpha	yes	yes	0	0	0	0	0	By MS/MS	By MS/MS	1	1	83.974	84.2	2	0.0084769	34797	b003p113_mut_tryp_S2_TR02	100.19	25.079	492690000	242800000	249890000			1481	45	1410	4287;4288	4661;4662	4662			2
YAWVLDK	Unmodified	893.465	0.464704	45	P02994	TEF1	Elongation factor 1-alpha	yes	yes	0	0	0	0	0	By matching	By MS/MS	1	1	99.898	99.973	2	0.02429	43758	b003p113_mut_tryp_S2_TR02	76.035	66.285	517940000	232590000	285350000			6638	45	6269	19857;19858	21522	21522			1
LPLQDVYK	Unmodified	974.544	0.543683	45	P02994	TEF1	Elongation factor 1-alpha	yes	yes	0	0	0	0	0	By MS/MS	By MS/MS	1	1	89.142	89.318	2	0.0029646	37663	b003p113_mut_tryp_S2_TR01	98.299	58.196	608200000	299430000	308760000			3642	45	3473	10957;10958	11976;11977	11976			2
NMITGTSQADCAILIIAGGVGEFEAGISK	Unmodified	2922.45	0.446694	45	P02994	TEF1	Elongation factor 1-alpha	yes	yes	0	0	0	0	0	By MS/MS	By MS/MS	3	2	144.85	144.87	2;3;4	8.1396e-11	70061	b003p113_mut_tryp_S2_TR02	73.548	67.707	859130000	438290000	420840000			4364	45	4122	13379;13380;13381;13382;13383	14722;14723;14724;14725;14726	14726			5
YQVTVIDAPGHR	Unmodified	1354.7	0.699348	45	P02994	TEF1	Elongation factor 1-alpha	yes	yes	0	0	0	0	0	By MS/MS	By MS/MS	2	2	73.415	73.74	2;3	0.00010799	28788	b003p113_mut_tryp_S2_TR01	95.094	85.656	937490000	488400000	449090000			6827	45	6452	20418;20419;20420;20421	22078;22079;22080;22081;22082;22083	22078			6
IGGIGTVPVGR	Unmodified	1024.6	0.602929	45	P02994	TEF1	Elongation factor 1-alpha	yes	yes	0	0	0	0	0	By MS/MS	By MS/MS	1	1	84.685	84.91	2	1.2027e-07	35211	b003p113_mut_tryp_S2_TR01	138.1	111.5	955860000	487040000	468830000			2435	45	2333	7075;7076	7725;7726	7725			2
SVEMHHEQLEQGVPGDNVGFNVK	Unmodified	2549.2	0.196885	45	P02994	TEF1	Elongation factor 1-alpha	yes	yes	0	0	0	0	0	By MS/MS	By MS/MS	2	2	87.264	87.44	3;4	6.6527e-09	36758	b003p113_mut_tryp_S2_TR02	100.53	92.822	1079600000	599900000	479660000			5487	45	5162	16804;16805;16806;16807	18392;18393;18394;18395;18396;18397;18398	18398			7
FVPSKPMCVEAFSEYPPLGR	Unmodified	2310.12	0.117696	45	P02994	TEF1	Elongation factor 1-alpha	yes	yes	0	0	0	0	1	By MS/MS	By MS/MS	1	1	120.37	120.44	3	2.1795e-13	55132	b003p113_mut_tryp_S2_TR01	130	126.56	1266900000	652640000	614220000			1767	45	1683	5346;5347	5933;5934;5935;5936;5937	5934			5
TVPFVPISGWNGDNMIEATTNAPWYK	Unmodified	2907.39	0.390165	45	P02994	TEF1	Elongation factor 1-alpha	yes	yes	0	0	0	0	0	By MS/MS	By MS/MS	2	2	138.23	138.25	2;3	1.2489e-34	65646	b003p113_mut_tryp_S2_TR01	111.65	105.29	1774200000	883480000	890700000			5974	45	5635	18083;18084;18085;18086	19731;19732;19733;19734	19731			4
TLLEAIDAIEQPSRPTDKPLR	Unmodified	2362.29	0.285624	45	P02994	TEF1	Elongation factor 1-alpha	yes	yes	0	0	0	0	2	By MS/MS	By MS/MS	2	2	114.89	114.96	3;4	1.4758e-13	51951	b003p113_mut_tryp_S2_TR01	127.17	119.92	1781200000	881960000	899270000			5778	45	5444	17633;17634;17635;17636	19282;19283;19284;19285;19286;19287;19288;19289	19284			8
VETGVIKPGMVVTFAPAGVTTEVK	Unmodified	2429.32	0.323983	45	P02994	TEF1	Elongation factor 1-alpha	yes	yes	0	0	0	0	1	By MS/MS	By MS/MS	2	2	121.43	121.5	2;3	1.5229e-14	55786	b003p113_mut_tryp_S2_TR01	161.24	149.8	2952400000	1654300000	1298100000			6121	45	5774	18411;18412;18413;18414	20046;20047;20048;20049;20050	20047			5
GTFPVPDNYKK	Unmodified	1264.65	0.645187	46	P03871	REP1	Partitioning protein REP1	yes	yes	0	0	0	0	1		By MS/MS		1	68.747	69.398	3	0.012838	26359	b003p113_mut_tryp_S2_TR02	51.162	37.808	4700000	0	4700000			2075	46	1985	6123	6719	6719			1
GSSFSHDSIK	Unmodified	1063.49	0.493438	46	P03871	REP1	Partitioning protein REP1	yes	yes	0	0	0	0	0	By MS/MS	By matching	1	1	43.705	43.93	2	0.045011	11798	b003p113_mut_tryp_S2_TR01	53.751	41.395	7426900	4557600	2869400			2058	46	1968	6080;6081	6666	6666			1
YMESPFVNTK	Unmodified	1214.56	0.56416	46	P03871	REP1	Partitioning protein REP1	yes	yes	0	0	0	0	0	By MS/MS	By matching	1	1	90.086	90.211	2	0.017981	38278	b003p113_mut_tryp_S2_TR01	61.65	52.292	30169000	15371000	14798000			6791	46	6418	20316;20317	21979	21979			0
FEEHWKPVDVEVEFR	Unmodified	1944.94	0.937012	46	P03871	REP1	Partitioning protein REP1	yes	yes	0	0	0	0	1	By MS/MS	By matching	1	1	108.19	108.31	4	0.0001446	48315	b003p113_mut_tryp_S2_TR01	83.087	72.3	46315000	19032000	27283000			1495	46	1424	4320;4321	4689	4689			1
VTAFFSYLR	Unmodified	1102.58	0.581131	46	P03871	REP1	Partitioning protein REP1	yes	yes	0	0	0	0	0	By matching	By MS/MS	1	1	123.39	123.47	2	0.00084939	57123	b003p113_mut_tryp_S2_TR02	103.83	81.093	58327000	31566000	26760000			6440	46	6079	19273;19274	20907	20907			1
ATIGEGLDINVK	Unmodified	1228.67	0.666317	46	P03871	REP1	Partitioning protein REP1	yes	yes	0	0	0	0	0	By MS/MS	By MS/MS	1	1	102.63	102.76	2	0.0036239	45097	b003p113_mut_tryp_S2_TR01	73.885	64.973	58747000	27912000	30835000			402	46	386	1134;1135	1236;1237	1236			2
ELDWPDPALVYNTIVDR	Unmodified	2015	6.5851e-06	46	P03871	REP1	Partitioning protein REP1	yes	yes	0	0	0	0	0	By MS/MS	By MS/MS	1	1	141.09	141.12	2	1.5903e-07	67383	b003p113_mut_tryp_S2_TR01	112.44	98.531	70250000	41081000	29169000			1163	46	1109	3296;3297	3585;3586	3585			2
IINHPELSQFISVAFISQLK	Unmodified	2283.26	0.262704	46	P03871	REP1	Partitioning protein REP1	yes	yes	0	0	0	0	0	By MS/MS	By MS/MS	1	1	134.04	134.11	3	2.8546e-13	63465	b003p113_mut_tryp_S2_TR02	128.38	126.39	95290000	43732000	51558000			2506	46	2403	7316;7317	7976;7977	7977			2
ELNNVQHEVNSLTEQDAEADEGLWGEIDSLCEK	Unmodified	3770.69	0.685357	46	P03871	REP1	Partitioning protein REP1	yes	yes	0	0	0	0	0	By MS/MS	By MS/MS	1	1	132	132.07	3	2.2469e-41	62260	b003p113_mut_tryp_S2_TR02	149	142.25	153710000	97047000	56667000			1202	46	1145	3430;3431	3763;3764	3764			2
AGWEAYLR	Unmodified	964.477	0.476666	47	P03962	URA3	Orotidine 5'-phosphate decarboxylase	yes	yes	0	0	0	0	0	By MS/MS		1		108.98	108.98	2	0.064101	48822	b003p113_mut_tryp_S2_TR01	54.549	35.767	5916500	5916500	0			138	47	128	456	548	548			1
KFADIGNTVK	Unmodified	1091.6	0.597509	47	P03962	URA3	Orotidine 5'-phosphate decarboxylase	yes	yes	0	0	0	0	1	By MS/MS	By matching	1	1	60.342	60.567	2	0.022589	21449	b003p113_mut_tryp_S2_TR01	65.719	31.467	15356000	6712600	8643700			2912	47	2785	8688;8689	9513	9513			1
FADIGNTVK	Unmodified	963.503	0.502546	47	P03962	URA3	Orotidine 5'-phosphate decarboxylase	yes	yes	0	0	0	0	0	By MS/MS	By MS/MS	1	1	72.815	73.141	2	0.00032473	28470	b003p113_mut_tryp_S2_TR02	114.5	41.459	45954000	20958000	24996000			1445	47	1374	4213;4214	4597;4598	4598			2
LQYSAGVYR	Unmodified	1055.54	0.539994	47	P03962	URA3	Orotidine 5'-phosphate decarboxylase	yes	yes	0	0	0	0	0	By MS/MS	By MS/MS	1	1	72.228	72.554	2	2.107e-05	28212	b003p113_mut_tryp_S2_TR01	154.31	125.8	55468000	30451000	25017000			3703	47	3531	11271;11272	12359;12360	12359			2
ELLELVEALGPK	Unmodified	1309.75	0.749318	47	P03962	URA3	Orotidine 5'-phosphate decarboxylase	yes	yes	0	0	0	0	0	By MS/MS	By MS/MS	1	1	135.41	135.43	2	2.3319e-12	64231	b003p113_mut_tryp_S2_TR02	152.28	137.61	170480000	84039000	86444000			1189	47	1134	3351;3352	3634;3635	3635			2
IAEWADITNAHGVVGPGIVSGLK	Unmodified	2303.23	0.227381	47	P03962	URA3	Orotidine 5'-phosphate decarboxylase	yes	yes	0	0	0	0	0	By MS/MS	By matching	1	1	124.69	124.77	3	2.3968e-07	57707	b003p113_mut_tryp_S2_TR01	90.475	83.199	184890000	99226000	85661000			2301	47	2206	6737;6738	7367	7367			1
YNFLLFEDR	Unmodified	1215.59	0.592424	47	P03962	URA3	Orotidine 5'-phosphate decarboxylase	yes	yes	0	0	0	0	0	By MS/MS	By MS/MS	1	1	129.01	129.09	2	0.0003248	60311	b003p113_mut_tryp_S2_TR01	126.41	95.183	202040000	118620000	83419000			6797	47	6424	20329;20330	21989;21990	21989			2
HASTNINELEIR	Unmodified	1395.71	0.710641	48	P03965	CPA2	Carbamoyl-phosphate synthase arginine-specific large chain	yes	yes	0	0	0	0	0	By MS/MS	By MS/MS	1	1	70.252	70.578	3	0.031934	27058	b003p113_mut_tryp_S2_TR01	46.378	31.816	7273800	3052400	4221300			2167	48	2075	6411;6412	7036;7037	7036			0
IYTTNETTK	Unmodified	1069.53	0.529155	48	P03965	CPA2	Carbamoyl-phosphate synthase arginine-specific large chain	yes	yes	0	0	0	0	0	By MS/MS	By matching	1	1	43.98	44.155	2	0.045218	11933	b003p113_mut_tryp_S2_TR01	57.859	20.838	8931000	5394100	3536800			2861	48	2736	8557;8558	9375	9375			1
NYEEAFQK	Unmodified	1027.46	0.461075	48	P03965	CPA2	Carbamoyl-phosphate synthase arginine-specific large chain	yes	yes	0	0	0	0	0	By MS/MS	By MS/MS	1	1	65.61	65.936	2	0.011928	24467	b003p113_mut_tryp_S2_TR01	79.116	62.913	9205000	4581900	4623000			4524	48	4266	13878;13879	15246;15247	15246			2
SVGEVMAIGR	Unmodified	1017.53	0.527715	48	P03965	CPA2	Carbamoyl-phosphate synthase arginine-specific large chain	yes	yes	0	0	0	0	0	By MS/MS	By MS/MS	1	1	85.246	85.472	2	0.013047	35598	b003p113_mut_tryp_S2_TR01	67.993	56.224	12881000	6394600	6486900			5490	48	5165	16812;16813	18403;18404	18403			2
LYDNGCNIMGTNPNDIDR	Unmodified	2080.89	0.894238	48	P03965	CPA2	Carbamoyl-phosphate synthase arginine-specific large chain	yes	yes	0	0	0	0	0	By MS/MS		1		105.08	105.08	2	0.034199	46515	b003p113_mut_tryp_S2_TR01	61.375	48.175	13082000	13082000	0			3921	48	3734	11938	13078	13078			1
LTLASDVSPDHPVVMSK	Unmodified	1794.92	0.918585	48	P03965	CPA2	Carbamoyl-phosphate synthase arginine-specific large chain	yes	yes	0	0	0	0	0	By MS/MS	By MS/MS	1	1	92.96	93.035	3	0.0010718	40043	b003p113_mut_tryp_S2_TR02	65.716	54.929	32485000	19625000	12860000			3808	48	3630	11571;11572	12684;12685	12685			2
IGLGYTLPELPNPITK	Unmodified	1724.97	0.971273	48	P03965	CPA2	Carbamoyl-phosphate synthase arginine-specific large chain	yes	yes	0	0	0	0	0	By matching	By MS/MS	1	1	131.09	131.16	2	0.0001609	61693	b003p113_mut_tryp_S2_TR02	85.845	72.417	48031000	18732000	29299000			2441	48	2339	7091;7092	7739	7739			1
HLGVIGECNVQYALQPDGLDYR	Unmodified	2516.21	0.211807	48	P03965	CPA2	Carbamoyl-phosphate synthase arginine-specific large chain	yes	yes	0	0	0	0	0	By MS/MS	By matching	1	1	121.04	121.12	3	0.053643	55545	b003p113_mut_tryp_S2_TR01	38.267	33.742	58665000	28703000	29962000			2227	48	2133	6544;6545	7165	7165			0
VMDIYELEQSEGCIISVGGQLPQNIALK	Unmodified	3103.56	0.556973	48	P03965	CPA2	Carbamoyl-phosphate synthase arginine-specific large chain	yes	yes	0	0	0	0	0	By MS/MS	By MS/MS	1	1	137.53	137.56	3	3.7248e-05	65590	b003p113_mut_tryp_S2_TR02	55.061	49.095	68134000	40690000	27443000			6316	48	5960	18920;18921	20534;20535	20535			2
NEIIQNAQR	Unmodified	1084.56	0.56252	49	P04050	RPO21	DNA-directed RNA polymerase II subunit RPB1	yes	yes	0	0	0	0	0	By MS/MS	By matching	1	1	53.215	53.34	2	0.02724	17275	b003p113_mut_tryp_S2_TR01	64.567	52.04	4884100	2092200	2791900			4175	49	3956	12781;12782	14021	14021			1
GGCGNTQPTIR	Unmodified	1159.54	0.540405	49	P04050	RPO21	DNA-directed RNA polymerase II subunit RPB1	yes	yes	0	0	0	0	0	By MS/MS	By MS/MS	1	1	45.564	45.739	2	0.003406	12938	b003p113_mut_tryp_S2_TR02	78.334	74.4	8578200	3574900	5003400			1870	49	1784	5577;5578	6162;6163	6163			2
GEDDLTFK	Unmodified	923.424	0.423627	49	P04050	RPO21	DNA-directed RNA polymerase II subunit RPB1	yes	yes	0	0	0	0	0	By MS/MS	By MS/MS	1	1	76.677	76.677	2	0.042389	30548	b003p113_mut_tryp_S2_TR02	49.097	17.161	8634800	8634800	0			1838	49	1753	5509;5510	6093;6094	6094			2
IAFGFVDR	Unmodified	923.486	0.486502	49	P04050	RPO21	DNA-directed RNA polymerase II subunit RPB1	yes	yes	0	0	0	0	0	By MS/MS	By MS/MS	1	1	110.19	110.19	2	0.00826	49573	b003p113_mut_tryp_S2_TR02	67.169	42.171	10572000	10572000	0			2302	49	2207	6739;6740	7368;7369	7369			2
VGQQYSSAPLR	Unmodified	1204.62	0.620035	49	P04050	RPO21	DNA-directed RNA polymerase II subunit RPB1	yes	yes	0	0	0	0	0	By MS/MS		1		62.567	62.567	2	5.5469e-05	22531	b003p113_mut_tryp_S2_TR01	113.62	85.609	10640000	10640000	0			6184	49	5831	18575	20200	20200			1
QSLDTIGGSDAAFEK	Unmodified	1537.73	0.726017	49	P04050	RPO21	DNA-directed RNA polymerase II subunit RPB1	yes	yes	0	0	0	0	0	By MS/MS	By MS/MS	1	1	94.787	94.787	2	0.00029458	40745	b003p113_mut_tryp_S2_TR01	107.17	54.042	16650000	16650000	0			4826	49	4525	14798;14799	16209;16210	16209			2
EAQANLLTAK	Unmodified	1057.58	0.576774	49	P04050	RPO21	DNA-directed RNA polymerase II subunit RPB1	yes	yes	0	0	0	0	0	By MS/MS	By MS/MS	1	1	66.917	67.242	2	0.0020229	25159	b003p113_mut_tryp_S2_TR01	84.615	68.461	17317000	6947300	10370000			933	49	894	2640;2641	2854;2855	2854			2
ESFEDNVVR	Unmodified	1093.5	0.504003	49	P04050	RPO21	DNA-directed RNA polymerase II subunit RPB1	yes	yes	0	0	0	0	0	By MS/MS	By MS/MS	1	1	75.455	75.73	2	0.030179	30100	b003p113_mut_tryp_S2_TR01	60.436	46.857	17713000	7791800	9921500			1309	49	1247	3718;3719	4080;4081	4080			0
IENTMLENITLR	Unmodified	1445.75	0.754814	49	P04050	RPO21	DNA-directed RNA polymerase II subunit RPB1	yes	yes	0	0	0	0	0	By MS/MS	By MS/MS	1	1	121.13	121.21	2	3.9116e-05	55737	b003p113_mut_tryp_S2_TR02	112.15	93.836	20033000	9387500	10645000			2391	49	2291	6957;6958	7583;7584	7584			2
TVGSSNGGLIHVVTR	Unmodified	1495.81	0.81069	49	P04050	RPO21	DNA-directed RNA polymerase II subunit RPB1	yes	yes	0	0	0	0	0	By MS/MS	By MS/MS	1	1	73.823	74.149	3	2.3802e-09	29077	b003p113_mut_tryp_S2_TR01	98.694	71.556	21754000	11284000	10470000			5962	49	5623	18059;18060	19711;19712	19711			2
EITETIAEAK	Unmodified	1103.57	0.571019	49	P04050	RPO21	DNA-directed RNA polymerase II subunit RPB1	yes	yes	0	0	0	0	0	By MS/MS	By MS/MS	1	1	71.743	72.069	2	0.016738	27794	b003p113_mut_tryp_S2_TR02	66.299	48.903	23656000	12753000	10903000			1121	49	1069	3186;3187	3475;3476	3476			2
GVSENVILGQMAPIGTGAFDVMIDEESLVK	Unmodified	3118.56	0.556638	49	P04050	RPO21	DNA-directed RNA polymerase II subunit RPB1	yes	yes	0	0	0	0	0	By MS/MS	By MS/MS	1	1	142.71	142.73	3	1.8723e-08	68624	b003p113_mut_tryp_S2_TR02	62.683	56.842	29079000	13720000	15359000			2129	49	2038	6332;6333	6964;6965	6965			2
EVYNVIASDGSYVNYR	Unmodified	1847.87	0.868992	49	P04050	RPO21	DNA-directed RNA polymerase II subunit RPB1	yes	yes	0	0	0	0	0	By MS/MS	By MS/MS	1	1	114.76	114.83	2	7.5019e-11	52188	b003p113_mut_tryp_S2_TR02	122.42	112.37	29350000	13977000	15373000			1407	49	1340	4040;4041	4408;4409	4409			2
ALEDIMVHYDNTTR	Unmodified	1676.78	0.78282	49	P04050	RPO21	DNA-directed RNA polymerase II subunit RPB1	yes	yes	0	0	0	0	0	By MS/MS	By matching	1	1	101.96	102.09	3	8.2795e-07	44833	b003p113_mut_tryp_S2_TR01	92.468	86.565	34990000	18284000	16706000			228	49	217	659;660	739	739			1
LQVLLDEEYK	Unmodified	1248.66	0.660169	49	P04050	RPO21	DNA-directed RNA polymerase II subunit RPB1	yes	yes	0	0	0	0	0	By MS/MS	By MS/MS	1	1	105.41	105.54	2	0.001287	46750	b003p113_mut_tryp_S2_TR01	90.629	70.3	39616000	19182000	20434000			3698	49	3526	11261;11262	12350;12351	12350			2
NDLFVIWSEDNDEK	Unmodified	1722.77	0.773695	49	P04050	RPO21	DNA-directed RNA polymerase II subunit RPB1	yes	yes	0	0	0	0	0	By MS/MS	By MS/MS	1	1	130.78	130.86	2	8.5683e-05	61526	b003p113_mut_tryp_S2_TR02	94.191	80.034	42951000	21982000	20969000			4146	49	3931	12699;12700	13943;13944	13944			2
SVVHPGEMVGVLAAQSIGEPATQMTLNTFHFAGVASK	Unmodified	3780.9	0.896751	49	P04050	RPO21	DNA-directed RNA polymerase II subunit RPB1	yes	yes	0	0	0	0	0	By MS/MS	By matching	1	1	130.84	130.92	4	1.5986e-12	61430	b003p113_mut_tryp_S2_TR01	80.593	75.736	50807000	33405000	17403000			5515	49	5190	16862;16863	18446	18446			1
VDLLNTDHTLDPSLLESGSEILGDLK	Unmodified	2793.43	0.428385	49	P04050	RPO21	DNA-directed RNA polymerase II subunit RPB1	yes	yes	0	0	0	0	0	By MS/MS	By MS/MS	1	1	137.97	138	3	3.8579e-19	65842	b003p113_mut_tryp_S2_TR02	116.7	95.677	58591000	28150000	30441000			6080	49	5734	18310;18311	19950;19951	19951			2
DLQENLLVLR	Unmodified	1211.69	0.687387	49	P04050	RPO21	DNA-directed RNA polymerase II subunit RPB1	yes	yes	0	0	0	0	0	By MS/MS	By MS/MS	1	1	127.18	127.26	2	1.4054e-10	59186	b003p113_mut_tryp_S2_TR01	172.21	134.65	60559000	26979000	33580000			722	49	696	1953;1954	2049;2050	2049			2
LNLSVTSPYNADFDGDEMNLHVPQSEETR	Unmodified	3277.48	0.48335	49	P04050	RPO21	DNA-directed RNA polymerase II subunit RPB1	yes	yes	0	0	0	0	0	By MS/MS	By MS/MS	1	1	124.02	124.1	3	1.715e-05	57338	b003p113_mut_tryp_S2_TR01	58.858	53.509	62767000	30219000	32548000			3603	49	3439	10836;10837	11845;11846	11845			2
TVISGDPNLELDQVGVPK	Unmodified	1879.99	0.989108	49	P04050	RPO21	DNA-directed RNA polymerase II subunit RPB1	yes	yes	0	0	0	0	0	By MS/MS	By MS/MS	1	1	121.36	121.44	2	2.1127e-11	55733	b003p113_mut_tryp_S2_TR01	145.17	121.31	80429000	37185000	43244000			5966	49	5627	18069;18070	19719;19720	19719			2
VLSTEEILNIFK	Unmodified	1404.79	0.786432	49	P04050	RPO21	DNA-directed RNA polymerase II subunit RPB1	yes	yes	0	0	0	0	0	By MS/MS	By MS/MS	1	1	135.63	135.66	2	2.1844e-12	64366	b003p113_mut_tryp_S2_TR02	152.97	121.04	110130000	38507000	71620000			6306	49	5950	18902;18903	20519;20520	20520			2
NSLGNVIQFIYGEDGMDAAHIEK	Unmodified	2520.2	0.195488	49	P04050	RPO21	DNA-directed RNA polymerase II subunit RPB1	yes	yes	0	0	0	0	0	By MS/MS	By MS/MS	1	1	131.71	131.78	3	1.8632e-16	61904	b003p113_mut_tryp_S2_TR01	130.83	120.02	177220000	132670000	44549000			4436	49	4184	13658;13659	15027;15028	15027			2
EGLIDTAVK	Unmodified	944.518	0.517862	49;163	P04050;P10964	RPO21;RPA190	DNA-directed RNA polymerase II subunit RPB1;DNA-directed RNA polymerase I subunit RPA190	no	no	0	0	0	0	0	By MS/MS	By MS/MS	1	1	81.382	81.658	2	0.0079535	33399	b003p113_mut_tryp_S2_TR02	78.516	22.986	22416000	9982900	12433000			1042	49;163	993	2938;2939	3192;3193	3193			2
HPNDEDIHTANER	Unmodified	1546.68	0.676047	50	P04076	ARG4	Argininosuccinate lyase	yes	yes	0	0	0	0	0	By MS/MS	By MS/MS	1	1	36.852	37.027	3	0.016688	7791	b003p113_mut_tryp_S2_TR02	45.79	39.948	8208500	5302500	2906000			2251	50	2156	6593;6594	7210;7211	7211			2
VYTAGLQK	Unmodified	878.486	0.486168	50	P04076	ARG4	Argininosuccinate lyase	yes	yes	0	0	0	0	0	By matching	By MS/MS	1	1	56.134	56.309	2	0.018245	19041	b003p113_mut_tryp_S2_TR02	70.912	53.146	8754400	4316500	4437900			6551	50	6187	19566;19567	21187	21187			1
GLVEVLIK	Unmodified	869.559	0.558604	50	P04076	ARG4	Argininosuccinate lyase	yes	yes	0	0	0	0	0	By MS/MS	By MS/MS	1	1	112.73	112.81	2	0.015548	50855	b003p113_mut_tryp_S2_TR01	74.415	31.941	13659000	7270400	6388200			1969	50	1882	5819;5820	6417;6418	6417			2
ETHHISGECVATAER	Unmodified	1695.76	0.763481	50	P04076	ARG4	Argininosuccinate lyase	yes	yes	0	0	0	0	0	By MS/MS	By MS/MS	1	1	45.243	45.418	3	0.014128	12681	b003p113_mut_tryp_S2_TR01	46.964	29.745	16108000	8672500	7435700			1339	50	1276	3791;3792	4149;4150	4149			2
NADSLELLR	Unmodified	1029.55	0.545473	50	P04076	ARG4	Argininosuccinate lyase	yes	yes	0	0	0	0	0	By MS/MS	By matching	1	1	97.711	97.786	2	0.0034023	42415	b003p113_mut_tryp_S2_TR01	86.332	34.669	31188000	17623000	13564000			4103	50	3891	12589;12590	13836	13836			1
DIVNDTLFPALK	Unmodified	1344.73	0.728917	50	P04076	ARG4	Argininosuccinate lyase	yes	yes	0	0	0	0	0	By MS/MS	By MS/MS	1	1	133.6	133.67	2	0.00024164	63197	b003p113_mut_tryp_S2_TR02	116.3	93.564	40788000	17576000	23211000			665	50	643	1786;1787	1833;1834	1834			2
FTGETDPLMHLYNASLPYDYK	Unmodified	2474.15	0.146413	50	P04076	ARG4	Argininosuccinate lyase	yes	yes	0	0	0	0	0	By MS/MS	By MS/MS	1	1	127.1	127.18	3	0.00018038	59342	b003p113_mut_tryp_S2_TR02	71.535	64.089	81601000	41064000	40536000			1729	50	1646	5212;5213	5793;5794	5794			1
EAIDALNGMLLNGQEIYVAPHLSR	Unmodified	2623.34	0.342821	51	P04147	PAB1	Polyadenylate-binding protein, cytoplasmic and nuclear	yes	yes	0	0	0	0	0	By MS/MS	By matching	1	1	130.41	130.48	3	0.0020935	61164	b003p113_mut_tryp_S2_TR01	50.426	47.664	32798000	18174000	14625000			909	51	875	2528;2529	2717	2717			1
NLDDSVDDEKLEEEFAPYGTITSAK	Unmodified	2785.28	0.28178	51	P04147	PAB1	Polyadenylate-binding protein, cytoplasmic and nuclear	yes	yes	0	0	0	0	1	By MS/MS	By MS/MS	1	1	126.23	126.3	3	0.00024897	58811	b003p113_mut_tryp_S2_TR02	56.625	49.179	38153000	21871000	16282000			4318	51	4077	13286;13287	14636;14637	14637			2
YHNISTPWNGDIESGIER	Deamidation (N)	2087.95	0.954847	52	P04385	GAL1	Galactokinase	yes	yes	0	1	0	0	0		By MS/MS		1	110.58	110.73	3	0.02837	49911	b003p113_mut_tryp_S2_TR02	40.844	37.24	7536900	0	7536900			6728	52	6356	20146	21803	21803	63		1
LYECSCPEIDK	Unmodified	1412.6	0.595202	52	P04385	GAL1	Galactokinase	yes	yes	0	0	0	0	0	By MS/MS		1		74.171	74.171	2	0.00014898	29142	b003p113_mut_tryp_S2_TR01	107.79	95.741	11484000	11484000	0			3922	52	3735	11939	13079	13079			1
SHSEEVIVPEFNSSAK	Unmodified	1758.84	0.842443	52	P04385	GAL1	Galactokinase	yes	yes	0	0	0	0	0	By MS/MS	By MS/MS	1	1	84.828	85.053	2	1.0573e-10	35340	b003p113_mut_tryp_S2_TR02	118.48	104.33	19119000	8439800	10680000			5114	52	4803	15540;15541	16940;16941	16941			2
DFMNVYYAR	Unmodified	1177.52	0.522629	52	P04385	GAL1	Galactokinase	yes	yes	0	0	0	0	0	By MS/MS	By MS/MS	1	1	117.65	117.65	2	1.4159e-06	53675	b003p113_mut_tryp_S2_TR02	112.17	86.434	19155000	19155000	0			588	52	568	1596;1597	1663;1664	1664			2
PALGSCLYEL	Unmodified	1121.54	0.542696	52	P04385	GAL1	Galactokinase	yes	yes	0	0	0	0	0	By matching	By MS/MS	1	1	131.65	131.72	2	0.015225	62034	b003p113_mut_tryp_S2_TR02	66.993	50.217	29208000	16210000	12999000			4546	52	4287	13923;13924	15288	15288			1
QFGALMNESQASCDK	Unmodified	1684.72	0.718505	52	P04385	GAL1	Galactokinase	yes	yes	0	0	0	0	0	By MS/MS	By MS/MS	1	1	86.279	86.505	2	3.4964e-09	36137	b003p113_mut_tryp_S2_TR01	125.28	119.18	39760000	21647000	18114000			4653	52	4386	14173;14174	15520;15521	15520			2
VVEVTTAANVLAATYGVVLLSGK	Unmodified	2274.28	0.283499	52	P04385	GAL1	Galactokinase	yes	yes	0	0	0	0	0	By MS/MS	By MS/MS	1	1	141.47	141.5	3	3.8521e-11	67882	b003p113_mut_tryp_S2_TR02	111.66	104.04	47708000	20593000	27116000			6491	52	6129	19405;19406	21046;21047	21047			2
VNLIGEHIDYCDFSVLPLAIDFDMLCAVK	Unmodified	3366.63	0.633843	52	P04385	GAL1	Galactokinase	yes	yes	0	0	0	0	0	By matching	By MS/MS	1	1	145.41	145.43	3	1.1013e-06	70192	b003p113_mut_tryp_S2_TR02	69.016	63.415	59651000	27094000	32558000			6345	52	5987	19019;19020	20648	20648			1
ITDAELENAIIVSK	Unmodified	1514.82	0.819189	52	P04385	GAL1	Galactokinase	yes	yes	0	0	0	0	0	By MS/MS	By MS/MS	1	1	119.75	119.83	2	4.7411e-17	54940	b003p113_mut_tryp_S2_TR02	149.23	113.68	66489000	28885000	37604000			2746	52	2626	8169;8170	8956;8957	8957			2
MLVLVEESLANKK	Unmodified	1472.83	0.827251	52	P04385	GAL1	Galactokinase	yes	yes	0	0	0	0	1	By MS/MS	By MS/MS	1	1	97.555	97.63	3	8.0918e-17	42585	b003p113_mut_tryp_S2_TR02	172.11	137.15	85988000	41175000	44813000			4038	52	3833	12424;12425	13660;13661	13661			2
FISAYDAKPDFVAR	Unmodified	1598.81	0.809293	52	P04385	GAL1	Galactokinase	yes	yes	0	0	0	0	1	By MS/MS	By MS/MS	1	1	96.221	96.296	3	4.8822e-07	41900	b003p113_mut_tryp_S2_TR02	92.457	81.352	92169000	46929000	45240000			1577	52	1504	4659;4660	5142;5143;5144	5144			3
DYLTTSPVR	Unmodified	1050.53	0.534574	52	P04385	GAL1	Galactokinase	yes	yes	0	0	0	0	0	By MS/MS	By MS/MS	1	1	85.819	86.044	2	3.2528e-05	35890	b003p113_mut_tryp_S2_TR01	149.4	138.53	95823000	53904000	41920000			881	52	848	2437;2438	2601;2602	2601			2
KFDLPLDGSYVTIDPSVSDWSNYFK	Unmodified	2892.39	0.385791	52	P04385	GAL1	Galactokinase	yes	yes	0	0	0	0	1	By MS/MS	By MS/MS	1	1	138.89	138.91	3	2.9404e-16	66380	b003p113_mut_tryp_S2_TR02	122.79	112.18	145150000	69184000	75969000			2917	52	2790	8702;8703	9526;9527;9528	9527			3
LTGAGWGGCTVHLVPGGPNGNIEK	Unmodified	2390.18	0.180113	52	P04385	GAL1	Galactokinase	yes	yes	0	0	0	0	0	By MS/MS	By matching	1	1	103.23	103.36	3	2.059e-05	45583	b003p113_mut_tryp_S2_TR01	74.408	57.039	169350000	83528000	85824000			3801	52	3623	11556;11557	12674	12674			1
QGFSVDDVAQSLNCSR	Unmodified	1781.8	0.800261	52	P04385	GAL1	Galactokinase	yes	yes	0	0	0	0	0	By matching	By MS/MS	1	1	120.7	120.77	2	2.5129e-07	55429	b003p113_mut_tryp_S2_TR02	112.51	98.6	174910000	99219000	75692000			4667	52	4399	14200;14201	15542	15542			1
YHNISTPWNGDIESGIER	Unmodified	2086.97	0.970832	52	P04385	GAL1	Galactokinase	yes	yes	0	0	0	0	0	By MS/MS	By MS/MS	2	2	104.68	104.81	2;3	3.1484e-17	46358	b003p113_mut_tryp_S2_TR02	135.27	113.43	198940000	89235000	109710000			6727	52	6356	20142;20143;20144;20145	21800;21801;21802	21801			2
HVYSESLR	Unmodified	989.493	0.493044	52	P04385;P13045	GAL1;GAL3	Galactokinase;Protein GAL3	yes	no	0	0	0	0	0	By MS/MS	By MS/MS	1	1	46.177	46.352	2	6.0205e-05	13271	b003p113_mut_tryp_S2_TR01	158.12	140.35	62468000	32713000	29755000			2288	52	2193	6710;6711	7342;7343	7342			2
FETAPTNYNLR	Unmodified	1324.64	0.641165	52	P04385;P13045	GAL1;GAL3	Galactokinase;Protein GAL3	yes	no	0	0	0	0	0	By matching	By MS/MS	1	1	84.766	84.991	2	0.031103	35414	b003p113_mut_tryp_S2_TR02	58.433	39.171	95240000	51757000	43483000			1511	52	1440	4358;4359	4742	4742			0
CSIMLSDAAQR	Unmodified	1250.57	0.574741	53	P04386	GAL4	Regulatory protein GAL4	yes	yes	0	0	0	0	0	By MS/MS	By MS/MS	1	1	79.697	79.972	2	8.0512e-06	32490	b003p113_mut_tryp_S2_TR01	120.12	104.86	18182000	10067000	8115100			518	53	499	1418;1419	1496;1497	1496			2
TNTSYNFHSFSIR	Unmodified	1572.73	0.732105	53	P04386	GAL4	Regulatory protein GAL4	yes	yes	0	0	0	0	0	By MS/MS	By MS/MS	1	1	90.266	90.392	3	0.014971	38238	b003p113_mut_tryp_S2_TR01	48.704	43.202	29996000	16585000	13412000			5842	53	5507	17766;17767	19408;19409	19408			2
NSPVTIPR	Unmodified	882.492	0.492316	53	P04386	GAL4	Regulatory protein GAL4	yes	yes	0	0	0	0	0	By MS/MS	By MS/MS	1	1	66.026	66.352	2	0.0018334	24709	b003p113_mut_tryp_S2_TR01	104.37	81.346	35227000	18234000	16993000			4440	53	4188	13663;13664	15032;15033	15032			2
LLQVFTK	Unmodified	847.517	0.516739	53	P04386	GAL4	Regulatory protein GAL4	yes	yes	0	0	0	0	0	By MS/MS	By matching	1	1	90.158	90.283	2	0.012394	38277	b003p113_mut_tryp_S2_TR01	91.906	35.396	35793000	17121000	18672000			3536	53	3377	10614;10615	11544	11544			1
DFFTNFTQK	Unmodified	1146.53	0.534574	53	P04386	GAL4	Regulatory protein GAL4	yes	yes	0	0	0	0	0	By MS/MS	By MS/MS	1	1	125.3	125.37	2	0.0032613	58219	b003p113_mut_tryp_S2_TR02	87.181	79.701	37407000	16166000	21241000			582	53	562	1584;1585	1653;1654	1654			2
LPTMITDR	Unmodified	945.495	0.495352	53	P04386	GAL4	Regulatory protein GAL4	yes	yes	0	0	0	0	0	By MS/MS	By MS/MS	1	1	82.8	83.026	2	0.018544	34251	b003p113_mut_tryp_S2_TR01	70.525	56.112	43480000	21738000	21742000			3653	53	3484	10981;10982	11999;12000	11999			2
FLQMDISTTALTNLLK	Unmodified	1807.98	0.975372	53	P04386	GAL4	Regulatory protein GAL4	yes	yes	0	0	0	0	0	By MS/MS	By MS/MS	1	1	138.61	138.64	2	1.8205e-16	65891	b003p113_mut_tryp_S2_TR01	143.86	111.33	49920000	18948000	30972000			1624	53	1548	4874;4875	5408;5409	5408			2
EDLDMILK	Unmodified	975.495	0.494683	53	P04386	GAL4	Regulatory protein GAL4	yes	yes	0	0	0	0	0	By MS/MS	By MS/MS	1	1	114.32	114.39	2	0.034237	51711	b003p113_mut_tryp_S2_TR01	64.567	17.5	64409000	33134000	31275000			955	53	916	2691;2692	2903;2904	2903			2
VFESGSIILVTALHLLSR	Unmodified	1954.13	0.125148	53	P04386	GAL4	Regulatory protein GAL4	yes	yes	0	0	0	0	0	By MS/MS	By MS/MS	1	1	141.94	141.96	3	0.00021763	68139	b003p113_mut_tryp_S2_TR02	73.809	70.17	82880000	26290000	56590000			6131	53	5782	18436;18437	20069;20070	20070			2
SQLEQDQNDHQSYEVK	Unmodified	1946.86	0.860613	53	P04386	GAL4	Regulatory protein GAL4	yes	yes	0	0	0	0	0	By MS/MS	By MS/MS	1	1	54.99	55.165	3	1.49e-11	18346	b003p113_mut_tryp_S2_TR02	125.89	109.77	84049000	39854000	44195000			5363	53	5043	16470;16471	18054;18055	18055			2
LEQLFLLIFPR	Unmodified	1387.82	0.822758	53	P04386	GAL4	Regulatory protein GAL4	yes	yes	0	0	0	0	0	By MS/MS	By MS/MS	2	2	141.48	141.51	2;3	8.3441e-09	67643	b003p113_mut_tryp_S2_TR01	156.92	107.5	87328000	35423000	51905000			3244	53	3093	9797;9798;9799;9800	10690;10691;10692	10690			3
SIQLSQNTISFPSSVDDVQR	Unmodified	2220.1	0.10224	53	P04386	GAL4	Regulatory protein GAL4	yes	yes	0	0	0	0	0	By MS/MS	By matching	1	1	123.01	123.08	2	1.2468e-52	56727	b003p113_mut_tryp_S2_TR01	204.28	185.45	97643000	50290000	47353000			5161	53	4849	15825;15826	17331	17331			1
SIGFKPENYTNSNVNR	Unmodified	1838.89	0.891125	53	P04386	GAL4	Regulatory protein GAL4	yes	yes	0	0	0	0	1	By MS/MS	By MS/MS	1	1	75.491	75.767	3	7.2958e-12	30008	b003p113_mut_tryp_S2_TR01	125.28	108.92	99417000	53886000	45530000			5136	53	4825	15584;15585	16982;16983	16982			2
DLPSSFSDSSILEQR	Unmodified	1679.8	0.800244	53	P04386	GAL4	Regulatory protein GAL4	yes	yes	0	0	0	0	0	By MS/MS	By MS/MS	1	1	124.97	125.05	2	3.5199e-08	57922	b003p113_mut_tryp_S2_TR01	116.24	101.56	111190000	59150000	52043000			721	53	695	1951;1952	2047;2048	2047			2
YVSPGSVGPSPVPLK	Unmodified	1482.81	0.80823	53	P04386	GAL4	Regulatory protein GAL4	yes	yes	0	0	0	0	0	By MS/MS	By MS/MS	1	1	96.798	96.873	2	0.002313	42134	b003p113_mut_tryp_S2_TR02	69.451	61.884	125160000	65154000	60001000			6884	53	6507	20573;20574	22245;22246	22246			2
LASVETDMPLTLR	Unmodified	1444.76	0.759565	53	P04386	GAL4	Regulatory protein GAL4	yes	yes	0	0	0	0	0	By MS/MS	By MS/MS	1	1	118.58	118.65	2	0.00021617	54110	b003p113_mut_tryp_S2_TR01	89.548	64.693	144580000	70427000	74153000			3137	53	2995	9440;9441	10341;10342	10341			1
TTTGPTIYHGIIETAR	Unmodified	1729.9	0.899899	53	P04386	GAL4	Regulatory protein GAL4	yes	yes	0	0	0	0	0	By MS/MS	By MS/MS	2	1	85.709	85.86	3	5.6175e-18	35815	b003p113_mut_tryp_S2_TR01	107.82	87.777	169840000	99174000	70670000			5940	53	5601	18006;18007;18008	19659;19660;19661	19660			2
QLTVSIDSAAHHDNSTIPLDFMPR	Unmodified	2664.3	0.296599	53	P04386	GAL4	Regulatory protein GAL4	yes	yes	0	0	0	0	0	By MS/MS	By MS/MS	1	1	121.79	121.86	4	0.046641	55961	b003p113_mut_tryp_S2_TR01	24.831	17.555	211340000	98012000	113330000			4764	53	4480	14557;14558	15963;15964	15963			2
DALHGFDWSEEDDMSDGLPFLK	Unmodified	2523.09	0.0900202	53	P04386	GAL4	Regulatory protein GAL4	yes	yes	0	0	0	0	0	By MS/MS	By MS/MS	1	1	138.33	138.36	3	2.765e-30	65749	b003p113_mut_tryp_S2_TR01	161.08	158.46	228480000	138430000	90045000			539	53	520	1470;1471	1549;1550	1549			2
NIVGSATIAQYPTLPEENVNNISVK	Unmodified	2670.39	0.38646	53	P04386	GAL4	Regulatory protein GAL4	yes	yes	0	0	0	0	0	By MS/MS	By MS/MS	2	2	124.17	124.24	2;3	3.4903e-40	57412	b003p113_mut_tryp_S2_TR01	134.68	127.84	259750000	124630000	135120000			4302	53	4061	13253;13254;13255;13256	14604;14605;14606;14607	14604			4
TDPNNNGFFGDGSLLCILR	Unmodified	2108.99	0.994938	53	P04386	GAL4	Regulatory protein GAL4	yes	yes	0	0	0	0	0	By MS/MS	By MS/MS	2	2	139.29	139.32	2;3	1.869e-35	66630	b003p113_mut_tryp_S2_TR02	122.19	97.901	265370000	138740000	126630000			5604	53	5276	17114;17115;17116;17117	18754;18755;18756;18757	18757			4
EKLYIFGDDYDSR	Unmodified	1619.75	0.746752	54	P04397	GAL10	Bifunctional protein GAL10;UDP-glucose 4-epimerase;Aldose 1-epimerase	yes	yes	0	0	0	0	1	By MS/MS	By matching	1	1	107	107.13	3	0.0095009	47721	b003p113_mut_tryp_S2_TR01	42.317	37.926	9315000	5020700	4294300			1144	54	1090	3250;3251	3542	3542			1
HHIPFYEVDLCDRK	Unmodified	1827.87	0.872638	54	P04397	GAL10	Bifunctional protein GAL10;UDP-glucose 4-epimerase;Aldose 1-epimerase	yes	yes	0	0	0	0	1	By MS/MS		1		79.079	79.079	4	0.0028848	31946	b003p113_mut_tryp_S2_TR01	51.939	46.729	13198000	13198000	0			2201	54	2108	6482	7111	7111			1
IVLVTGGAGYIGSHTVVELIENGYDCVVADNLSNSTYDSVAR	Unmodified	4427.16	0.159109	54	P04397	GAL10	Bifunctional protein GAL10;UDP-glucose 4-epimerase;Aldose 1-epimerase	yes	yes	0	0	0	0	0	By MS/MS		1		140.75	140.75	4	0.017381	67232	b003p113_mut_tryp_S2_TR01	30.032	28.541	19887000	19887000	0			2807	54	2683	8415	9229	9229			1
TAQLQSESTSK	Acetyl (Protein N-term)	1220.59	0.58846	54	P04397	GAL10	Bifunctional protein GAL10;UDP-glucose 4-epimerase;Aldose 1-epimerase	yes	yes	1	0	0	0	0	By MS/MS	By MS/MS	1	1	71.191	71.517	2	0.0064417	27567	b003p113_mut_tryp_S2_TR02	67.726	52.064	27767000	13673000	14094000			5569	54	5244	16996;16997	18584;18585	18585			0
DYIHVVDLAK	Unmodified	1171.62	0.623724	54	P04397	GAL10	Bifunctional protein GAL10;UDP-glucose 4-epimerase;Aldose 1-epimerase	yes	yes	0	0	0	0	0	By MS/MS	By MS/MS	1	1	100.59	100.66	2	0.010031	44055	b003p113_mut_tryp_S2_TR01	69.276	46.746	30304000	15569000	14735000			879	54	846	2431;2432	2596;2597	2596			0
FSAEDMR	Unmodified	854.359	0.359253	54	P04397	GAL10	Bifunctional protein GAL10;UDP-glucose 4-epimerase;Aldose 1-epimerase	yes	yes	0	0	0	0	0	By MS/MS	By MS/MS	1	1	65.763	66.089	2	0.0097613	24435	b003p113_mut_tryp_S2_TR02	97.473	72.969	33914000	17705000	16208000			1694	54	1615	5122;5123	5706;5707	5707			2
HHIPFYEVDLCDR	Unmodified	1699.78	0.777675	54	P04397	GAL10	Bifunctional protein GAL10;UDP-glucose 4-epimerase;Aldose 1-epimerase	yes	yes	0	0	0	0	0	By MS/MS	By MS/MS	1	1	93.102	93.178	3	4.3574e-06	39805	b003p113_mut_tryp_S2_TR01	91.914	79.288	34456000	12576000	21879000			2200	54	2107	6480;6481	7109;7110	7109			2
DGTPIRDYIHVVDLAK	Unmodified	1810.96	0.957748	54	P04397	GAL10	Bifunctional protein GAL10;UDP-glucose 4-epimerase;Aldose 1-epimerase	yes	yes	0	0	0	0	1	By matching	By MS/MS	1	1	113.33	113.41	4	0.040487	51359	b003p113_mut_tryp_S2_TR02	32.917	22.86	35218000	19287000	15931000			620	54	598	1688;1689	1750	1750			1
DYQLTVNNGVNANHSSIGSFHR	Unmodified	2429.15	0.147233	54	P04397	GAL10	Bifunctional protein GAL10;UDP-glucose 4-epimerase;Aldose 1-epimerase	yes	yes	0	0	0	0	0	By matching	By MS/MS	1	1	87.542	87.718	3	4.3904e-07	37012	b003p113_mut_tryp_S2_TR02	87.352	71.93	39178000	20486000	18692000			886	54	853	2447;2448	2611	2611			1
RAGDVLNLTAKPDR	Unmodified	1524.84	0.837239	54	P04397	GAL10	Bifunctional protein GAL10;UDP-glucose 4-epimerase;Aldose 1-epimerase	yes	yes	0	0	0	0	2	By MS/MS	By MS/MS	1	1	63.794	64.12	3	7.7442e-06	23283	b003p113_mut_tryp_S2_TR02	99.927	80.604	39977000	21435000	18542000			4883	54	4578	14943;14944	16347;16348	16348			2
YAIENILNDLYNSDK	Unmodified	1783.86	0.862844	54	P04397	GAL10	Bifunctional protein GAL10;UDP-glucose 4-epimerase;Aldose 1-epimerase	yes	yes	0	0	0	0	0		By MS/MS		1	135.96	136.01	2	2.391e-12	64630	b003p113_mut_tryp_S2_TR02	132.59	117.56	47539000	0	47539000			6623	54	6255	19821	21490	21490			1
QGFAIEPGR	Unmodified	973.498	0.498129	54	P04397	GAL10	Bifunctional protein GAL10;UDP-glucose 4-epimerase;Aldose 1-epimerase	yes	yes	0	0	0	0	0	By MS/MS	By MS/MS	1	1	78.737	79.012	2	0.0024857	31849	b003p113_mut_tryp_S2_TR01	91.853	64.029	50086000	22557000	27528000			4666	54	4398	14198;14199	15540;15541	15540			2
IDSVIHFAGLK	Unmodified	1198.67	0.671008	54	P04397	GAL10	Bifunctional protein GAL10;UDP-glucose 4-epimerase;Aldose 1-epimerase	yes	yes	0	0	0	0	0	By MS/MS	By MS/MS	2	2	102.49	102.62	2;3	0.0045611	45221	b003p113_mut_tryp_S2_TR02	53.569	44.211	55658000	26684000	28973000			2359	54	2259	6881;6882;6883;6884	7513;7514;7515	7515			3
FVTIGAGTR	Unmodified	920.508	0.507966	54	P04397	GAL10	Bifunctional protein GAL10;UDP-glucose 4-epimerase;Aldose 1-epimerase	yes	yes	0	0	0	0	0	By MS/MS	By MS/MS	1	1	72.429	72.755	2	1.3686e-07	28292	b003p113_mut_tryp_S2_TR01	164.53	132.06	57651000	28743000	28908000			1774	54	1690	5359;5360	5950;5951	5950			2
ASGIDLPYK	Unmodified	962.507	0.507297	54	P04397	GAL10	Bifunctional protein GAL10;UDP-glucose 4-epimerase;Aldose 1-epimerase	yes	yes	0	0	0	0	0	By MS/MS	By MS/MS	1	1	87.478	87.654	2	0.018059	36814	b003p113_mut_tryp_S2_TR02	67.993	35.152	65210000	34843000	30367000			371	54	355	1057;1058	1165;1166	1166			2
AGDVLNLTAKPDR	Unmodified	1368.74	0.736128	54	P04397	GAL10	Bifunctional protein GAL10;UDP-glucose 4-epimerase;Aldose 1-epimerase	yes	yes	0	0	0	0	1	By MS/MS	By MS/MS	2	2	74.077	74.403	2;3	2.2289e-07	29190	b003p113_mut_tryp_S2_TR02	122.42	92.879	95583000	47711000	47873000			112	54	110	274;275;276;277	276;277;278;279	278			4
GSTVFEVYHAFCK	Unmodified	1543.71	0.712949	54	P04397	GAL10	Bifunctional protein GAL10;UDP-glucose 4-epimerase;Aldose 1-epimerase	yes	yes	0	0	0	0	0	By MS/MS	By MS/MS	2	2	110.1	110.22	2;3	0.00027096	49567	b003p113_mut_tryp_S2_TR02	86.275	72.369	100990000	43967000	57026000			2066	54	1976	6093;6094;6095;6096	6677;6678;6679	6679			3
WQTELQVEDSCK	Unmodified	1521.68	0.676958	54	P04397	GAL10	Bifunctional protein GAL10;UDP-glucose 4-epimerase;Aldose 1-epimerase	yes	yes	0	0	0	0	0	By matching	By MS/MS	1	1	89.643	89.768	2	0.0071768	38040	b003p113_mut_tryp_S2_TR02	67.726	64.371	105930000	58259000	47669000			6592	54	6226	19724;19725	21392	21392			1
NMIPTGNIVDR	Unmodified	1228.62	0.623406	54	P04397	GAL10	Bifunctional protein GAL10;UDP-glucose 4-epimerase;Aldose 1-epimerase	yes	yes	0	0	0	0	0	By MS/MS	By MS/MS	1	1	93.501	93.577	2	5.5469e-05	40095	b003p113_mut_tryp_S2_TR01	113.62	102.46	122360000	59184000	63179000			4363	54	4121	13377;13378	14720;14721	14720			2
NPQFDCCFVVDENAKPSQINTLNNELTLIVK	Unmodified	3619.77	0.765068	54	P04397	GAL10	Bifunctional protein GAL10;UDP-glucose 4-epimerase;Aldose 1-epimerase	yes	yes	0	0	0	0	1	By matching	By MS/MS	2	2	130.21	130.29	3;4	0.02346	61180	b003p113_mut_tryp_S2_TR02	33.816	30.111	135920000	66699000	69217000			4398	54	4153	13531;13532;13533;13534	14900;14901	14900			2
YYHNNILGTVVLLELMQQYNVSK	Unmodified	2738.41	0.410173	54	P04397	GAL10	Bifunctional protein GAL10;UDP-glucose 4-epimerase;Aldose 1-epimerase	yes	yes	0	0	0	0	0	By MS/MS	By MS/MS	1	1	138.27	138.29	3	6.9707e-17	66028	b003p113_mut_tryp_S2_TR02	131.59	122	138640000	75764000	62878000			6893	54	6516	20593;20594	22264;22265	22265			2
FLGPIIQNPSK	Unmodified	1212.69	0.686658	54	P04397	GAL10	Bifunctional protein GAL10;UDP-glucose 4-epimerase;Aldose 1-epimerase	yes	yes	0	0	0	0	0	By MS/MS	By matching	1	1	100	100.08	2	0.014285	43621	b003p113_mut_tryp_S2_TR01	64.297	52.25	151980000	70765000	81213000			1605	54	1531	4789;4790	5309	5309			1
FPNMIPIPEECPLGPTNPYGHTK	Unmodified	2608.25	0.245415	54	P04397	GAL10	Bifunctional protein GAL10;UDP-glucose 4-epimerase;Aldose 1-epimerase	yes	yes	0	0	0	0	0	By MS/MS	By matching	1	1	124.06	124.13	3	0.00021571	57440	b003p113_mut_tryp_S2_TR01	65.425	58.149	157310000	75262000	82050000			1664	54	1587	4960;4961	5496	5496			1
VNGQSVVLGYENEEGYLNPDSAYIGATIGR	Unmodified	3184.53	0.531287	54	P04397	GAL10	Bifunctional protein GAL10;UDP-glucose 4-epimerase;Aldose 1-epimerase	yes	yes	0	0	0	0	0	By MS/MS	By MS/MS	1	1	130.34	130.41	3	3.5952e-15	61105	b003p113_mut_tryp_S2_TR01	110.9	108.54	188600000	84503000	104100000			6340	54	5982	19010;19011	20639;20640	20639			2
EIATFNSTKPTVLGPK	Unmodified	1701.93	0.930136	54	P04397	GAL10	Bifunctional protein GAL10;UDP-glucose 4-epimerase;Aldose 1-epimerase	yes	yes	0	0	0	0	1	By MS/MS	By MS/MS	2	2	85.002	85.228	2;3	3.8864e-11	35418	b003p113_mut_tryp_S2_TR01	120.3	109.25	189790000	94447000	95339000			1070	54	1021	2996;2997;2998;2999	3245;3246;3247;3248	3245			4
AVGESTQIPLR	Unmodified	1169.64	0.640436	54	P04397	GAL10	Bifunctional protein GAL10;UDP-glucose 4-epimerase;Aldose 1-epimerase	yes	yes	0	0	0	0	0	By MS/MS	By MS/MS	1	1	77.578	77.854	2	0.0062231	31151	b003p113_mut_tryp_S2_TR02	69.598	40.437	190170000	94447000	95728000			440	54	423	1219;1220	1312;1313	1313			2
GHIAALQYLEAYNENEGLCR	Unmodified	2320.09	0.0906293	54	P04397	GAL10	Bifunctional protein GAL10;UDP-glucose 4-epimerase;Aldose 1-epimerase	yes	yes	0	0	0	0	0	By MS/MS	By MS/MS	1	1	121.43	121.5	3	2.4543e-46	55916	b003p113_mut_tryp_S2_TR02	193.8	188.7	234520000	121380000	113140000			1893	54	1807	5661;5662	6276;6277	6277			2
YIDAINQENWK	Unmodified	1392.67	0.667379	54	P04397	GAL10	Bifunctional protein GAL10;UDP-glucose 4-epimerase;Aldose 1-epimerase	yes	yes	0	0	0	0	0	By matching	By MS/MS	1	1	96.716	96.791	2	0.00017445	42105	b003p113_mut_tryp_S2_TR02	106.2	57.916	255470000	137870000	117590000			6733	54	6361	20161;20162	21814	21814			1
LTAGEATPINLTNHSYFNLNKPYGDTIEGTEIMVR	Unmodified	3878.91	0.914903	54	P04397	GAL10	Bifunctional protein GAL10;UDP-glucose 4-epimerase;Aldose 1-epimerase	yes	yes	0	0	0	0	1		By MS/MS		1	123.78	123.93	4	8.1504e-79	57362	b003p113_mut_tryp_S2_TR02	203.64	195.23	291110000	0	291110000			3790	54	3612	11534	12656	12656			1
YAIENILNDLYNSDKK	Unmodified	1911.96	0.957807	54	P04397	GAL10	Bifunctional protein GAL10;UDP-glucose 4-epimerase;Aldose 1-epimerase	yes	yes	0	0	0	0	1	By MS/MS	By MS/MS	2	2	128.58	128.65	2;3	2.3223e-11	60070	b003p113_mut_tryp_S2_TR01	116.06	106.78	309960000	163990000	145960000			6624	54	6256	19822;19823;19824;19825	21491;21492;21493	21492			3
FQATFANLGASIVDLK	Unmodified	1693.9	0.903921	54	P04397	GAL10	Bifunctional protein GAL10;UDP-glucose 4-epimerase;Aldose 1-epimerase	yes	yes	0	0	0	0	0	By MS/MS	By MS/MS	2	2	131.64	131.71	2;3	1.1012e-34	61845	b003p113_mut_tryp_S2_TR01	180.28	156.03	340180000	184850000	155330000			1675	54	1596	5083;5084;5085;5086	5674;5675;5676	5674			3
WTTENPFGYQLR	Unmodified	1510.72	0.720478	54	P04397	GAL10	Bifunctional protein GAL10;UDP-glucose 4-epimerase;Aldose 1-epimerase	yes	yes	0	0	0	0	0	By MS/MS	By MS/MS	1	1	122.49	122.56	2	2.8382e-34	56541	b003p113_mut_tryp_S2_TR02	211.52	190.65	388040000	187370000	200660000			6602	54	6235	19766;19767	21441;21442	21442			2
VNTLVRPNGTK	Unmodified	1197.68	0.68297	56	P04456	RPL25	60S ribosomal protein L25	yes	yes	0	0	0	0	1	By MS/MS	By MS/MS	1	1	45.974	46.149	3	0.002224	13196	b003p113_mut_tryp_S2_TR02	72.652	47.179	3434900	1919600	1515300			6357	56	5999	19043;19044	20671;20672	20672			2
VIEQPITSETAMK	Unmodified	1445.74	0.743581	56	P04456	RPL25	60S ribosomal protein L25	yes	yes	0	0	0	0	0	By MS/MS	By MS/MS	1	1	81.01	81.285	2	2.346e-07	33170	b003p113_mut_tryp_S2_TR02	126.71	99.593	58604000	25546000	33057000			6207	56	5853	18690;18691	20323;20324	20324			2
LTADYDALDIANR	Unmodified	1449.71	0.709973	56	P04456	RPL25	60S ribosomal protein L25	yes	yes	0	0	0	0	0	By MS/MS	By MS/MS	1	1	112.93	113.01	2	2.3171e-05	51219	b003p113_mut_tryp_S2_TR02	103.34	91.128	71905000	39001000	32904000			3789	56	3611	11532;11533	12654;12655	12655			2
QFNGLLDVYKK	Unmodified	1323.72	0.718687	57	P04710	AAC1	ADP,ATP carrier protein 1	yes	yes	0	0	0	0	1	By matching	By MS/MS	1	1	90.771	90.897	3	0.00029381	38821	b003p113_mut_tryp_S2_TR02	73.781	0	28933000	12412000	16521000			4658	57	4391	14183;14184	15529	15529			1
TYLVQTK	Unmodified	851.475	0.475269	58	P04801	THS1	Threonine--tRNA ligase, cytoplasmic	yes	yes	0	0	0	0	0	By MS/MS	By matching	1	1	57.35	57.525	2	0.062904	19706	b003p113_mut_tryp_S2_TR01	58.981	33.155	4549200	2154000	2395200			6008	58	5667	18157;18158	19799	19799			1
MTAILTEHFAGK	Unmodified	1317.68	0.675107	58	P04801	THS1	Threonine--tRNA ligase, cytoplasmic	yes	yes	0	0	0	0	0	By MS/MS	By matching	1	1	84.995	85.22	3	0.06055	35420	b003p113_mut_tryp_S2_TR01	27.098	19.374	11314000	5915200	5398900			4073	58	3865	12526;12527	13778	13778			1
LIDLCVGPHIPHTGR	Unmodified	1683.89	0.887894	58	P04801	THS1	Threonine--tRNA ligase, cytoplasmic	yes	yes	0	0	0	0	0	By MS/MS	By matching	1	1	90.418	90.544	4	0.039514	38309	b003p113_mut_tryp_S2_TR01	31.827	26.844	11342000	5260700	6081400			3360	58	3206	10125;10126	11023	11023			1
YQGYAEDVR	Unmodified	1099.49	0.493438	58	P04801	THS1	Threonine--tRNA ligase, cytoplasmic	yes	yes	0	0	0	0	0	By MS/MS	By MS/MS	1	1	61.275	61.551	2	0.03498	21848	b003p113_mut_tryp_S2_TR02	61.679	36.785	12945000	6491700	6453400			6823	58	6448	20409;20410	22069;22070	22070			2
NSSCYFLGDATNDSLQR	Unmodified	1946.84	0.842854	58	P04801	THS1	Threonine--tRNA ligase, cytoplasmic	yes	yes	0	0	0	0	0	By matching	By MS/MS	1	1	108.27	108.4	2	0.0064733	48553	b003p113_mut_tryp_S2_TR02	72.265	57.389	27927000	13151000	14776000			4442	58	4190	13667;13668	15036	15036			1
TVSQADFPGLEGVAK	Unmodified	1517.77	0.772573	58	P04801	THS1	Threonine--tRNA ligase, cytoplasmic	yes	yes	0	0	0	0	0	By MS/MS	By MS/MS	1	1	109.34	109.47	2	0.040916	48990	b003p113_mut_tryp_S2_TR01	48.004	30.14	29280000	14482000	14798000			5985	58	5644	18108;18109	19755;19756	19755			2
IYNTLVDLLR	Unmodified	1218.7	0.697223	58	P04801	THS1	Threonine--tRNA ligase, cytoplasmic	yes	yes	0	0	0	0	0	By MS/MS	By MS/MS	1	1	129.91	129.98	2	6.8317e-06	60993	b003p113_mut_tryp_S2_TR02	129.1	96.878	54744000	28375000	26368000			2851	58	2726	8521;8522	9324;9325	9325			2
AHGLSPEDPGLK	Unmodified	1219.62	0.619701	59	P04802	DPS1	Aspartate--tRNA ligase, cytoplasmic	yes	yes	0	0	0	0	0	By MS/MS	By matching	1	1	58.948	59.124	3	0.0057138	20669	b003p113_mut_tryp_S2_TR01	59.198	44.322	4835600	2353800	2481800			142	59	132	463;464	555	555			1
DKYDTDFYILDK	Unmodified	1534.72	0.71914	59	P04802	DPS1	Aspartate--tRNA ligase, cytoplasmic	yes	yes	0	0	0	0	1	By MS/MS	By MS/MS	1	1	114.97	115.04	3	0.00027187	52077	b003p113_mut_tryp_S2_TR01	73.466	54.143	12635000	5761600	6873100			683	59	659	1833;1834	1882;1883	1882			2
IHDHALLQER	Unmodified	1230.65	0.646919	59	P04802	DPS1	Aspartate--tRNA ligase, cytoplasmic	yes	yes	0	0	0	0	0	By MS/MS	By matching	1	1	47.06	47.235	3	0.00045128	13739	b003p113_mut_tryp_S2_TR01	88.596	61.81	14948000	7390900	7557400			2460	59	2358	7126;7127	7771	7771			1
IYTISETPEALPILLEDASR	Unmodified	2230.17	0.17328	59	P04802	DPS1	Aspartate--tRNA ligase, cytoplasmic	yes	yes	0	0	0	0	0		By MS/MS		1	137.13	137.18	2	0.0043355	65354	b003p113_mut_tryp_S2_TR02	78.486	66.693	18260000	0	18260000			2859	59	2734	8554	9373	9373			1
AYLAQSPQFNK	Unmodified	1265.64	0.640436	59	P04802	DPS1	Aspartate--tRNA ligase, cytoplasmic	yes	yes	0	0	0	0	0	By MS/MS	By matching	1	1	78.398	78.674	2	0.00024746	31742	b003p113_mut_tryp_S2_TR01	101.64	82.864	20470000	12438000	8032700			492	59	473	1355;1356	1440	1440			1
VYEIGPVFR	Unmodified	1078.58	0.581131	59	P04802	DPS1	Aspartate--tRNA ligase, cytoplasmic	yes	yes	0	0	0	0	0	By matching	By MS/MS	1	1	109.98	110.1	2	0.0031662	49479	b003p113_mut_tryp_S2_TR02	87.754	71.907	34688000	19166000	15522000			6543	59	6179	19550;19551	21175	21175			1
SATVQNLEIHITK	Unmodified	1452.79	0.793643	59	P04802	DPS1	Aspartate--tRNA ligase, cytoplasmic	yes	yes	0	0	0	0	0	By MS/MS	By MS/MS	2	2	82.751	82.977	2;3	0.00037571	34220	b003p113_mut_tryp_S2_TR01	65.043	52.165	37793000	20530000	17263000			4992	59	4682	15223;15224;15225;15226	16620;16621;16622	16620			3
EIGDFEDLSTENEK	Unmodified	1624.71	0.710426	59	P04802	DPS1	Aspartate--tRNA ligase, cytoplasmic	yes	yes	0	0	0	0	0	By MS/MS	By MS/MS	1	1	107.74	107.87	2	7.8593e-05	48084	b003p113_mut_tryp_S2_TR01	94.767	89.454	43481000	21825000	21656000			1085	59	1034	3081;3082	3348;3349	3348			2
SEAEAEAAGLPVVNLDTR	Unmodified	1840.92	0.916671	59	P04802	DPS1	Aspartate--tRNA ligase, cytoplasmic	yes	yes	0	0	0	0	0	By matching	By MS/MS	1	1	119.94	120.01	2	7.1319e-23	55070	b003p113_mut_tryp_S2_TR02	159.08	146.45	47016000	25439000	21577000			5033	59	4723	15336;15337	16735	16735			1
AVEESAEPAQVILGEDGKPLSK	Unmodified	2266.17	0.169257	59	P04802	DPS1	Aspartate--tRNA ligase, cytoplasmic	yes	yes	0	0	0	0	1	By MS/MS	By MS/MS	1	1	100.74	100.81	3	0.0008477	44120	b003p113_mut_tryp_S2_TR01	59.469	50.646	87425000	46396000	41029000			434	59	417	1207;1208	1301;1302	1301			2
IGTGFSDEMLQLLHDR	Unmodified	1830.89	0.893433	60	P04819	CDC9	DNA ligase 1	yes	yes	0	0	0	0	0	By MS/MS	By MS/MS	1	1	127.96	128.03	3	0.00016284	59861	b003p113_mut_tryp_S2_TR02	66.335	52.917	24821000	11143000	13678000			2457	60	2355	7120;7121	7766;7767	7767			2
YAMALSYFAK	Oxidation (M)	1179.56	0.563432	61	P04840	POR1	Mitochondrial outer membrane protein porin 1	yes	yes	0	0	0	1	0	By MS/MS	By MS/MS	1	1	100.85	101	2	0.0040065	44075	b003p113_mut_tryp_S2_TR01	55.37	43.601	3634800	0	3634800			6628	61	6259	19834;19835	21502;21503	21502		24	2
LSEPVHK	Unmodified	808.444	0.444303	61	P04840	POR1	Mitochondrial outer membrane protein porin 1	yes	yes	0	0	0	0	0	By MS/MS	By MS/MS	1	1	37.834	38.009	2	0.013451	8401	b003p113_mut_tryp_S2_TR02	89.673	35.148	10110000	5027600	5082000			3733	61	3557	11378;11379	12487;12488	12488			2
QPVKDGPLSTNVEAK	Unmodified	1581.84	0.836236	61	P04840	POR1	Mitochondrial outer membrane protein porin 1	yes	yes	0	0	0	0	1	By MS/MS	By MS/MS	1	1	59.751	59.977	3	0.029663	21107	b003p113_mut_tryp_S2_TR01	41.378	28.241	30593000	17431000	13162000			4796	61	4504	14654;14655	16069;16070	16069			2
NINDLLNKDFYHATPAAFDVQTTTANGIK	Unmodified	3191.59	0.588742	61	P04840	POR1	Mitochondrial outer membrane protein porin 1	yes	yes	0	0	0	0	1		By MS/MS		1	124.43	124.58	4	2.0987e-08	57757	b003p113_mut_tryp_S2_TR02	83.559	75.992	83662000	0	83662000			4287	61	4046	13218	14575	14575			1
DFYHATPAAFDVQTTTANGIK	Deamidation (N)	2268.07	0.0698771	61	P04840	POR1	Mitochondrial outer membrane protein porin 1	yes	yes	0	1	0	0	0	By MS/MS	By matching	1	1	120.21	120.28	3	5.0968e-19	55289	b003p113_mut_tryp_S2_TR01	139.11	130.96	88728000	66994000	21733000			594	61	573	1610;1611	1675	1675	64		1
YAMALSYFAK	Unmodified	1163.57	0.568517	61	P04840	POR1	Mitochondrial outer membrane protein porin 1	yes	yes	0	0	0	0	0	By MS/MS	By MS/MS	1	1	118.42	118.5	2	0.0014235	54180	b003p113_mut_tryp_S2_TR02	88.948	72.172	165240000	78785000	86456000			6627	61	6259	19832;19833	21500;21501	21501			2
NINDLLNK	Unmodified	942.513	0.513445	61	P04840	POR1	Mitochondrial outer membrane protein porin 1	yes	yes	0	0	0	0	0	By MS/MS	By MS/MS	1	1	87.885	88.061	2	0.027933	37048	b003p113_mut_tryp_S2_TR02	66.682	19.615	243050000	126350000	116700000			4286	61	4045	13216;13217	14573;14574	14574			2
DGPLSTNVEAK	Unmodified	1129.56	0.561517	61	P04840	POR1	Mitochondrial outer membrane protein porin 1	yes	yes	0	0	0	0	0	By MS/MS	By MS/MS	1	1	71.221	71.546	2	2.6727e-06	27561	b003p113_mut_tryp_S2_TR01	128.27	112.39	259480000	128800000	130680000			613	61	591	1672;1673	1737;1738	1737			2
SPPVYSDISR	Unmodified	1119.56	0.556038	61	P04840	POR1	Mitochondrial outer membrane protein porin 1	yes	yes	0	0	0	0	0	By MS/MS	By MS/MS	1	1	72.281	72.607	2	3.2802e-10	28063	b003p113_mut_tryp_S2_TR02	163.32	128.49	267550000	135590000	131970000			5335	61	5016	16398;16399	17979;17980	17980			2
SPTFVGDLTMAHEGIVGGAEFGYDISAGSISR	Unmodified	3240.54	0.539743	61	P04840	POR1	Mitochondrial outer membrane protein porin 1	yes	yes	0	0	0	0	0	By MS/MS	By MS/MS	1	1	131.81	131.88	3	4.6278e-64	61949	b003p113_mut_tryp_S2_TR01	184.44	178.78	351050000	159430000	191630000			5339	61	5020	16405;16406	17986;17987	17986			2
VSDSGIVTLAYK	Unmodified	1251.67	0.671068	61	P04840	POR1	Mitochondrial outer membrane protein porin 1	yes	yes	0	0	0	0	0	By MS/MS	By MS/MS	1	1	100.07	100.15	2	1.107e-09	43882	b003p113_mut_tryp_S2_TR02	141.95	102.41	429790000	202610000	227170000			6408	61	6049	19179;19180	20808;20809	20809			2
NELITSLTPGVAK	Unmodified	1341.75	0.750381	61	P04840	POR1	Mitochondrial outer membrane protein porin 1	yes	yes	0	0	0	0	0	By MS/MS	By matching	1	1	108.1	108.22	2	2.3615e-05	48353	b003p113_mut_tryp_S2_TR01	103.08	97.048	494270000	240440000	253830000			4177	61	3958	12784;12785	14023	14023			1
DFYHATPAAFDVQTTTANGIK	Unmodified	2267.09	0.0858615	61	P04840	POR1	Mitochondrial outer membrane protein porin 1	yes	yes	0	0	0	0	0	By MS/MS	By MS/MS	1	1	116.14	116.21	3	1.2668e-13	52683	b003p113_mut_tryp_S2_TR01	128.1	119.25	496580000	226720000	269860000			593	61	573	1608;1609	1673;1674	1673			2
LPNSNVNIEFATR	Unmodified	1473.76	0.757591	61	P04840	POR1	Mitochondrial outer membrane protein porin 1	yes	yes	0	0	0	0	0	By MS/MS	By MS/MS	1	2	101.47	101.59	2	2.6519e-05	44621	b003p113_mut_tryp_S2_TR02	101.39	83.957	587380000	290490000	296890000			3646	61	3477	10965;10966;10967	11984;11985;11986;11987	11986			4
QTGLGLTQGWSNTNNLQTK	Unmodified	2060.03	0.028681	61	P04840	POR1	Mitochondrial outer membrane protein porin 1	yes	yes	0	0	0	0	0	By MS/MS	By MS/MS	2	2	106.75	106.87	2;3	1.3368e-12	47541	b003p113_mut_tryp_S2_TR01	90.453	88.495	602180000	293590000	308590000			4834	61	4532	14813;14814;14815;14816	16220;16221;16222;16223	16221			4
LEFANLTPGLK	Unmodified	1201.67	0.670674	61	P04840	POR1	Mitochondrial outer membrane protein porin 1	yes	yes	0	0	0	0	0	By MS/MS	By MS/MS	1	1	119.95	120.03	2	0.0009632	54921	b003p113_mut_tryp_S2_TR01	89.029	58.711	618610000	307960000	310650000			3227	61	3076	9758;9759	10656;10657	10656			2
QLLRPGVTLGVGSSFDALK	Unmodified	1957.1	0.0996611	61	P04840	POR1	Mitochondrial outer membrane protein porin 1	yes	yes	0	0	0	0	1	By MS/MS	By MS/MS	2	2	120.2	120.28	2;3	2.421e-35	55116	b003p113_mut_tryp_S2_TR01	130.27	120.69	910330000	428090000	482240000			4752	61	4469	14529;14530;14531;14532	15933;15934;15935;15936	15934			4
SAVLNTTFTQPFFTAR	Unmodified	1799.92	0.920634	61	P04840	POR1	Mitochondrial outer membrane protein porin 1	yes	yes	0	0	0	0	0	By MS/MS	By matching	1	1	128.08	128.16	2	0.058463	59854	b003p113_mut_tryp_S2_TR01	42.789	33.356	938630000	501950000	436680000			4995	61	4685	15231;15232	16626	16626			1
DDTAQTVSEAR	Unmodified	1191.54	0.536759	62	P05030	PMA1	Plasma membrane ATPase 1	yes	yes	0	0	0	0	0	By MS/MS	By MS/MS	1	1	52.847	52.973	2	8.98e-06	17125	b003p113_mut_tryp_S2_TR02	118.71	88.545	38787000	18436000	20351000			562	62	543	1523;1524	1595;1596	1596			2
YGLNQMADEKESLVVK	Unmodified	1822.91	0.9135	62	P05030	PMA1	Plasma membrane ATPase 1	yes	yes	0	0	0	0	1	By MS/MS	By MS/MS	1	1	92.704	92.779	3	3.6614e-22	39867	b003p113_mut_tryp_S2_TR02	151.56	121.01	97125000	50033000	47092000			6709	62	6338	20094;20095	21750;21751;21752	21752			3
YGLNQMADEK	Unmodified	1167.52	0.523023	62	P05030	PMA1	Plasma membrane ATPase 1	yes	yes	0	0	0	0	0	By MS/MS	By MS/MS	1	1	73.269	73.594	2	0.00098816	28650	b003p113_mut_tryp_S2_TR02	94.309	55.534	142200000	72069000	70131000			6708	62	6337	20092;20093	21748;21749	21749			2
RGEGHWEILGVMPCMDPPRDDTAQTVSEAR	Unmodified	3409.56	0.560177	62	P05030	PMA1	Plasma membrane ATPase 1	yes	yes	0	0	0	0	2	By MS/MS	By MS/MS	2	2	114.22	114.3	4;5	2.1528e-08	51808	b003p113_mut_tryp_S2_TR02	75.82	61.872	180250000	84891000	95361000			4906	62	4599	14999;15000;15001;15002	16400;16401;16402;16403	16403			4
PVPEEYLQTDPSYGLTSDEVLKR	Unmodified	2635.3	0.301727	62	P05030	PMA1	Plasma membrane ATPase 1	yes	yes	0	0	0	0	1	By MS/MS	By MS/MS	1	1	120.75	120.83	3	4.783e-67	55395	b003p113_mut_tryp_S2_TR01	173.55	165.46	320590000	167290000	153300000			4587	62	4327	14011;14012	15365;15366;15367	15366			3
RGEGFMVVTATGDNTFVGR	Unmodified	2012.97	0.973809	62	P05030	PMA1	Plasma membrane ATPase 1	yes	yes	0	0	0	0	1	By MS/MS	By matching	1	1	108.07	108.2	3	0.0011357	48353	b003p113_mut_tryp_S2_TR01	62.966	56.85	378630000	181130000	197500000			4905	62	4598	14997;14998	16399	16399			0
HYGDQTFSSSTVK	Unmodified	1455.66	0.663022	62	P05030	PMA1	Plasma membrane ATPase 1	yes	yes	0	0	0	0	0	By MS/MS	By MS/MS	2	2	56.402	56.578	2;3	5.5708e-16	19078	b003p113_mut_tryp_S2_TR01	166.04	130.5	421270000	198500000	222760000			2290	62	2195	6714;6715;6716;6717	7346;7347;7348;7349	7346			4
GEGHWEILGVMPCMDPPRDDTAQTVSEAR	Unmodified	3253.46	0.459066	62	P05030	PMA1	Plasma membrane ATPase 1	yes	yes	0	0	0	0	1	By MS/MS	By MS/MS	1	1	122	122.07	4	3.8864e-10	55987	b003p113_mut_tryp_S2_TR01	88.014	85.848	746500000	356770000	389730000			1843	62	1757	5520;5521	6103;6104	6103			2
TLANTAVVIR	Unmodified	1056.63	0.629143	62	P05030	PMA1	Plasma membrane ATPase 1	yes	yes	0	0	0	0	0	By matching	By MS/MS	1	1	79.761	80.037	2	8.4389e-05	32488	b003p113_mut_tryp_S2_TR02	114.5	95.715	780230000	377680000	402550000			5755	62	5421	17584;17585	19242;19243	19242			2
PVPEEYLQTDPSYGLTSDEVLK	Unmodified	2479.2	0.200616	62	P05030	PMA1	Plasma membrane ATPase 1	yes	yes	0	0	0	0	0	By MS/MS	By MS/MS	2	3	126.84	126.91	2;3	9.3054e-39	58880	b003p113_mut_tryp_S2_TR01	204.52	184.13	931260000	438470000	492800000			4586	62	4326	14006;14007;14008;14009;14010	15361;15362;15363;15364	15361			4
IVTEDCFLQIDQSAITGESLAVDKHYGDQTFSSSTVK	Unmodified	4088.95	0.952471	62	P05030	PMA1	Plasma membrane ATPase 1	yes	yes	0	0	0	0	1	By MS/MS	By MS/MS	1	1	124.98	125.06	4	4.5827e-60	58039	b003p113_mut_tryp_S2_TR02	175.02	173.36	994820000	506400000	488410000			2826	62	2701	8467;8468	9275;9276	9276			2
GEGFMVVTATGDNTFVGR	Unmodified	1856.87	0.872698	62	P05030	PMA1	Plasma membrane ATPase 1	yes	yes	0	0	0	0	0	By MS/MS	By MS/MS	2	2	123.61	123.68	2;3	1.9324e-29	57226	b003p113_mut_tryp_S2_TR02	219.16	203.28	1660500000	768440000	892070000			1840	62	1755	5513;5514;5515;5516	6096;6097;6098;6099	6098			4
IVTEDCFLQIDQSAITGESLAVDK	Unmodified	2651.3	0.300013	62	P05030	PMA1	Plasma membrane ATPase 1	yes	yes	0	0	0	0	0	By MS/MS	By MS/MS	2	2	131.99	132.06	2;3	1.6652e-112	62056	b003p113_mut_tryp_S2_TR01	258.34	236.88	1828400000	838670000	989690000			2825	62	2700	8463;8464;8465;8466	9271;9272;9273;9274	9272			4
DGQLVEIPANEVVPGDILQLEDGTVIPTDGR	Unmodified	3258.66	0.661966	62	P05030	PMA1	Plasma membrane ATPase 1	yes	yes	0	0	0	0	0	By MS/MS	By MS/MS	2	2	142.51	142.54	2;3	3.3211e-15	68213	b003p113_mut_tryp_S2_TR01	100.36	94.459	2212500000	1194400000	1018100000			615	62	593	1676;1677;1678;1679	1740;1741;1742;1743	1740			4
MYSYVVYR	Oxidation (M)	1095.51	0.505917	62	P05030;P19657	PMA1;PMA2	Plasma membrane ATPase 1;Plasma membrane ATPase 2	yes	no	0	0	0	1	0	By matching	By MS/MS	1	1	81.032	81.308	2	0.01941	33199	b003p113_mut_tryp_S2_TR02	68.422	40.897	6060700	2633000	3427700			4099	62	3887	12581;12582	13831	13831			0
GYLVAMTGDGVNDAPSLK	Oxidation (M)	1822.88	0.877114	62	P05030;P19657	PMA1;PMA2	Plasma membrane ATPase 1;Plasma membrane ATPase 2	yes	no	0	0	0	1	0	By MS/MS	By MS/MS	1	2	106.26	106.38	2	0.0044428	47002	b003p113_mut_tryp_S2_TR02	53.967	38.427	15069000	6442400	8626200			2149	62	2058	6367;6368;6369	6994;6995;6996	6996		25	3
MLTGDAVGIAK	Oxidation (M)	1090.57	0.569245	62	P05030;P19657	PMA1;PMA2	Plasma membrane ATPase 1;Plasma membrane ATPase 2	yes	no	0	0	0	1	0	By MS/MS	By MS/MS	2	2	74.022	74.348	2	0.0021488	28784	b003p113_mut_tryp_S2_TR02	78.334	43.527	37639000	19906000	17733000			4026	62	3824	12337;12338;12339;12340	13550;13551;13552;13553	13551		27	3
MYSYVVYR	Unmodified	1079.51	0.511002	62	P05030;P19657	PMA1;PMA2	Plasma membrane ATPase 1;Plasma membrane ATPase 2	yes	no	0	0	0	0	0	By MS/MS	By MS/MS	1	1	89.318	89.443	2	0.00045402	37795	b003p113_mut_tryp_S2_TR01	138.85	126.49	99710000	48422000	51288000			4098	62	3887	12579;12580	13829;13830	13829			2
QLGLGTNIYNAER	Gln->pyro-Glu	1430.72	0.715392	62	P05030;P19657	PMA1;PMA2	Plasma membrane ATPase 1;Plasma membrane ATPase 2	yes	no	0	0	1	0	0	By MS/MS	By MS/MS	1	1	129.43	129.51	2	8.7653e-12	60728	b003p113_mut_tryp_S2_TR02	147.37	129.5	169090000	70473000	98615000			4738	62	4456	14504;14505	15911;15912	15912			2
GYLVAMTGDGVNDAPSLKK	Unmodified	1934.98	0.977163	62	P05030;P19657	PMA1;PMA2	Plasma membrane ATPase 1;Plasma membrane ATPase 2	yes	no	0	0	0	0	1	By MS/MS	By MS/MS	2	1	98.205	98.255	2;3	4.602e-05	43034	b003p113_mut_tryp_S2_TR02	82.877	66.755	190210000	83521000	106690000			2151	62	2059	6374;6375;6376	7001;7002	7002			2
LGLGGGGDMPGSELADFVENADGFAEVFPQHK	Oxidation (M)	3276.5	0.503357	62	P05030;P19657	PMA1;PMA2	Plasma membrane ATPase 1;Plasma membrane ATPase 2	yes	no	0	0	0	1	0	By MS/MS	By MS/MS	1	1	138.07	138.09	3	8.375e-25	65924	b003p113_mut_tryp_S2_TR02	128.3	122.52	195150000	104650000	90500000			3318	62	3165	10003;10004	10897;10898	10898		26	2
VTAVVESPEGER	Unmodified	1271.64	0.635745	62	P05030;P19657	PMA1;PMA2	Plasma membrane ATPase 1;Plasma membrane ATPase 2	yes	no	0	0	0	0	0	By MS/MS	By MS/MS	1	1	63.078	63.404	2	2.5162e-09	22767	b003p113_mut_tryp_S2_TR02	134.68	110.52	255250000	132570000	122690000			6444	62	6083	19281;19282	20912;20913	20913			2
KVTAVVESPEGER	Unmodified	1399.73	0.730708	62	P05030;P19657	PMA1;PMA2	Plasma membrane ATPase 1;Plasma membrane ATPase 2	yes	no	0	0	0	0	1	By MS/MS	By MS/MS	2	2	52.389	52.514	2;3	2.205e-08	16710	b003p113_mut_tryp_S2_TR01	100.69	88.773	312810000	172970000	139840000			3075	62	2933	9298;9299;9300;9301	10214;10215;10216	10215			3
ADTGIAVEGATDAAR	Unmodified	1416.68	0.684486	62	P05030;P19657	PMA1;PMA2	Plasma membrane ATPase 1;Plasma membrane ATPase 2	yes	no	0	0	0	0	0	By MS/MS	By MS/MS	1	1	76.592	76.868	2	1.8892e-22	30615	b003p113_mut_tryp_S2_TR02	174.24	135.22	444460000	220950000	223510000			49	62	49	103;104	92;93	93			2
VVEILQNR	Unmodified	969.561	0.56073	62	P05030;P19657	PMA1;PMA2	Plasma membrane ATPase 1;Plasma membrane ATPase 2	yes	no	0	0	0	0	0	By MS/MS	By MS/MS	1	1	75.663	75.938	2	0.00075521	30081	b003p113_mut_tryp_S2_TR02	119.89	89.169	581070000	304270000	276800000			6486	62	6124	19395;19396	21038;21039	21039			2
KADTGIAVEGATDAAR	Unmodified	1544.78	0.779449	62	P05030;P19657	PMA1;PMA2	Plasma membrane ATPase 1;Plasma membrane ATPase 2	yes	no	0	0	0	0	1	By MS/MS	By MS/MS	2	2	61.1	61.376	2;3	5.9248e-35	21782	b003p113_mut_tryp_S2_TR02	188.4	165.02	662570000	319010000	343570000			2864	62	2739	8562;8563;8564;8565	9379;9380;9381;9382	9382			4
SVEDFMAAMQR	Unmodified	1283.56	0.563842	62	P05030;P19657	PMA1;PMA2	Plasma membrane ATPase 1;Plasma membrane ATPase 2	yes	no	0	0	0	0	0	By MS/MS	By MS/MS	1	1	124.32	124.39	2	5.4679e-22	57612	b003p113_mut_tryp_S2_TR02	206.09	189.89	769420000	384080000	385350000			5482	62	5157	16794;16795	18384;18385	18385			2
MLTGDAVGIAK	Unmodified	1074.57	0.574331	62	P05030;P19657	PMA1;PMA2	Plasma membrane ATPase 1;Plasma membrane ATPase 2	yes	no	0	0	0	0	0	By MS/MS	By MS/MS	1	1	82.334	82.56	2	0.0021315	33922	b003p113_mut_tryp_S2_TR02	82.287	46.992	824140000	415410000	408730000			4027	62	3824	12341;12342	13554;13555	13555			2
QLGLGTNIYNAER	Unmodified	1447.74	0.741941	62	P05030;P19657	PMA1;PMA2	Plasma membrane ATPase 1;Plasma membrane ATPase 2	yes	no	0	0	0	0	0	By MS/MS	By MS/MS	1	1	99.1	99.176	2	3.2968e-13	43066	b003p113_mut_tryp_S2_TR01	154.24	144.59	909540000	408100000	501440000			4737	62	4456	14502;14503	15908;15909;15910	15908			3
GYLVAMTGDGVNDAPSLK	Unmodified	1806.88	0.8822	62	P05030;P19657	PMA1;PMA2	Plasma membrane ATPase 1;Plasma membrane ATPase 2	yes	no	0	0	0	0	0	By MS/MS	By MS/MS	2	2	118.3	118.38	2;3	6.8011e-08	53941	b003p113_mut_tryp_S2_TR01	112.43	98.621	1065700000	535560000	530180000			2150	62	2058	6370;6371;6372;6373	6997;6998;6999;7000	6997			3
VLEFHPFDPVSK	Unmodified	1413.73	0.729251	62	P05030;P19657	PMA1;PMA2	Plasma membrane ATPase 1;Plasma membrane ATPase 2	yes	no	0	0	0	0	0	By MS/MS	By MS/MS	1	1	108.59	108.71	3	0.00056903	48770	b003p113_mut_tryp_S2_TR01	80.871	78.004	1417300000	694130000	723150000			6265	62	5909	18810;18811	20434;20435;20436;20437	20435			4
LSLHEPYTVEGVSPDDLMLTACLAASR	Unmodified	2944.43	0.431044	62	P05030;P19657	PMA1;PMA2	Plasma membrane ATPase 1;Plasma membrane ATPase 2	yes	no	0	0	0	0	0	By MS/MS	By MS/MS	1	1	131.11	131.19	3	1.0134e-46	61680	b003p113_mut_tryp_S2_TR02	178.69	166.93	2029100000	1066700000	962350000			3764	62	3587	11462;11463	12585;12586	12586			2
TVEEDHPIPEDVHENYENK	Unmodified	2293.01	0.0134844	62	P05030;P19657	PMA1;PMA2	Plasma membrane ATPase 1;Plasma membrane ATPase 2	yes	no	0	0	0	0	0	By MS/MS	By MS/MS	3	3	66.762	67.088	2;3;4	4.8962e-26	24990	b003p113_mut_tryp_S2_TR02	148.26	137.72	2033300000	898220000	1135100000			5952	62	5613	18032;18033;18034;18035;18036;18037	19684;19685;19686;19687;19688;19689	19688			6
LSAIESLAGVEILCSDK	Unmodified	1803.93	0.928815	62	P05030;P19657	PMA1;PMA2	Plasma membrane ATPase 1;Plasma membrane ATPase 2	yes	no	0	0	0	0	0	By MS/MS	By MS/MS	2	2	131.13	131.2	2;3	4.6245e-29	61546	b003p113_mut_tryp_S2_TR01	203.82	173.48	2036400000	888510000	1147900000			3716	62	3543	11302;11303;11304;11305	12389;12390;12391;12392	12389			4
LGLGGGGDMPGSELADFVENADGFAEVFPQHK	Unmodified	3260.51	0.508443	62	P05030;P19657	PMA1;PMA2	Plasma membrane ATPase 1;Plasma membrane ATPase 2	yes	no	0	0	0	0	0	By MS/MS	By MS/MS	3	3	139.27	139.3	3;4	1.0622e-77	66894	b003p113_mut_tryp_S2_TR02	194.66	183.85	3503400000	1843700000	1659700000			3319	62	3165	10005;10006;10007;10008;10009;10010	10899;10900;10901;10902;10903	10902			5
LREYLEEYK	Unmodified	1241.63	0.629203	63	P05317	RPP0	60S acidic ribosomal protein P0	yes	yes	0	0	0	0	1	By MS/MS	By MS/MS	1	1	70.846	70.846	2	0.0039012	27253	b003p113_mut_tryp_S2_TR01	100.02	52.414	16508000	16508000	0			3710	63	3537	11288;11289	12378;12379	12378			2
NVIVSNR	Unmodified	800.45	0.450451	63	P05317	RPP0	60S acidic ribosomal protein P0	yes	yes	0	0	0	0	0	By MS/MS	By MS/MS	1	1	45.623	45.798	2	0.0037645	12924	b003p113_mut_tryp_S2_TR02	135.87	91.254	41463000	19515000	21948000			4490	63	4234	13790;13791	15155;15156	15156			2
DLLAVAIAASYHYPEIEDLVDR	Unmodified	2472.25	0.253655	63	P05317	RPP0	60S acidic ribosomal protein P0	yes	yes	0	0	0	0	0	By MS/MS	By MS/MS	1	1	141.73	141.76	3	1.1075e-10	68018	b003p113_mut_tryp_S2_TR02	106.69	93.816	100450000	37315000	63136000			705	63	679	1919;1920	2021;2022	2022			2
AVNTGMEPGK	Unmodified	1002.48	0.48043	63	P05317	RPP0	60S acidic ribosomal protein P0	yes	yes	0	0	0	0	0	By MS/MS	By MS/MS	1	1	48.049	48.225	2	2.4177e-05	14299	b003p113_mut_tryp_S2_TR01	120.15	110.24	147110000	80655000	66459000			460	63	441	1289;1290	1383;1384	1383			2
GTIEIVSDVK	Unmodified	1059.58	0.58119	63	P05317	RPP0	60S acidic ribosomal protein P0	yes	yes	0	0	0	0	0	By MS/MS	By MS/MS	1	1	86.167	86.392	2	0.00037208	36095	b003p113_mut_tryp_S2_TR01	104.01	74.852	534210000	305010000	229210000			2079	63	1989	6132;6133	6728;6729	6728			2
TSFFQALGVPTK	Unmodified	1294.69	0.692138	63	P05317	RPP0	60S acidic ribosomal protein P0	yes	yes	0	0	0	0	0	By MS/MS	By matching	1	1	125.81	125.88	2	8.8499e-05	58396	b003p113_mut_tryp_S2_TR01	106.16	85.854	605620000	395930000	209690000			5902	63	5563	17903;17904	19541	19541			1
AGAVAPEDIWVR	Unmodified	1282.67	0.666986	63	P05317	RPP0	60S acidic ribosomal protein P0	yes	yes	0	0	0	0	0	By MS/MS	By MS/MS	1	1	109.71	109.84	2	2.9199e-06	49411	b003p113_mut_tryp_S2_TR02	120.12	110.9	742260000	377370000	364900000			109	63	107	268;269	270;271	271			2
SLFVVGVDNVSSQQMHEVR	Unmodified	2130.05	0.0527872	63	P05317	RPP0	60S acidic ribosomal protein P0	yes	yes	0	0	0	0	0	By MS/MS	By MS/MS	2	2	107.87	107.99	2;3	8.0013e-45	48086	b003p113_mut_tryp_S2_TR01	142.26	138.28	1054100000	558680000	495370000			5228	63	4913	16092;16093;16094;16095	17683;17684;17685;17686	17683			4
GFLSDLPDFEK	Unmodified	1266.61	0.613219	63	P05317	RPP0	60S acidic ribosomal protein P0	yes	yes	0	0	0	0	0	By MS/MS	By MS/MS	1	1	128.87	128.94	2	0.00013961	60351	b003p113_mut_tryp_S2_TR02	126.31	113.79	1336400000	542060000	794370000			1864	63	1778	5567;5568	6152;6153	6153			2
GNVGFVFTNEPLTEIK	Unmodified	1763.91	0.909401	63	P05317	RPP0	60S acidic ribosomal protein P0	yes	yes	0	0	0	0	0	By MS/MS	By MS/MS	2	2	127.2	127.28	2;3	2.9683e-22	59338	b003p113_mut_tryp_S2_TR02	193.23	121.88	1781700000	948920000	832790000			1995	63	1908	5877;5878;5879;5880	6470;6471;6472;6473	6472			4
ALDGQNLK	Unmodified	857.461	0.460681	64	P05318	RPP1A	60S acidic ribosomal protein P1-alpha	yes	yes	0	0	0	0	0	By MS/MS	By MS/MS	1	1	50.404	50.529	2	0.0026904	15601	b003p113_mut_tryp_S2_TR01	99.139	42.629	151340000	77237000	74104000			221	64	210	644;645	725;726	725			2
LLTLTNAANVPVENIWADIFAK	Unmodified	2412.31	0.305297	64	P05318	RPP1A	60S acidic ribosomal protein P1-alpha	yes	yes	0	0	0	0	0	By matching	By MS/MS	1	2	144.27	144.3	2;3	3.0265e-16	69515	b003p113_mut_tryp_S2_TR02	131.61	127.14	816560000	335760000	480800000			3548	64	3389	10637;10638;10639	11564;11565	11564			2
LAAVPAAGPASAGGAAAASGDAAAEEEK	Unmodified	2380.15	0.150647	65	P05319	RPP2A	60S acidic ribosomal protein P2-alpha	yes	yes	0	0	0	0	0	By MS/MS	By MS/MS	1	1	89.874	89.999	3	2.7297e-05	37974	b003p113_mut_tryp_S2_TR01	41.047	33.601	65629000	34679000	30950000			3097	65	2955	9348;9349	10261;10262	10261			2
AILESVGIEIEDEK	Unmodified	1543.8	0.798119	65	P05319	RPP2A	60S acidic ribosomal protein P2-alpha	yes	yes	0	0	0	0	0	By MS/MS		1		123.02	123.02	2	0.00010324	56753	b003p113_mut_tryp_S2_TR01	100.55	94.021	140200000	140200000	0			184	65	173	557	644	644			0
AILESVGIEIEDEKVSSVLSALEGK	Unmodified	2614.4	0.395294	65	P05319	RPP2A	60S acidic ribosomal protein P2-alpha	yes	yes	0	0	0	0	1	By MS/MS	By MS/MS	1	1	136.78	136.81	3	1.3264e-51	64946	b003p113_mut_tryp_S2_TR01	186.02	170.12	228580000	116850000	111730000			185	65	174	558;559	645;646	645			2
VSSVLSALEGK	Unmodified	1088.61	0.607739	65	P05319	RPP2A	60S acidic ribosomal protein P2-alpha	yes	yes	0	0	0	0	0	By MS/MS	By MS/MS	1	1	108.16	108.28	2	2.0408e-07	48366	b003p113_mut_tryp_S2_TR02	132.01	52.104	278830000	141170000	137660000			6438	65	6077	19269;19270	20903;20904	20904			2
SVDELITEGNEK	Unmodified	1332.64	0.64089	65	P05319	RPP2A	60S acidic ribosomal protein P2-alpha	yes	yes	0	0	0	0	0	By MS/MS	By MS/MS	1	1	85.825	86.05	2	3.456e-10	35873	b003p113_mut_tryp_S2_TR01	145.89	132.8	852360000	436460000	415900000			5478	65	5153	16781;16782	18371;18372	18371			2
YLAAYLLLNAAGNTPDATK	Unmodified	1979.04	0.0363921	65	P05319	RPP2A	60S acidic ribosomal protein P2-alpha	yes	yes	0	0	0	0	0	By MS/MS	By MS/MS	2	2	131.45	131.53	2;3	3.5811e-36	61782	b003p113_mut_tryp_S2_TR01	228.7	201.99	1064500000	499070000	565410000			6756	65	6383	20217;20218;20219;20220	21866;21867;21868;21869	21867			4
ESVQEIIQQLIHSVDLQSSK	Unmodified	2280.2	0.19614	66	P05375	OPI3	Phosphatidyl-N-methylethanolamine N-methyltransferase	yes	yes	0	0	0	0	0	By MS/MS		1		143.07	143.07	3	0.042288	68617	b003p113_mut_tryp_S2_TR01	30.21	26.548	14719000	14719000	0			1324	66	1261	3762	4123	4123			1
EQPTCSLITGENWTK	Unmodified	1762.82	0.819599	66	P05375	OPI3	Phosphatidyl-N-methylethanolamine N-methyltransferase	yes	yes	0	0	0	0	0	By matching	By MS/MS	1	1	108.25	108.38	2	0.0012083	48471	b003p113_mut_tryp_S2_TR02	77.305	73.418	31560000	16010000	15550000			1295	66	1233	3684;3685	4052	4052			1
LGITGTYLGDYFGILMDER	Unmodified	2133.05	0.0452422	66	P05375	OPI3	Phosphatidyl-N-methylethanolamine N-methyltransferase	yes	yes	0	0	0	0	0	By MS/MS	By MS/MS	1	2	143.01	143.05	2;3	0.00046734	68789	b003p113_mut_tryp_S2_TR02	82.908	63.167	36263000	6263800	29999000			3314	66	3161	9994;9995;9996	10889;10890	10890			2
FVAQIAIVELK	Unmodified	1229.74	0.73836	67	P05453	SUP35	Eukaryotic peptide chain release factor GTP-binding subunit	yes	yes	0	0	0	0	0	By matching	By MS/MS	1	1	124.1	124.17	2	0.0015105	57538	b003p113_mut_tryp_S2_TR02	84.213	76.169	10215000	4752000	5463400			1747	67	1664	5248;5249	5826	5826			1
VELAHEAK	Unmodified	895.476	0.476331	68	P05626	ATP4	ATP synthase subunit 4, mitochondrial	yes	yes	0	0	0	0	0	By MS/MS	By MS/MS	1	1	38.361	38.537	2	0.0086955	8706	b003p113_mut_tryp_S2_TR02	83.313	32.415	21274000	11328000	9946500			6109	68	5762	18386;18387	20024;20025	20025			2
YLAPAYK	Unmodified	824.443	0.44324	68	P05626	ATP4	ATP synthase subunit 4, mitochondrial	yes	yes	0	0	0	0	0	By MS/MS	By MS/MS	1	1	62.876	63.201	2	0.038372	22884	b003p113_mut_tryp_S2_TR01	66.994	41.995	61881000	30870000	31011000			6759	68	6386	20227;20228	21875;21876	21875			2
VLFDVSK	Unmodified	806.454	0.453805	68	P05626	ATP4	ATP synthase subunit 4, mitochondrial	yes	yes	0	0	0	0	0	By MS/MS	By matching	1	1	88.15	88.325	2	0.057458	37110	b003p113_mut_tryp_S2_TR01	60.76	32.653	66277000	34982000	31295000			6272	68	5916	18826;18827	20449	20449			1
IDSVSQLQNVAETTK	Unmodified	1631.84	0.83663	68	P05626	ATP4	ATP synthase subunit 4, mitochondrial	yes	yes	0	0	0	0	0	By MS/MS	By MS/MS	1	1	98.729	98.804	2	3.017e-27	42967	b003p113_mut_tryp_S2_TR01	188.91	151.19	520450000	258230000	262210000			2360	68	2260	6885;6886	7516;7517	7516			2
ETVELESEAFELK	Unmodified	1522.74	0.74027	68	P05626	ATP4	ATP synthase subunit 4, mitochondrial	yes	yes	0	0	0	0	0	By MS/MS	By MS/MS	2	2	120.52	120.59	2;3	5.675e-17	55263	b003p113_mut_tryp_S2_TR01	177.57	159.26	669130000	326480000	342650000			1355	68	1292	3819;3820;3821;3822	4172;4173;4174;4175	4172			4
VLQQSISEIEQLLSK	Unmodified	1713.95	0.951265	68	P05626	ATP4	ATP synthase subunit 4, mitochondrial	yes	yes	0	0	0	0	0	By MS/MS	By MS/MS	2	2	134.73	134.76	2;3	6.8308e-18	63717	b003p113_mut_tryp_S2_TR01	190.46	170.25	672720000	462120000	210610000			6303	68	5947	18894;18895;18896;18897	20512;20513;20514;20515	20512			4
DEVNDLEAAGIK	Unmodified	1272.62	0.619761	69	P05694	MET6	5-methyltetrahydropteroyltriglutamate--homocysteine methyltransferase	yes	yes	0	0	0	0	0	By MS/MS	By MS/MS	1	1	102.21	102.21	2	0.00076877	45050	b003p113_mut_tryp_S2_TR02	102.06	63.769	13058000	13058000	0			577	69	557	1571;1572	1643;1644	1644			2
TQIHSHFCYSDLDPNHIK	Unmodified	2211.02	0.0167361	69	P05694	MET6	5-methyltetrahydropteroyltriglutamate--homocysteine methyltransferase	yes	yes	0	0	0	0	0	By matching	By MS/MS	1	1	76.685	76.961	4	0.01143	30643	b003p113_mut_tryp_S2_TR02	42.78	39.139	17701000	4007100	13694000			5884	69	5546	17860;17861	19496	19496			0
GLPVAALHVDFVR	Unmodified	1392.79	0.787769	69	P05694	MET6	5-methyltetrahydropteroyltriglutamate--homocysteine methyltransferase	yes	yes	0	0	0	0	0	By MS/MS	By MS/MS	1	1	116.92	116.99	3	8.2432e-06	53171	b003p113_mut_tryp_S2_TR01	101.39	83.581	20622000	7972000	12650000			1959	69	1873	5798;5799	6397;6398	6397			2
KDDANYIAEFK	Unmodified	1312.63	0.629931	69	P05694	MET6	5-methyltetrahydropteroyltriglutamate--homocysteine methyltransferase	yes	yes	0	0	0	0	1	By MS/MS	By MS/MS	2	2	81.451	81.727	2;3	0.015921	33410	b003p113_mut_tryp_S2_TR02	65.347	46.076	25296000	11490000	13807000			2880	69	2754	8609;8610;8611;8612	9436;9437;9438	9438			3
YVRPPIIVGDLSR	Unmodified	1483.85	0.851098	69	P05694	MET6	5-methyltetrahydropteroyltriglutamate--homocysteine methyltransferase	yes	yes	0	0	0	0	1	By matching	By MS/MS	1	1	99.856	99.931	3	0.05836	43768	b003p113_mut_tryp_S2_TR02	37.594	25.617	26726000	11196000	15529000			6882	69	6505	20570;20571	22243	22243			0
GFFSFATQK	Unmodified	1031.51	0.507631	69	P05694	MET6	5-methyltetrahydropteroyltriglutamate--homocysteine methyltransferase	yes	yes	0	0	0	0	0	By MS/MS	By matching	1	1	113.23	113.3	2	0.0017157	51134	b003p113_mut_tryp_S2_TR01	96.492	85.423	27853000	14366000	13487000			1855	69	1769	5547;5548	6136	6136			1
VQSAVLGFPR	Unmodified	1072.6	0.602929	69	P05694	MET6	5-methyltetrahydropteroyltriglutamate--homocysteine methyltransferase	yes	yes	0	0	0	0	0	By MS/MS	By matching	1	1	96.417	96.492	2	7.0949e-05	41649	b003p113_mut_tryp_S2_TR01	114.99	89.251	29666000	16148000	13518000			6395	69	6037	19144;19145	20771	20771			1
GTISAEEYEK	Unmodified	1125.52	0.518984	69	P05694	MET6	5-methyltetrahydropteroyltriglutamate--homocysteine methyltransferase	yes	yes	0	0	0	0	0	By MS/MS	By MS/MS	1	1	60.834	61.109	2	0.00082399	21721	b003p113_mut_tryp_S2_TR01	96.331	80.892	34066000	17574000	16492000			2080	69	1990	6134;6135	6730;6731	6730			2
FINSEIEK	Unmodified	978.502	0.502212	69	P05694	MET6	5-methyltetrahydropteroyltriglutamate--homocysteine methyltransferase	yes	yes	0	0	0	0	0	By MS/MS	By MS/MS	1	1	66.813	67.138	2	0.0012538	25023	b003p113_mut_tryp_S2_TR02	111.01	37.969	38680000	17253000	21427000			1574	69	1501	4654;4655	5138;5139	5139			2
ESVYAQSITSKPVK	Unmodified	1535.82	0.819523	69	P05694	MET6	5-methyltetrahydropteroyltriglutamate--homocysteine methyltransferase	yes	yes	0	0	0	0	1	By MS/MS	By MS/MS	1	1	63.497	63.822	3	0.00039567	23322	b003p113_mut_tryp_S2_TR01	74.769	70.998	40108000	18531000	21577000			1325	69	1262	3763;3764	4124;4125	4124			2
LDEVVVITK	Unmodified	1014.6	0.596112	69	P05694	MET6	5-methyltetrahydropteroyltriglutamate--homocysteine methyltransferase	yes	yes	0	0	0	0	0	By MS/MS	By MS/MS	1	1	89.917	90.043	2	0.0020145	38127	b003p113_mut_tryp_S2_TR01	94.692	41.525	44288000	20865000	23423000			3170	69	3026	9529;9530	10424;10425	10424			2
AYTYFGEQSNLPK	Unmodified	1516.72	0.719809	69	P05694	MET6	5-methyltetrahydropteroyltriglutamate--homocysteine methyltransferase	yes	yes	0	0	0	0	0	By MS/MS	By MS/MS	1	1	97.865	97.941	2	0.016975	42419	b003p113_mut_tryp_S2_TR01	58.699	42.067	48560000	26737000	21823000			501	69	482	1377;1378	1459;1460	1459			2
ITVDELFK	Unmodified	963.528	0.527698	69	P05694	MET6	5-methyltetrahydropteroyltriglutamate--homocysteine methyltransferase	yes	yes	0	0	0	0	0	By MS/MS	By MS/MS	1	1	121.49	121.56	2	0.0012712	55851	b003p113_mut_tryp_S2_TR01	110.81	51.992	54123000	21483000	32641000			2775	69	2655	8273;8274	9060;9061	9060			2
NVSGQDVAAALEANAK	Unmodified	1556.78	0.779449	69	P05694	MET6	5-methyltetrahydropteroyltriglutamate--homocysteine methyltransferase	yes	yes	0	0	0	0	0	By MS/MS	By MS/MS	1	1	105.57	105.7	2	8.4727e-05	46886	b003p113_mut_tryp_S2_TR02	111.39	104.53	57587000	26611000	30975000			4507	69	4249	13845;13846	15219;15220	15220			2
QTLSVGIVDGR	Unmodified	1143.62	0.624786	69	P05694	MET6	5-methyltetrahydropteroyltriglutamate--homocysteine methyltransferase	yes	yes	0	0	0	0	0	By MS/MS	By MS/MS	1	1	91.302	91.428	2	0.0011462	39049	b003p113_mut_tryp_S2_TR02	85.958	55.883	59760000	29499000	30262000			4839	69	4537	14827;14828	16233;16234	16234			2
AVDVTALEMVK	Unmodified	1174.63	0.62676	69	P05694	MET6	5-methyltetrahydropteroyltriglutamate--homocysteine methyltransferase	yes	yes	0	0	0	0	0	By MS/MS	By MS/MS	1	1	113.94	114.01	2	0.00018731	51731	b003p113_mut_tryp_S2_TR02	105.4	82.616	67588000	31302000	36286000			432	69	415	1203;1204	1298;1299	1299			2
NYPNHIGLGLFDIHSPR	Unmodified	1948.99	0.990779	69	P05694	MET6	5-methyltetrahydropteroyltriglutamate--homocysteine methyltransferase	yes	yes	0	0	0	0	0	By MS/MS	By MS/MS	1	1	111.07	111.15	4	9.1087e-07	49969	b003p113_mut_tryp_S2_TR01	71.594	66.489	70198000	38681000	31517000			4538	69	4279	13909;13910	15275;15276	15275			1
FQEEIGLDVLVHGEPER	Unmodified	1965.98	0.979605	69	P05694	MET6	5-methyltetrahydropteroyltriglutamate--homocysteine methyltransferase	yes	yes	0	0	0	0	0	By MS/MS	By MS/MS	1	1	121.29	121.36	3	0.0001567	55725	b003p113_mut_tryp_S2_TR01	79.97	74.065	76625000	40526000	36098000			1676	69	1597	5087;5088	5677;5678	5677			2
ITLATYFGTVVPNLDAIK	Unmodified	1935.07	0.071715	69	P05694	MET6	5-methyltetrahydropteroyltriglutamate--homocysteine methyltransferase	yes	yes	0	0	0	0	0	By MS/MS	By MS/MS	2	2	137.99	138.01	2;3	1.5082e-11	65575	b003p113_mut_tryp_S2_TR01	123.02	97.582	85584000	45909000	39675000			2759	69	2639	8236;8237;8238;8239	9031;9032;9033;9034	9032			4
SAYYTWAAEAFR	Unmodified	1434.66	0.656815	69	P05694	MET6	5-methyltetrahydropteroyltriglutamate--homocysteine methyltransferase	yes	yes	0	0	0	0	0	By MS/MS	By MS/MS	1	1	123.99	124.06	2	1.9732e-12	57460	b003p113_mut_tryp_S2_TR02	153.97	126.86	87990000	34991000	52999000			5000	69	4690	15245;15246	16639;16640	16640			2
VIQVDEPALR	Unmodified	1138.63	0.634623	69	P05694	MET6	5-methyltetrahydropteroyltriglutamate--homocysteine methyltransferase	yes	yes	0	0	0	0	0	By MS/MS	By MS/MS	1	1	87.281	87.457	2	1.5831e-07	36757	b003p113_mut_tryp_S2_TR02	147.19	94.019	88039000	46219000	41820000			6231	69	5875	18736;18737	20369;20370	20370			2
PVLLGPVSYLFLGK	Unmodified	1501.89	0.890837	69	P05694	MET6	5-methyltetrahydropteroyltriglutamate--homocysteine methyltransferase	yes	yes	0	0	0	0	0	By MS/MS	By MS/MS	1	1	139.98	140	2	4.2751e-12	66719	b003p113_mut_tryp_S2_TR01	137.89	109.69	90034000	35282000	54752000			4585	69	4325	14004;14005	15359;15360	15359			2
YDLSPIDTLFAMGR	Unmodified	1597.78	0.781029	69	P05694	MET6	5-methyltetrahydropteroyltriglutamate--homocysteine methyltransferase	yes	yes	0	0	0	0	0	By MS/MS	By MS/MS	1	1	140.78	140.8	2	1.2743e-08	67238	b003p113_mut_tryp_S2_TR01	147.37	121.98	92628000	40413000	52215000			6650	69	6280	19941;19942	21606;21607	21606			2
VFNLPLFPTTTIGSFPQTK	Unmodified	2107.14	0.135378	69	P05694	MET6	5-methyltetrahydropteroyltriglutamate--homocysteine methyltransferase	yes	yes	0	0	0	0	0	By MS/MS	By MS/MS	2	1	137.67	137.68	2;3	2.0658e-18	65397	b003p113_mut_tryp_S2_TR01	107.75	97.833	101230000	72866000	28362000			6145	69	5795	18465;18466;18467	20094;20095;20096	20095			3
TQAMQLALALRDEVNDLEAAGIK	Unmodified	2469.29	0.289723	69	P05694	MET6	5-methyltetrahydropteroyltriglutamate--homocysteine methyltransferase	yes	yes	0	0	0	0	1	By MS/MS	By MS/MS	1	1	135.19	135.21	3	8.881e-08	64091	b003p113_mut_tryp_S2_TR02	98.015	91.72	105400000	30513000	74890000			5867	69	5532	17814;17815	19453;19454	19454			2
LASAGATEVQIDEPVLVLDLPANAQAAIK	Unmodified	2916.58	0.580803	69	P05694	MET6	5-methyltetrahydropteroyltriglutamate--homocysteine methyltransferase	yes	yes	0	0	0	0	0	By MS/MS	By MS/MS	1	1	135.21	135.23	3	3.1539e-14	64020	b003p113_mut_tryp_S2_TR01	106.62	104.31	112600000	64573000	48028000			3135	69	2993	9436;9437	10337;10338	10337			2
VVVATSSSLLHTPVDLNNETK	Unmodified	2223.17	0.174676	69	P05694	MET6	5-methyltetrahydropteroyltriglutamate--homocysteine methyltransferase	yes	yes	0	0	0	0	0	By MS/MS	By MS/MS	1	1	105.37	105.49	3	9.4027e-14	46727	b003p113_mut_tryp_S2_TR01	129.12	120.73	146940000	75365000	71578000			6524	69	6161	19508;19509	21135;21136	21135			2
TAEQVAAER	Unmodified	973.483	0.482873	70	P05737	RPL7A	60S ribosomal protein L7-A	yes	yes	0	0	0	0	0	By MS/MS	By MS/MS	1	1	41.448	41.673	2	0.00083146	10480	b003p113_mut_tryp_S2_TR02	104.2	88.053	17035000	4708600	12327000			5553	70	5228	16961;16962	18550;18551	18551			2
ILTPESQLK	Unmodified	1027.59	0.591361	70	P05737;Q12213	RPL7A;RPL7B	60S ribosomal protein L7-A;60S ribosomal protein L7-B	yes	no	0	0	0	0	0	By MS/MS	By MS/MS	1	1	74.63	74.905	2	0.005975	29530	b003p113_mut_tryp_S2_TR02	81.548	25.537	15208000	6827100	8381000			2608	70	2495	7691;7692	8395;8396	8396			2
QANNFLWPFK	Unmodified	1263.64	0.640043	70	P05737;Q12213	RPL7A;RPL7B	60S ribosomal protein L7-A;60S ribosomal protein L7-B	yes	no	0	0	0	0	0	By MS/MS	By MS/MS	1	1	129.55	129.7	2	0.0069827	60657	b003p113_mut_tryp_S2_TR01	60.973	48.183	20749000	0	20749000			4606	70	4345	14052;14053	15402;15403	15402			2
LSNPSGGWGVPR	Unmodified	1225.62	0.62037	70	P05737;Q12213	RPL7A;RPL7B	60S ribosomal protein L7-A;60S ribosomal protein L7-B	yes	no	0	0	0	0	0	By MS/MS	By MS/MS	1	1	87.711	87.886	2	0.0018778	36927	b003p113_mut_tryp_S2_TR01	80.688	60.902	28085000	16098000	11987000			3769	70	3592	11474;11475	12597;12598	12597			2
YGILSIDDLIHEIITVGPHFK	Unmodified	2379.28	0.283833	70	P05737;Q12213	RPL7A;RPL7B	60S ribosomal protein L7-A;60S ribosomal protein L7-B	yes	no	0	0	0	0	0		By MS/MS		1	142.76	142.81	4	0.0095651	68634	b003p113_mut_tryp_S2_TR02	41.257	33.811	33421000	0	33421000			6694	70	6323	20054	21711	21711			1
WYPSEDVAAPK	Unmodified	1261.6	0.597903	71	P05739	RPL6B	60S ribosomal protein L6-B	yes	yes	0	0	0	0	0		By MS/MS		1	90.031	90.281	2	0.06268	38349	b003p113_mut_tryp_S2_TR02	48.423	36.183	11416000	0	11416000			6611	71	6244	19788	21461	21461			1
HLEDNTLLVTGPFK	Unmodified	1582.84	0.835507	71	P05739	RPL6B	60S ribosomal protein L6-B	yes	yes	0	0	0	0	0	By MS/MS	By MS/MS	1	1	108.75	108.87	3	0.002292	48818	b003p113_mut_tryp_S2_TR02	65.219	5.9711	18279000	9746300	8532500			2223	71	2129	6534;6535	7155;7156	7156			2
EANLFPEQQTK	Unmodified	1303.64	0.64083	71	P05739	RPL6B	60S ribosomal protein L6-B	yes	yes	0	0	0	0	0	By matching	By MS/MS	1	1	80.506	80.782	2	0.0046824	32921	b003p113_mut_tryp_S2_TR02	74.376	62.529	25299000	10995000	14305000			928	71	891	2589;2590	2776	2776			1
QYLSASFSLK	Unmodified	1142.6	0.597175	71;711	P05739;Q02326	RPL6B;RPL6A	60S ribosomal protein L6-B;60S ribosomal protein L6-A	no	no	0	0	0	0	0	By MS/MS	By MS/MS	1	1	105.35	105.35	2	0.0046137	46706	b003p113_mut_tryp_S2_TR02	66.299	53.943	18375000	18375000	0			4876	71;711	4572	14916;14917	16316;16317	16317			2
YVIATSTK	Unmodified	881.486	0.485833	71;711	P05739;Q02326	RPL6B;RPL6A	60S ribosomal protein L6-B;60S ribosomal protein L6-A	no	no	0	0	0	0	0	By MS/MS	By matching	1	1	56.19	56.365	2	0.0072374	18964	b003p113_mut_tryp_S2_TR01	85.212	75.462	24709000	12303000	12406000			6872	71;711	6495	20551;20552	22226	22226			1
ASLVPGTVLILLAGR	Unmodified	1478.92	0.918449	71;711	P05739;Q02326	RPL6B;RPL6A	60S ribosomal protein L6-B;60S ribosomal protein L6-A	no	no	0	0	0	0	0	By MS/MS	By MS/MS	1	1	138.67	138.69	2	4.1066e-09	65944	b003p113_mut_tryp_S2_TR01	124.1	114.42	107420000	52697000	54727000			378	71;711	362	1075;1076	1182;1183	1182			2
FNVEYFAK	Unmodified	1016.5	0.496732	71;711	P05739;Q02326	RPL6B;RPL6A	60S ribosomal protein L6-B;60S ribosomal protein L6-A	no	no	0	0	0	0	0	By MS/MS	By MS/MS	1	1	103.18	103.31	2	0.011656	45524	b003p113_mut_tryp_S2_TR02	79.469	61.483	272000000	129370000	142620000			1653	71;711	1576	4936;4937	5468;5469	5469			2
IEGVATPQDAQFYLGK	Unmodified	1735.88	0.878101	74	P05744	RPL33A	60S ribosomal protein L33-A	yes	yes	0	0	0	0	0	By MS/MS	By MS/MS	1	1	119.24	119.32	2	9.8684e-11	54494	b003p113_mut_tryp_S2_TR01	119.39	91.958	172850000	89137000	83708000			2380	74	2280	6937;6938	7565;7566	7565			2
IFLYPSNI	Unmodified	965.522	0.522219	74;578	P05744;P41056	RPL33A;RPL33B	60S ribosomal protein L33-A;60S ribosomal protein L33-B	no	no	0	0	0	0	0	By MS/MS	By MS/MS	1	1	133.92	134	2	0.0015385	63373	b003p113_mut_tryp_S2_TR02	107.74	87.898	65520000	29720000	35800000			2412	74;578	2311	7012;7013	7655;7656	7656			2
VNNPNVSLIK	Unmodified	1096.62	0.624058	74;578	P05744;P41056	RPL33A;RPL33B	60S ribosomal protein L33-A;60S ribosomal protein L33-B	no	no	0	0	0	0	0	By MS/MS	By MS/MS	1	1	75.331	75.607	2	0.00095712	29835	b003p113_mut_tryp_S2_TR02	94.692	41.525	117050000	59138000	57910000			6347	74;578	5989	19023;19024	20652;20653	20653			2
YNWICDPVHK	Unmodified	1330.61	0.612841	75	P05748	RPL15A	60S ribosomal protein L15-A	yes	yes	0	0	0	0	0	By MS/MS	By MS/MS	1	2	88.206	88.44	2;3	0.00092407	37296	b003p113_mut_tryp_S2_TR02	95.099	7.4825	226070000	93933000	132140000			6809	75	6435	20354;20355;20356	22015;22016;22017	22016			3
RQNTLSLWR	Unmodified	1172.64	0.64144	75	P05748;P54780	RPL15A;RPL15B	60S ribosomal protein L15-A;60S ribosomal protein L15-B	yes	no	0	0	0	0	1		By MS/MS		1	75.74	76.291	2	0.04086	30331	b003p113_mut_tryp_S2_TR02	62.582	26.025	10347000	0	10347000			4948	75	4639	15141	16547	16547			1
PTNQGVNELK	Unmodified	1098.57	0.566937	75	P05748;P54780	RPL15A;RPL15B	60S ribosomal protein L15-A;60S ribosomal protein L15-B	yes	no	0	0	0	0	0	By MS/MS	By MS/MS	1	1	50.002	50.127	2	0.0015567	15501	b003p113_mut_tryp_S2_TR02	87.308	66.007	29197000	14572000	14626000			4580	75	4320	13992;13993	15349;15350	15350			2
QGFVIYR	Unmodified	881.476	0.475937	75	P05748;P54780	RPL15A;RPL15B	60S ribosomal protein L15-A;60S ribosomal protein L15-B	yes	no	0	0	0	0	0	By matching	By MS/MS	1	1	86.678	86.854	2	0.034071	36315	b003p113_mut_tryp_S2_TR02	68.398	44.603	161960000	86593000	75370000			4668	75	4400	14202;14203	15543	15543			1
QNTLSLWR	Unmodified	1016.54	0.540328	75	P05748;P54780	RPL15A;RPL15B	60S ribosomal protein L15-A;60S ribosomal protein L15-B	yes	no	0	0	0	0	0	By MS/MS	By MS/MS	1	1	99.695	99.77	2	0.00026145	43498	b003p113_mut_tryp_S2_TR01	145.04	91.469	199110000	106430000	92687000			4788	75	4496	14638;14639	16055;16056	16055			2
VLNSYWVNQDSTYK	Unmodified	1715.82	0.8155	75	P05748;P54780	RPL15A;RPL15B	60S ribosomal protein L15-A;60S ribosomal protein L15-B	yes	no	0	0	0	0	0	By MS/MS	By MS/MS	1	1	102.69	102.81	2	9.4464e-05	45349	b003p113_mut_tryp_S2_TR01	117.09	109.83	366700000	177380000	189320000			6292	75	5936	18872;18873	20493;20494;20495;20496	20494			4
GATYGKPTNQGVNELK	Unmodified	1675.85	0.852948	75	P05748;P54780	RPL15A;RPL15B	60S ribosomal protein L15-A;60S ribosomal protein L15-B	yes	no	0	0	0	0	1	By MS/MS	By MS/MS	2	2	55.635	55.81	2;3	4.5821e-11	18735	b003p113_mut_tryp_S2_TR02	118.2	107.41	421610000	214000000	207600000			1814	75	1729	5444;5445;5446;5447	6025;6026;6027;6028	6027			4
YFEVILVDPQHK	Unmodified	1486.78	0.782015	75	P05748;P54780	RPL15A;RPL15B	60S ribosomal protein L15-A;60S ribosomal protein L15-B	yes	no	0	0	0	0	0	By MS/MS	By MS/MS	4	3	112.15	112.2	2;3	0.00057826	50575	b003p113_mut_tryp_S2_TR01	63.727	56.525	448180000	237220000	210960000			6672	75	6302	19986;19987;19988;19989;19990;19991;19992	21644;21645;21646;21647;21648;21649	21646			6
GLSAVAQAESMK	Oxidation (M)	1206.59	0.591437	76	P05750	RPS3	40S ribosomal protein S3	yes	yes	0	0	0	1	0	By MS/MS	By MS/MS	1	1	64.824	65.15	2	0.0070274	24002	b003p113_mut_tryp_S2_TR01	64.711	48.83	9969200	3389600	6579500			1963	76	1877	5806;5807	6405;6406	6405		28	2
TQDVLGENGRR	Deamidation (N)	1244.61	0.610927	76	P05750	RPS3	40S ribosomal protein S3	yes	yes	0	1	0	0	1	By MS/MS	By MS/MS	1	1	50.055	50.18	3	0.00022898	15562	b003p113_mut_tryp_S2_TR02	93.258	73.051	10422000	4818700	5603700			5874	76	5536	17837;17838	19478;19479	19479	65		2
TQDVLGENGR	Deamidation (N)	1088.51	0.509816	76	P05750	RPS3	40S ribosomal protein S3	yes	yes	0	1	0	0	0	By MS/MS	By matching	1	1	61.659	61.935	2	0.050886	22113	b003p113_mut_tryp_S2_TR01	72.643	59.265	18332000	12475000	5856600			5872	76	5535	17833;17834	19475	19475	65		1
TQDVLGENGRR	Unmodified	1243.63	0.626912	76	P05750	RPS3	40S ribosomal protein S3	yes	yes	0	0	0	0	1	By MS/MS	By MS/MS	1	1	44.887	45.062	3	6.0464e-06	12481	b003p113_mut_tryp_S2_TR01	97.734	62.192	26665000	12397000	14268000			5873	76	5536	17835;17836	19476;19477	19476			2
ALPDAVTIIEPKEEEPILAPSVK	Unmodified	2458.36	0.357058	76	P05750	RPS3	40S ribosomal protein S3	yes	yes	0	0	0	0	1	By MS/MS	By MS/MS	1	1	124.03	124.11	3	8.5446e-08	57346	b003p113_mut_tryp_S2_TR01	98.121	91.09	67718000	33746000	33972000			261	76	250	728;729	803;804	803			2
YVMESGAK	Unmodified	883.411	0.410954	76	P05750	RPS3	40S ribosomal protein S3	yes	yes	0	0	0	0	0	By MS/MS	By MS/MS	1	1	47.403	47.579	2	0.0019775	13921	b003p113_mut_tryp_S2_TR01	102.71	77.715	119290000	57515000	61775000			6878	76	6501	20561;20562	22234;22235	22234			2
RINELTLLVQK	Unmodified	1325.8	0.803085	76	P05750	RPS3	40S ribosomal protein S3	yes	yes	0	0	0	0	1	By MS/MS	By MS/MS	2	2	93.464	93.539	2;3	0.00026917	40006	b003p113_mut_tryp_S2_TR01	103.7	68.476	136520000	59382000	77133000			4915	76	4608	15032;15033;15034;15035	16436;16437;16438	16436			2
GCEVVVSGK	Unmodified	933.459	0.458967	76	P05750	RPS3	40S ribosomal protein S3	yes	yes	0	0	0	0	0	By MS/MS	By MS/MS	1	1	48.539	48.715	2	0.0028435	14677	b003p113_mut_tryp_S2_TR02	89.698	80.753	136950000	71866000	65087000			1820	76	1735	5458;5459	6040;6041	6041			2
TQDVLGENGR	Unmodified	1087.53	0.525801	76	P05750	RPS3	40S ribosomal protein S3	yes	yes	0	0	0	0	0	By MS/MS	By MS/MS	1	1	55.18	55.356	2	0.00016372	18372	b003p113_mut_tryp_S2_TR01	111.61	97.45	170600000	85500000	85102000			5871	76	5535	17831;17832	19473;19474	19473			2
LLNGLAIR	Unmodified	868.549	0.549437	76	P05750	RPS3	40S ribosomal protein S3	yes	yes	0	0	0	0	0	By MS/MS	By MS/MS	1	1	95.292	95.367	2	0.00035656	41257	b003p113_mut_tryp_S2_TR02	141.98	84.521	229690000	111730000	117960000			3514	76	3355	10573;10574	11510;11511	11511			2
ALPDAVTIIEPK	Unmodified	1265.72	0.723103	76	P05750	RPS3	40S ribosomal protein S3	yes	yes	0	0	0	0	0	By MS/MS	By MS/MS	1	1	119.04	119.11	2	0.0012845	54294	b003p113_mut_tryp_S2_TR01	83	75.78	390670000	187120000	203550000			260	76	249	726;727	801;802	801			2
EEEPILAPSVK	Unmodified	1210.64	0.644519	76	P05750	RPS3	40S ribosomal protein S3	yes	yes	0	0	0	0	0	By matching	By MS/MS	1	1	88.164	88.339	2	0.0047514	37177	b003p113_mut_tryp_S2_TR02	74.162	64.948	455500000	230160000	225340000			973	76	930	2775;2776	3040	3040			1
INELTLLVQK	Unmodified	1169.7	0.701974	76	P05750	RPS3	40S ribosomal protein S3	yes	yes	0	0	0	0	0	By MS/MS	By MS/MS	1	1	114.74	114.82	2	0.0004255	52173	b003p113_mut_tryp_S2_TR02	102.07	84.954	456450000	224320000	232130000			2631	76	2516	7744;7745	8448;8449;8450	8450			2
ELAEEGYSGVEVR	Unmodified	1436.68	0.678338	76	P05750	RPS3	40S ribosomal protein S3	yes	yes	0	0	0	0	0	By MS/MS	By MS/MS	1	1	86.674	86.849	2	3.4893e-17	36348	b003p113_mut_tryp_S2_TR02	178.08	151.69	475390000	236300000	239090000			1151	76	1097	3268;3269	3561;3562	3562			2
GLSAVAQAESMK	Unmodified	1190.6	0.596523	76	P05750	RPS3	40S ribosomal protein S3	yes	yes	0	0	0	0	0	By MS/MS	By MS/MS	1	1	79.489	79.764	2	2.5162e-09	32205	b003p113_mut_tryp_S2_TR02	134.68	109.75	517720000	251100000	266620000			1964	76	1877	5808;5809	6407;6408	6408			2
YAPGTIVLYAER	Unmodified	1351.71	0.713601	76	P05750	RPS3	40S ribosomal protein S3	yes	yes	0	0	0	0	0	By MS/MS	By MS/MS	2	2	108.88	109.01	2;3	9e-05	48827	b003p113_mut_tryp_S2_TR02	105.98	85.985	571310000	298220000	273090000			6629	76	6260	19836;19837;19838;19839	21504;21505;21506;21507	21506			4
DYRPAEETEAQAEPVEA	Unmodified	1903.84	0.843566	76	P05750	RPS3	40S ribosomal protein S3	yes	yes	0	0	0	0	1	By MS/MS	By MS/MS	2	2	88.081	88.257	2;3	9.1232e-07	37153	b003p113_mut_tryp_S2_TR02	98.105	95.879	799080000	406650000	392430000			887	76	854	2449;2450;2451;2452	2612;2613;2614;2615	2614			4
LVADGVFYAELNEFFTR	Unmodified	1989.98	0.983628	76	P05750	RPS3	40S ribosomal protein S3	yes	yes	0	0	0	0	0	By MS/MS	By MS/MS	2	2	142.36	142.38	2;3	1.4922e-29	68161	b003p113_mut_tryp_S2_TR01	169.25	161.74	1166800000	633320000	533510000			3827	76	3649	11615;11616;11617;11618	12720;12721;12722;12723	12721			4
FADGFLIHSGQPVNDFIDTATR	Unmodified	2420.18	0.176073	76	P05750	RPS3	40S ribosomal protein S3	yes	yes	0	0	0	0	0	By MS/MS	By MS/MS	2	2	127.15	127.22	2;3	1.7249e-39	59312	b003p113_mut_tryp_S2_TR02	170.56	162.85	2240800000	1195500000	1045300000			1444	76	1373	4209;4210;4211;4212	4593;4594;4595;4596	4595			4
KAEASGEAAEEAEDEE	Unmodified	1663.67	0.669683	77	P05755	RPS9B	40S ribosomal protein S9-B	yes	yes	0	0	0	0	1	By MS/MS	By MS/MS	1	1	53.756	53.882	2	0.0001356	17562	b003p113_mut_tryp_S2_TR01	90.793	89.32	93538000	48656000	44882000			2866	77	2741	8568;8569	9384;9385;9386	9384			3
VGVLSEDKK	Unmodified	973.544	0.544411	77	P05755;O13516	RPS9B;RPS9A	40S ribosomal protein S9-B;40S ribosomal protein S9-A	yes	no	0	0	0	0	1	By MS/MS	By MS/MS	1	1	43.413	43.638	2	0.0029973	11618	b003p113_mut_tryp_S2_TR01	92.439	71.919	12177000	6092000	6085100			6187	77	5834	18580;18581	20204;20205	20204			2
QIVNIPSFMVR	Gln->pyro-Glu	1285.69	0.685278	77	P05755;O13516	RPS9B;RPS9A	40S ribosomal protein S9-B;40S ribosomal protein S9-A	yes	no	0	0	1	0	0	By MS/MS	By MS/MS	1	1	141.65	141.68	2	0.010977	67739	b003p113_mut_tryp_S2_TR01	65.224	56.361	15495000	8169400	7326100			4708	77	4431	14444;14445	15860;15861	15860			2
LQTQVYK	Unmodified	878.486	0.486168	77	P05755;O13516	RPS9B;RPS9A	40S ribosomal protein S9-B;40S ribosomal protein S9-A	yes	no	0	0	0	0	0	By matching	By MS/MS	1	1	52.349	52.475	2	0.0086039	16869	b003p113_mut_tryp_S2_TR02	99.919	73.811	25715000	14096000	11619000			3693	77	3522	11212;11213	12282	12282			1
ISFQLSK	Unmodified	821.465	0.464704	77	P05755;O13516	RPS9B;RPS9A	40S ribosomal protein S9-B;40S ribosomal protein S9-A	yes	no	0	0	0	0	0	By MS/MS	By MS/MS	1	1	85.837	86.062	2	0.0084769	35916	b003p113_mut_tryp_S2_TR01	100.19	10.819	48374000	29007000	19366000			2710	77	2592	8000;8001	8706;8707	8706			2
LAGEFGLK	Unmodified	833.465	0.464704	77	P05755;O13516	RPS9B;RPS9A	40S ribosomal protein S9-B;40S ribosomal protein S9-A	yes	no	0	0	0	0	0	By MS/MS	By MS/MS	1	1	83.101	83.327	2	0.032195	34399	b003p113_mut_tryp_S2_TR01	65.252	29.758	49759000	24564000	25195000			3111	77	2969	9380;9381	10288;10289	10288			2
VEDFLER	Unmodified	906.445	0.444697	77	P05755;O13516	RPS9B;RPS9A	40S ribosomal protein S9-B;40S ribosomal protein S9-A	yes	no	0	0	0	0	0	By MS/MS	By MS/MS	1	1	84.781	85.006	2	0.0021128	35294	b003p113_mut_tryp_S2_TR02	146.21	23.416	90437000	53649000	36788000			6092	77	5746	18335;18336	19973;19974;19975	19975			3
LFEGNALIR	Unmodified	1031.58	0.57638	77	P05755;O13516	RPS9B;RPS9A	40S ribosomal protein S9-B;40S ribosomal protein S9-A	yes	no	0	0	0	0	0	By MS/MS	By MS/MS	1	1	100.66	100.74	2	0.0045362	44098	b003p113_mut_tryp_S2_TR01	83.753	61.982	116150000	55675000	60473000			3264	77	3113	9862;9863	10758;10759	10758			2
LILIESR	Unmodified	842.523	0.522553	78	P05756	RPS13	40S ribosomal protein S13	yes	yes	0	0	0	0	0	By MS/MS	By matching	1	1	88.893	89.069	2	0.057458	37534	b003p113_mut_tryp_S2_TR01	60.76	7.2056	10655000	5902000	4752700			3385	78	3230	10241;10242	11193	11193			1
LSSESVIEQIVK	Unmodified	1330.73	0.734396	78	P05756	RPS13	40S ribosomal protein S13	yes	yes	0	0	0	0	0	By matching	By MS/MS	1	1	121.37	121.44	2	0.0033521	55921	b003p113_mut_tryp_S2_TR02	74.944	37.6	51032000	20695000	30337000			3777	78	3600	11492;11493	12614	12614			1
LVEVPQGVNPPSPLDAFR	Unmodified	1934.03	0.0261618	80	P06102	NOT3	General negative regulator of transcription subunit 3	yes	yes	0	0	0	0	0	By MS/MS		1		128.65	128.65	2	0.022502	60068	b003p113_mut_tryp_S2_TR01	50.207	43.775	5424400	5424400	0			3846	80	3668	11659	12767	12767			1
TPTTAAATTTSSNANSR	Unmodified	1650.78	0.780906	80	P06102	NOT3	General negative regulator of transcription subunit 3	yes	yes	0	0	0	0	0	By MS/MS	By matching	1	1	44.25	44.426	3	0.030796	12093	b003p113_mut_tryp_S2_TR01	24.784	20.316	6328000	3956300	2371700			5863	80	5528	17805;17806	19446	19446			1
FFNEICEVGDYK	Unmodified	1519.67	0.665331	80	P06102	NOT3	General negative regulator of transcription subunit 3	yes	yes	0	0	0	0	0	By MS/MS	By MS/MS	1	1	115.89	115.97	2	0.0027272	52838	b003p113_mut_tryp_S2_TR02	77.379	65.889	19374000	9938300	9436000			1522	80	1449	4534;4535	5026;5027	5027			2
NFMPLEAK	Unmodified	948.474	0.473888	81	P06103	PRT1	Eukaryotic translation initiation factor 3 subunit B	yes	yes	0	0	0	0	0	By matching	By MS/MS	1	1	89.735	89.86	2	0.039927	38169	b003p113_mut_tryp_S2_TR02	62.659	30.723	6596600	3375900	3220700			4225	81	3995	13046;13047	14389	14389			1
DQFVLQDDVK	Unmodified	1205.59	0.592818	81	P06103	PRT1	Eukaryotic translation initiation factor 3 subunit B	yes	yes	0	0	0	0	0	By MS/MS	By MS/MS	1	1	100.62	100.77	2	0.0018921	44177	b003p113_mut_tryp_S2_TR01	77.662	46.589	9469800	0	9469800			776	81	747	2123;2124	2257;2258	2257			2
IFNIAGNLVK	Unmodified	1087.64	0.63898	81	P06103	PRT1	Eukaryotic translation initiation factor 3 subunit B	yes	yes	0	0	0	0	0	By matching	By MS/MS	1	1	114.96	115.04	2	0.0072878	52296	b003p113_mut_tryp_S2_TR02	74.127	30.881	11283000	5619800	5663300			2415	81	2314	7018;7019	7660	7660			1
TQFSNLQICR	Unmodified	1265.62	0.618655	81	P06103	PRT1	Eukaryotic translation initiation factor 3 subunit B	yes	yes	0	0	0	0	0	By MS/MS	By MS/MS	1	1	88.331	88.682	2	0.0043527	37452	b003p113_mut_tryp_S2_TR02	92.439	67.517	13302000	0	13302000			5879	81	5541	17846;17847	19485;19486	19486			2
DVAHPTYSAATNITWDPSGR	Unmodified	2158.01	0.00794551	81	P06103	PRT1	Eukaryotic translation initiation factor 3 subunit B	yes	yes	0	0	0	0	0	By MS/MS	By MS/MS	1	1	108.83	108.96	3	0.049751	48700	b003p113_mut_tryp_S2_TR01	27.924	18.993	23378000	10891000	12488000			833	81	803	2309;2310	2474;2475	2474			2
GTYLFSYHQQGVTAWGGPNFDR	Unmodified	2500.16	0.156007	81	P06103	PRT1	Eukaryotic translation initiation factor 3 subunit B	yes	yes	0	0	0	0	0	By MS/MS	By MS/MS	1	1	121.7	121.78	3	0.00033357	56111	b003p113_mut_tryp_S2_TR02	64.723	53.423	33344000	16992000	16353000			2091	81	2001	6158;6159	6753;6754	6754			2
PSHFDTVQLHAGQENPGDNAHR	Unmodified	2426.11	0.111182	82	P06106	MET17	Protein MET17;O-acetylhomoserine sulfhydrylase;O-acetylserine sulfhydrylase	yes	yes	0	0	0	0	0	By matching	By MS/MS	1	1	59.156	59.331	4	0.059389	20725	b003p113_mut_tryp_S2_TR02	20.256	17.333	11560000	6490500	5069300			4576	82	4317	13980;13981	15339	15339			1
FVEGDNPEEFEK	Unmodified	1438.63	0.62524	82	P06106	MET17	Protein MET17;O-acetylhomoserine sulfhydrylase;O-acetylserine sulfhydrylase	yes	yes	0	0	0	0	0	By MS/MS		1		85.777	85.777	2	0.0020612	35766	b003p113_mut_tryp_S2_TR01	79.974	67.76	18219000	18219000	0			1752	82	1669	5260	5836	5836			1
TLVIAPYFTTHK	Unmodified	1389.77	0.765637	82	P06106	MET17	Protein MET17;O-acetylhomoserine sulfhydrylase;O-acetylserine sulfhydrylase	yes	yes	0	0	0	0	0	By MS/MS	By MS/MS	1	1	104.36	104.49	3	0.029899	46132	b003p113_mut_tryp_S2_TR01	40.725	34.691	18570000	9045800	9524300			5807	82	5472	17701;17702	19353;19354	19353			2
YNVPDFEK	Unmodified	1010.47	0.470911	82	P06106	MET17	Protein MET17;O-acetylhomoserine sulfhydrylase;O-acetylserine sulfhydrylase	yes	yes	0	0	0	0	0	By MS/MS	By MS/MS	1	1	89.2	89.375	2	0.014529	37730	b003p113_mut_tryp_S2_TR01	75.738	36.075	20953000	10596000	10357000			6807	82	6433	20350;20351	22012;22013	22012			2
YLSNGFGGVLSFGVK	Unmodified	1543.8	0.803479	82	P06106	MET17	Protein MET17;O-acetylhomoserine sulfhydrylase;O-acetylserine sulfhydrylase	yes	yes	0	0	0	0	0	By MS/MS	By MS/MS	1	1	128.68	128.75	2	1.7997e-05	60277	b003p113_mut_tryp_S2_TR02	99.522	66.297	22541000	10345000	12196000			6776	82	6403	20260;20261	21903;21904	21904			2
AVYLETIGNPK	Unmodified	1203.65	0.649938	82	P06106	MET17	Protein MET17;O-acetylhomoserine sulfhydrylase;O-acetylserine sulfhydrylase	yes	yes	0	0	0	0	0	By MS/MS	By MS/MS	1	2	89.696	89.897	2	6.4692e-06	38181	b003p113_mut_tryp_S2_TR01	122.52	99.088	26873000	12411000	14463000			473	82	454	1319;1320;1321	1408;1409	1408			2
WIGGHGTTIGGIIVDSGK	Unmodified	1766.93	0.931533	82	P06106	MET17	Protein MET17;O-acetylhomoserine sulfhydrylase;O-acetylserine sulfhydrylase	yes	yes	0	0	0	0	0	By matching	By MS/MS	1	1	105.22	105.34	3	0.046424	46711	b003p113_mut_tryp_S2_TR02	39.849	28.409	27136000	9408700	17728000			6577	82	6212	19693;19694	21365	21365			0
FQNPTSNVLEER	Unmodified	1432.69	0.694657	82	P06106	MET17	Protein MET17;O-acetylhomoserine sulfhydrylase;O-acetylserine sulfhydrylase	yes	yes	0	0	0	0	0	By MS/MS	By MS/MS	1	1	88.96	89.135	2	5.4297e-05	37609	b003p113_mut_tryp_S2_TR01	102.52	99.545	29926000	14056000	15871000			1681	82	1602	5098;5099	5688;5689	5688			2
FPQFSQPAEGYHGTIYNEAYGNLAYIVHVR	Unmodified	3440.66	0.657824	82	P06106	MET17	Protein MET17;O-acetylhomoserine sulfhydrylase;O-acetylserine sulfhydrylase	yes	yes	0	0	0	0	0		By MS/MS		1	126.01	126.16	4	7.7876e-11	58694	b003p113_mut_tryp_S2_TR02	64.289	58.969	40147000	0	40147000			1666	82	1589	4968	5503	5503			1
FKNEDNDEVSDK	2 Deamidation (N)	1440.59	0.589248	83	P06115	CTT1	Catalase T	yes	yes	0	2	0	0	1	By matching	By MS/MS	1	1	75.915	76.19	3	0.034631	30207	b003p113_mut_tryp_S2_TR02	45.077	14.205	73987000	43404000	30583000			1590	83	1516	4759;4760	5281	5281	66;67		1
TLYFSHGFSPVFK	Unmodified	1528.77	0.771451	84	P06168	ILV5	Ketol-acid reductoisomerase, mitochondrial	yes	yes	0	0	0	0	0	By MS/MS		1		113.4	113.4	3	0.0059362	51139	b003p113_mut_tryp_S2_TR01	56.951	45.036	11739000	11739000	0			5810	84	5475	17707	19358	19358			1
DNGLNVIIGVR	Unmodified	1168.66	0.656421	84	P06168	ILV5	Ketol-acid reductoisomerase, mitochondrial	yes	yes	0	0	0	0	0	By MS/MS	By MS/MS	1	1	123.25	123.32	2	3.3584e-05	56995	b003p113_mut_tryp_S2_TR02	114.99	99.837	20837000	12524000	8312700			748	84	720	2053;2054	2183;2184	2184			2
YGMDYMYDACSTTAR	Unmodified	1803.69	0.690241	84	P06168	ILV5	Ketol-acid reductoisomerase, mitochondrial	yes	yes	0	0	0	0	0	By MS/MS	By MS/MS	1	1	105.62	105.75	2	0.0030398	46874	b003p113_mut_tryp_S2_TR01	68.551	62.319	22603000	9621500	12981000			6710	84	6339	20096;20097	21753;21754	21753			2
SLEFNSQPDYR	Unmodified	1354.62	0.615344	84	P06168	ILV5	Ketol-acid reductoisomerase, mitochondrial	yes	yes	0	0	0	0	0	By MS/MS	By MS/MS	1	1	86.402	86.577	2	0.0001524	36190	b003p113_mut_tryp_S2_TR01	107.57	100.68	25488000	12659000	12830000			5221	84	4906	16078;16079	17670;17671	17670			2
NALKPVFQDLYESTK	Unmodified	1751.91	0.909401	84	P06168	ILV5	Ketol-acid reductoisomerase, mitochondrial	yes	yes	0	0	0	0	1	By matching	By MS/MS	1	1	107.72	107.85	3	2.0735e-05	48196	b003p113_mut_tryp_S2_TR02	96.993	86.048	39959000	18903000	21056000			4115	84	3903	12615;12616	13855	13855			1
NDTFALIGYGSQGYGQGLNLR	Unmodified	2243.1	0.0970949	84	P06168	ILV5	Ketol-acid reductoisomerase, mitochondrial	yes	yes	0	0	0	0	0	By MS/MS	By MS/MS	1	1	129.19	129.26	3	2.0779e-05	60382	b003p113_mut_tryp_S2_TR01	82.609	60.491	53408000	29662000	23747000			4165	84	3946	12759;12760	14003;14004	14003			1
VATTGEWDK	Unmodified	1005.48	0.476725	85	P06169	PDC1	Pyruvate decarboxylase isozyme 1	yes	yes	0	0	0	0	0	By MS/MS	By MS/MS	2	1	58.894	59.069	2	0.00038173	20524	b003p113_mut_tryp_S2_TR01	88.948	69.854	17800000	1165300	16635000			6049	85	5705	18241;18242;18243	19882;19883	19882			2
EVIDTILALVK	Unmodified	1212.73	0.73294	85	P06169	PDC1	Pyruvate decarboxylase isozyme 1	yes	yes	0	0	0	0	0		By MS/MS		1	139.58	139.63	2	0.0032126	66785	b003p113_mut_tryp_S2_TR02	78.934	56.194	20082000	0	20082000			1378	85	1314	3937	4308	4308			1
NPVILADACCSR	Unmodified	1374.64	0.638404	85	P06169	PDC1	Pyruvate decarboxylase isozyme 1	yes	yes	0	0	0	0	0	By MS/MS	By MS/MS	1	1	81.722	81.998	2	0.00050906	33576	b003p113_mut_tryp_S2_TR02	110.38	96.263	49935000	26112000	23823000			4404	85	4159	13550;13551	14914;14915	14915			2
LLTTIADAAK	Unmodified	1015.59	0.591361	85	P06169	PDC1	Pyruvate decarboxylase isozyme 1	yes	yes	0	0	0	0	0	By MS/MS	By MS/MS	1	1	84.584	84.809	2	0.00036696	35210	b003p113_mut_tryp_S2_TR01	104.2	37.518	83201000	38454000	44747000			3551	85	3392	10644;10645	11569;11570	11569			2
TPANAAVPASTPLK	Unmodified	1336.74	0.735065	85	P06169	PDC1	Pyruvate decarboxylase isozyme 1	yes	yes	0	0	0	0	0	By matching	By MS/MS	1	1	72.939	73.264	2	1.0148e-08	28499	b003p113_mut_tryp_S2_TR02	124.86	116.93	93170000	45253000	47917000			5845	85	5510	17772;17773	19414	19414			1
YGGVYVGTLSKPEVK	Unmodified	1595.86	0.855909	85	P06169	PDC1	Pyruvate decarboxylase isozyme 1	yes	yes	0	0	0	0	1	By MS/MS	By matching	1	1	81.938	82.164	3	0.00022662	33749	b003p113_mut_tryp_S2_TR01	82.55	74.769	106680000	50981000	55699000			6691	85	6320	20046;20047	21703	21703			1
QVNVNTVFGLPGDFNLSLLDK	Unmodified	2289.2	0.200497	85	P06169	PDC1	Pyruvate decarboxylase isozyme 1	yes	yes	0	0	0	0	0	By MS/MS	By MS/MS	2	2	140.29	140.31	2;3	1.1514e-26	67187	b003p113_mut_tryp_S2_TR02	149.36	138.68	120210000	61771000	58436000			4863	85	4559	14887;14888;14889;14890	16291;16292;16293	16292			3
LLQTPIDMSLKPNDAESEKEVIDTILALVK	Unmodified	3322.79	0.79456	85	P06169	PDC1	Pyruvate decarboxylase isozyme 1	yes	yes	0	0	0	0	2	By MS/MS	By MS/MS	1	1	141.88	141.91	4	6.7788e-21	68109	b003p113_mut_tryp_S2_TR02	126.99	110.19	153800000	85174000	68622000			3535	85	3376	10612;10613	11542;11543	11543			2
LIDLTQFPAFVTPMGK	Unmodified	1776.95	0.948429	85	P06169	PDC1	Pyruvate decarboxylase isozyme 1	yes	yes	0	0	0	0	0	By MS/MS	By matching	1	1	138.5	138.52	2	6.6836e-16	65840	b003p113_mut_tryp_S2_TR01	133.71	107.67	162620000	100220000	62398000			3361	85	3207	10127;10128	11024	11024			1
TTYVTQRPVYLGLPANLVDLNVPAK	Unmodified	2741.51	0.511601	85	P06169	PDC1	Pyruvate decarboxylase isozyme 1	yes	yes	0	0	0	0	1	By MS/MS	By MS/MS	1	1	127.6	127.68	3	1.4979e-09	59394	b003p113_mut_tryp_S2_TR01	100.62	97.558	227980000	101220000	126760000			5945	85	5606	18017;18018	19670;19671	19670			2
MIEIMLPVFDAPQNLVEQAK	Unmodified	2285.18	0.179962	85	P06169	PDC1	Pyruvate decarboxylase isozyme 1	yes	yes	0	0	0	0	0	By MS/MS	By MS/MS	2	2	140.12	140.15	2;3	2.8941e-36	67090	b003p113_mut_tryp_S2_TR02	143.71	137	230840000	104310000	126530000			3990	85	3796	12222;12223;12224;12225	13419;13420;13421;13422	13422			4
AQYNEIQGWDHLSLLPTFGAK	Unmodified	2387.19	0.190995	85	P06169	PDC1	Pyruvate decarboxylase isozyme 1	yes	yes	0	0	0	0	0	By MS/MS	By MS/MS	1	1	129.88	129.95	3	1.6944e-19	60962	b003p113_mut_tryp_S2_TR02	143.15	131.03	373750000	203170000	170580000			352	85	338	962;963	1041;1042	1042			2
NATFPGVQMK	Unmodified	1091.54	0.543365	85	P06169;P16467	PDC1;PDC5	Pyruvate decarboxylase isozyme 1;Pyruvate decarboxylase isozyme 2	yes	no	0	0	0	0	0	By MS/MS	By MS/MS	1	1	85.197	85.423	2	1.6753e-05	35540	b003p113_mut_tryp_S2_TR01	123.98	113.29	57142000	27861000	29281000			4127	85	3913	12662;12663	13911;13912	13911			2
SEITLGK	Acetyl (Protein N-term)	788.428	0.427984	85	P06169;P16467;P26263	PDC1;PDC5;PDC6	Pyruvate decarboxylase isozyme 1;Pyruvate decarboxylase isozyme 2;Pyruvate decarboxylase isozyme 3	yes	no	1	0	0	0	0		By MS/MS		1	95.28	95.43	1	0.025796	41394	b003p113_mut_tryp_S2_TR02	52.683	36.529	30947000	0	30947000			5050	85	4740	15373	16768	16768			0
WAGNANELNAAYAADGYAR	Unmodified	1996.9	0.902752	85	P06169;P16467;P26263	PDC1;PDC5;PDC6	Pyruvate decarboxylase isozyme 1;Pyruvate decarboxylase isozyme 2;Pyruvate decarboxylase isozyme 3	yes	no	0	0	0	0	0	By MS/MS	By MS/MS	1	1	108.1	108.23	2	3.0257e-05	48373	b003p113_mut_tryp_S2_TR02	87.18	81.573	95919000	45511000	50408000			6558	85	6194	19579;19580	21199;21200	21200			2
WGVGVSEDVGDSSVR	Unmodified	1547.72	0.7216	86	P06208	LEU4	2-isopropylmalate synthase	yes	yes	0	0	0	0	0	By MS/MS	By MS/MS	1	1	101.14	101.22	2	2.174e-05	44518	b003p113_mut_tryp_S2_TR02	99.215	86.639	18980000	10929000	8051100			6574	86	6209	19685;19686	21357;21358	21358			2
IPYLPLDPK	Unmodified	1054.61	0.606283	86	P06208;Q12166	LEU4;LEU9	2-isopropylmalate synthase;2-isopropylmalate synthase 2, mitochondrial	yes	no	0	0	0	0	0	By MS/MS	By MS/MS	1	2	117.07	117.14	2	0.0090131	53445	b003p113_mut_tryp_S2_TR02	60.118	40.332	26925000	12107000	14818000			2681	86	2563	7931;7932;7933	8650;8651	8651			2
SNVVQAR	Acetyl (Protein N-term)	814.43	0.429715	87	P06367	RPS14A	40S ribosomal protein S14-A	yes	yes	1	0	0	0	0	By MS/MS	By MS/MS	1	1	63.336	63.987	2	8.682e-06	23353	b003p113_mut_tryp_S2_TR01	104.11	59.5	9529700	0	9529700			5317	87	4998	16362;16363	17947;17948	17947			2
EVGITAVHVK	Unmodified	1051.6	0.602594	87	P06367;P39516	RPS14A;RPS14B	40S ribosomal protein S14-A;40S ribosomal protein S14-B	yes	no	0	0	0	0	0	By MS/MS	By matching	1	1	63.216	63.542	2	0.024916	23068	b003p113_mut_tryp_S2_TR01	62.546	50.19	15463000	8550800	6911800			1376	87	1312	3933;3934	4306	4306			1
TPGPGGQAALR	Unmodified	1023.55	0.546142	87	P06367;P39516	RPS14A;RPS14B	40S ribosomal protein S14-A;40S ribosomal protein S14-B	yes	no	0	0	0	0	0	By MS/MS	By MS/MS	1	1	53.642	53.767	2	0.00024908	17575	b003p113_mut_tryp_S2_TR02	101.54	83.556	88344000	42597000	45748000			5854	87	5519	17789;17790	19430;19431	19431			2
DNSQVFGVAR	Unmodified	1091.54	0.535971	87	P06367;P39516	RPS14A;RPS14B	40S ribosomal protein S14-A;40S ribosomal protein S14-B	yes	no	0	0	0	0	0	By MS/MS	By MS/MS	1	1	84.109	84.335	2	1.5033e-10	34877	b003p113_mut_tryp_S2_TR02	171.75	153.31	115850000	58158000	57689000			759	87	731	2079;2080	2207;2208	2208			2
IEDVTPVPSDSTR	Unmodified	1414.69	0.693988	87	P06367;P39516	RPS14A;RPS14B	40S ribosomal protein S14-A;40S ribosomal protein S14-B	yes	no	0	0	0	0	0	By MS/MS	By MS/MS	1	1	79.091	79.367	2	8.0724e-06	32024	b003p113_mut_tryp_S2_TR02	112.13	84.387	186080000	94072000	92009000			2374	87	2274	6921;6922	7550;7551	7551			2
IYASFNDTFVHVTDLSGK	Unmodified	2012.98	0.984357	87	P06367;P39516	RPS14A;RPS14B	40S ribosomal protein S14-A;40S ribosomal protein S14-B	yes	no	0	0	0	0	0	By MS/MS	By MS/MS	2	2	122.74	122.81	2;3	4.7687e-30	56671	b003p113_mut_tryp_S2_TR02	136.35	115.11	384360000	214980000	169370000			2843	87	2718	8503;8504;8505;8506	9309;9310	9310			2
FGSGFAPLDEALSR	Unmodified	1465.72	0.720143	88	P06633	HIS3	Imidazoleglycerol-phosphate dehydratase	yes	yes	0	0	0	0	0		By MS/MS		1	127.26	127.41	2	0.0030575	59435	b003p113_mut_tryp_S2_TR02	69.451	50.136	23732000	0	23732000			1546	88	1473	4582	5067	5067			1
ACVVYGGSPIGNQLR	Unmodified	1589.8	0.79841	89	P06634	DED1	ATP-dependent RNA helicase DED1	yes	yes	0	0	0	0	0	By matching	By MS/MS	1	1	96.595	96.67	2	0.0023953	42055	b003p113_mut_tryp_S2_TR02	69.349	59.861	17025000	9682400	7342600			37	89	37	79;80	74	74			1
DVPEPITEFTSPPLDGLLLENIK	Unmodified	2536.33	0.331237	89	P06634	DED1	ATP-dependent RNA helicase DED1	yes	yes	0	0	0	0	0	By MS/MS	By MS/MS	1	1	145.01	145.03	3	0.002022	69912	b003p113_mut_tryp_S2_TR02	51.503	44.226	27446000	12796000	14651000			845	89	815	2338;2339	2504;2505	2505			2
TGGFLFPVLSESFK	Unmodified	1527.8	0.797331	89	P06634	DED1	ATP-dependent RNA helicase DED1	yes	yes	0	0	0	0	0	By MS/MS	By MS/MS	1	1	135.96	135.98	2	0.0001355	64426	b003p113_mut_tryp_S2_TR01	90.146	82.341	38302000	18267000	20036000			5671	89	5341	17351;17352	19022;19023	19022			2
GLDIPNVTHVINYDLPSDVDDYVHR	Unmodified	2865.39	0.393336	89	P06634	DED1	ATP-dependent RNA helicase DED1	yes	yes	0	0	0	0	0	By MS/MS	By matching	1	1	127.15	127.23	4	0.06044	59197	b003p113_mut_tryp_S2_TR01	23.675	20.913	40652000	22105000	18547000			1937	89	1851	5753;5754	6358	6358			0
DLMACAQTGSGK	Unmodified	1237.54	0.543107	89	P06634;P24784	DED1;DBP1	ATP-dependent RNA helicase DED1;ATP-dependent RNA helicase DBP1	yes	no	0	0	0	0	0	By matching	By MS/MS	1	1	70.643	70.969	2	0.0066346	27230	b003p113_mut_tryp_S2_TR02	63.624	43.838	9129300	4120600	5008800			715	89	689	1940;1941	2041	2041			0
GCDLLVATPGR	Unmodified	1157.59	0.586292	89	P06634;P24784	DED1;DBP1	ATP-dependent RNA helicase DED1;ATP-dependent RNA helicase DBP1	yes	no	0	0	0	0	0	By MS/MS	By matching	1	1	89.919	90.044	2	0.0015105	38104	b003p113_mut_tryp_S2_TR01	84.213	75.267	16422000	7648300	8773800			1818	89	1733	5454;5455	6036	6036			1
PTTEFDFAK	Unmodified	1054.5	0.497126	90	P06738	GPH1	Glycogen phosphorylase	yes	yes	0	0	0	0	0	By MS/MS	By matching	1	1	89.548	89.674	2	0.037899	37960	b003p113_mut_tryp_S2_TR01	60.59	47.601	6297300	5924400	372920			4583	90	4323	14000;14001	15357	15357			1
ENDGVDIINR	Unmodified	1143.55	0.552015	90	P06738	GPH1	Glycogen phosphorylase	yes	yes	0	0	0	0	0	By MS/MS	By matching	1	1	80.99	81.265	2	0.022213	33223	b003p113_mut_tryp_S2_TR01	57.59	37.813	7388000	3127400	4260600			1244	90	1183	3564;3565	3923	3923			0
FIDHVETTLAR	Unmodified	1300.68	0.67755	90	P06738	GPH1	Glycogen phosphorylase	yes	yes	0	0	0	0	0	By MS/MS	By matching	1	1	78.507	78.782	3	0.0044395	31784	b003p113_mut_tryp_S2_TR01	55.452	40.576	14317000	8595700	5721600			1559	90	1486	4607;4608	5089	5089			1
LISETLNDPTEEYLLDMAK	Unmodified	2194.07	0.0715165	90	P06738	GPH1	Glycogen phosphorylase	yes	yes	0	0	0	0	0	By MS/MS	By matching	1	1	132.93	133.01	2	0.011633	62692	b003p113_mut_tryp_S2_TR01	52.555	43.734	18617000	7395100	11222000			3415	90	3259	10324;10325	11287	11287			1
PPASTSTTNDMITEEPTSPHQIPR	Unmodified	2606.23	0.228245	90	P06738	GPH1	Glycogen phosphorylase	yes	yes	0	0	0	0	0	By MS/MS	By MS/MS	1	1	83.473	83.699	3	0.0057283	34588	b003p113_mut_tryp_S2_TR02	42.612	34.222	22168000	8899300	13269000			4570	90	4311	13968;13969	15329;15330	15330			2
LEDVLDQEPDAGLGNGGLGR	Unmodified	2023.98	0.981062	90	P06738	GPH1	Glycogen phosphorylase	yes	yes	0	0	0	0	0	By MS/MS	By matching	1	1	121.66	121.73	3	0.0053152	55944	b003p113_mut_tryp_S2_TR01	36.481	27.227	22679000	12466000	10214000			3215	90	3066	9692;9693	10585	10585			1
AEIIIPASDLSEHISTAGTEASGTSNMK	Unmodified	2829.37	0.370218	90	P06738	GPH1	Glycogen phosphorylase	yes	yes	0	0	0	0	0	By matching	By MS/MS	1	1	115.52	115.59	3	0.057927	52683	b003p113_mut_tryp_S2_TR02	21.882	19.442	31491000	11940000	19551000			67	90	67	149;150	142	142			1
NEVQIPVTFYGYVDRPEGGK	Unmodified	2267.12	0.122247	90	P06738	GPH1	Glycogen phosphorylase	yes	yes	0	0	0	0	1	By MS/MS	By MS/MS	1	1	121.11	121.19	3	0.0023259	55748	b003p113_mut_tryp_S2_TR02	57.009	48.408	37420000	18565000	18855000			4198	90	3974	12902;12903	14179;14180	14180			0
TCLLIVFSK	Unmodified	1079.6	0.604903	91	P06780	RHO1	GTP-binding protein RHO1	yes	yes	0	0	0	0	0	By MS/MS	By matching	1	1	123.97	124.04	2	0.051407	57320	b003p113_mut_tryp_S2_TR01	55.549	47.318	25636000	15216000	10420000			5588	91	5261	17061;17062	18687	18687			1
LVIVGDGACGK	Unmodified	1087.57	0.56958	91	P06780	RHO1	GTP-binding protein RHO1	yes	yes	0	0	0	0	0	By MS/MS	By MS/MS	1	1	75.132	75.407	2	0.01275	29766	b003p113_mut_tryp_S2_TR02	65.305	30.497	29364000	15339000	14025000			3857	91	3678	11690;11691	12796;12797	12797			2
GQFPEVYVPTVFENYVADVEVDGR	Unmodified	2728.3	0.302062	91	P06780	RHO1	GTP-binding protein RHO1	yes	yes	0	0	0	0	0	By MS/MS	By MS/MS	1	1	141.39	141.42	3	1.6197e-07	67821	b003p113_mut_tryp_S2_TR02	89.365	80.278	39041000	18097000	20944000			2017	91	1927	5958;5959	6551;6552	6552			2
NDPQTIEQLR	Unmodified	1212.61	0.609865	91	P06780	RHO1	GTP-binding protein RHO1	yes	yes	0	0	0	0	0	By MS/MS	By MS/MS	1	1	74	74.326	2	0.00068521	29151	b003p113_mut_tryp_S2_TR02	115.7	99.817	47108000	25547000	21561000			4156	91	3939	12731;12732	13977;13978	13978			2
RVELALWDTAGQEDYDR	Unmodified	2035.96	0.959933	91	P06780	RHO1	GTP-binding protein RHO1	yes	yes	0	0	0	0	1	By MS/MS	By MS/MS	1	1	114.55	114.63	3	1.4744e-11	51823	b003p113_mut_tryp_S2_TR01	98.165	95.566	62002000	28637000	33365000			4959	91	4649	15162;15163	16563;16564	16563			2
GQFPEVYVPTVFENYVADVEVDGRR	Unmodified	2884.4	0.403173	91	P06780	RHO1	GTP-binding protein RHO1	yes	yes	0	0	0	0	1	By MS/MS	By MS/MS	1	1	99.007	99.083	4	0.056007	43053	b003p113_mut_tryp_S2_TR01	18.497	12.879	9673900000	4076100000	5597800000			2018	91	1928	5960;5961	6553;6554	6553			2
DEIYESLESSEDTPAFNEIR	Unmodified	2343.04	0.0390304	92	P06782	SNF1	Carbon catabolite-derepressing protein kinase	yes	yes	0	0	0	0	0	By matching	By MS/MS	1	1	129.1	129.18	2	0.0012986	60519	b003p113_mut_tryp_S2_TR02	67.115	55.2	28617000	13177000	15440000			572	92	552	1557;1558	1631	1631			1
SVSDELDTFLSQSPPTFQQQSK	Unmodified	2468.17	0.170713	92	P06782	SNF1	Carbon catabolite-derepressing protein kinase	yes	yes	0	0	0	0	0	By MS/MS	By matching	1	1	133.14	133.21	3	0.0021537	62776	b003p113_mut_tryp_S2_TR01	39.188	36.347	44484000	22896000	21589000			5506	92	5181	16843;16844	18431	18431			1
NISNGVYTLPK	Unmodified	1204.65	0.645187	92	P06782	SNF1	Carbon catabolite-derepressing protein kinase	yes	yes	0	0	0	0	0	By MS/MS	By MS/MS	1	1	87.763	87.938	2	0.015829	36918	b003p113_mut_tryp_S2_TR01	63.283	42.954	46900000	21916000	24984000			4293	92	4052	13229;13230	14584;14585	14584			2
RLPFDDESIPVLFK	Unmodified	1674.9	0.898108	92	P06782	SNF1	Carbon catabolite-derepressing protein kinase	yes	yes	0	0	0	0	1	By MS/MS	By MS/MS	1	1	128.18	128.26	3	1.1596e-05	60015	b003p113_mut_tryp_S2_TR02	77.776	67.131	55786000	29549000	26236000			4930	92	4622	15084;15085	16496;16497	16497			2
TSCGSPNYAAPEVISGK	Unmodified	1736.8	0.803949	92	P06782	SNF1	Carbon catabolite-derepressing protein kinase	yes	yes	0	0	0	0	0	By MS/MS	By MS/MS	1	1	84.603	84.829	2	0.0045993	35196	b003p113_mut_tryp_S2_TR01	63.662	47.285	81969000	40346000	41623000			5896	92	5557	17891;17892	19529;19530	19529			2
DLKPENLLLDEHLNVK	Unmodified	1889.03	0.0258274	92	P06782	SNF1	Carbon catabolite-derepressing protein kinase	yes	yes	0	0	0	0	1	By MS/MS	By MS/MS	1	1	112.1	112.17	4	2.9696e-07	50495	b003p113_mut_tryp_S2_TR01	101.53	95.092	82474000	35931000	46543000			702	92	676	1911;1912	2012;2013;2014;2015	2013			4
FDGWESSYGDDTTVSNISEDEMSTFSAYPFLHLTTK	Unmodified	4076.78	0.778589	92	P06782	SNF1	Carbon catabolite-derepressing protein kinase	yes	yes	0	0	0	0	0	By MS/MS	By MS/MS	1	1	138.44	138.46	3	6.433e-08	66148	b003p113_mut_tryp_S2_TR02	66.461	64.916	86685000	39923000	46762000			1483	92	1412	4293;4294	4667;4668;4669	4669			3
FLSPGAAGLIK	Unmodified	1072.63	0.628081	92	P06782	SNF1	Carbon catabolite-derepressing protein kinase	yes	yes	0	0	0	0	0	By matching	By MS/MS	1	1	103.66	103.79	2	0.0039398	45944	b003p113_mut_tryp_S2_TR02	76.679	53.898	94984000	45868000	49116000			1628	92	1552	4882;4883	5414	5414			1
VDLPEYLLPPDLKPHPEEENENNDSKK	Unmodified	3158.54	0.540789	92	P06782	SNF1	Carbon catabolite-derepressing protein kinase	yes	yes	0	0	0	0	2	By MS/MS	By MS/MS	1	1	114.46	114.53	5	4.8546e-05	51769	b003p113_mut_tryp_S2_TR01	54.167	48.137	97684000	41829000	55855000			6083	92	5737	18316;18317	19956;19957	19956			2
ISIHEIMQDDWFK	Unmodified	1660.79	0.791928	92	P06782	SNF1	Carbon catabolite-derepressing protein kinase	yes	yes	0	0	0	0	0	By MS/MS	By MS/MS	1	1	127.37	127.44	3	1.8564e-16	59300	b003p113_mut_tryp_S2_TR01	143.86	131.94	140460000	71837000	68627000			2717	92	2599	8017;8018	8720;8721	8720			2
TYHQSPFMDQYKEEDSTVSILPTSLPQIHR	Unmodified	3546.71	0.708933	92	P06782	SNF1	Carbon catabolite-derepressing protein kinase	yes	yes	0	0	0	0	1	By matching	By MS/MS	1	1	118.87	118.94	5	0.023217	54473	b003p113_mut_tryp_S2_TR02	35.572	33.59	151310000	75178000	76131000			6004	92	5663	18149;18150	19791	19791			0
SSLADGAHIGNYQIVK	Unmodified	1671.86	0.858034	92	P06782	SNF1	Carbon catabolite-derepressing protein kinase	yes	yes	0	0	0	0	0	By MS/MS	By MS/MS	2	2	91.792	91.917	2;3	1.8093e-05	39153	b003p113_mut_tryp_S2_TR01	99.215	90.108	170260000	92327000	77931000			5400	92	5076	16609;16610;16611;16612	18212;18213;18214;18215	18213			4
NLGAEWAKPSEEDLWTIK	Unmodified	2086.04	0.0371204	92	P06782	SNF1	Carbon catabolite-derepressing protein kinase	yes	yes	0	0	0	0	1	By MS/MS	By MS/MS	1	1	122.17	122.25	3	4.2674e-17	56376	b003p113_mut_tryp_S2_TR02	112.74	95.857	176820000	83769000	93052000			4329	92	4087	13314;13315	14665;14666	14666			2
FFQQIISAVEYCHR	Unmodified	1796.87	0.866824	92	P06782	SNF1	Carbon catabolite-derepressing protein kinase	yes	yes	0	0	0	0	0	By MS/MS	By MS/MS	1	1	123.13	123.2	3	0.00020647	56924	b003p113_mut_tryp_S2_TR02	82.515	65.831	229160000	113490000	115670000			1524	92	1451	4538;4539	5029;5030	5030			2
HVLTSIGEK	Unmodified	982.545	0.544745	93	P06787	CMD1	Calmodulin	yes	yes	0	0	0	0	0	By MS/MS	By MS/MS	1	1	50.517	50.642	2	0.0026844	15839	b003p113_mut_tryp_S2_TR02	90.657	80.242	18871000	9207100	9664300			2286	93	2191	6707;6708	7339;7340	7340			2
EVSDGSGEINIQQFAALLSK	Unmodified	2105.06	0.0640634	93	P06787	CMD1	Calmodulin	yes	yes	0	0	0	0	0	By MS/MS	By MS/MS	2	2	138.34	138.36	2;3	2.1752e-05	65789	b003p113_mut_tryp_S2_TR01	102.64	90.277	61681000	30905000	30775000			1397	93	1330	4013;4014;4015;4016	4385;4386	4385			2
TLVGVSHTNEEVR	Unmodified	1439.74	0.736856	94	P07143	CYT1	Cytochrome c1, heme protein, mitochondrial	yes	yes	0	0	0	0	0	By MS/MS	By MS/MS	1	1	56.229	56.58	3	3.4264e-11	19080	b003p113_mut_tryp_S2_TR01	100.55	80.456	13793000	0	13793000			5806	94	5471	17699;17700	19351;19352	19351			2
APSGLDQSR	Unmodified	929.457	0.456658	95	P07149	FAS1	Fatty acid synthase subunit beta;3-hydroxyacyl-[acyl-carrier-protein] dehydratase;Enoyl-[acyl-carrier-protein] reductase [NADH];[Acyl-carrier-protein] acetyltransferase;[Acyl-carrier-protein] malonyltransferase;S-acyl fatty acid synthase thioesterase	yes	yes	0	0	0	0	0	By matching	By MS/MS	1	1	43.027	43.252	2	0.0079535	11462	b003p113_mut_tryp_S2_TR02	78.516	68.048	7070100	1972700	5097400			321	95	307	894;895	977	977			1
VSGDLNPIHVSR	Unmodified	1292.68	0.683698	95	P07149	FAS1	Fatty acid synthase subunit beta;3-hydroxyacyl-[acyl-carrier-protein] dehydratase;Enoyl-[acyl-carrier-protein] reductase [NADH];[Acyl-carrier-protein] acetyltransferase;[Acyl-carrier-protein] malonyltransferase;S-acyl fatty acid synthase thioesterase	yes	yes	0	0	0	0	0	By matching	By MS/MS	1	1	71.315	71.641	2	0.0063755	27574	b003p113_mut_tryp_S2_TR02	64.297	52.071	7722400	3619500	4103000			6412	95	6052	19210;19211	20853	20853			0
MFVSNPIR	Unmodified	962.501	0.500772	95	P07149	FAS1	Fatty acid synthase subunit beta;3-hydroxyacyl-[acyl-carrier-protein] dehydratase;Enoyl-[acyl-carrier-protein] reductase [NADH];[Acyl-carrier-protein] acetyltransferase;[Acyl-carrier-protein] malonyltransferase;S-acyl fatty acid synthase thioesterase	yes	yes	0	0	0	0	0	By MS/MS		1		86.357	86.357	2	0.0033668	36087	b003p113_mut_tryp_S2_TR01	97.068	75.914	12546000	12546000	0			3978	95	3788	12170	13361	13361			1
SIMDGIHDGHIK	Unmodified	1321.64	0.64487	95	P07149	FAS1	Fatty acid synthase subunit beta;3-hydroxyacyl-[acyl-carrier-protein] dehydratase;Enoyl-[acyl-carrier-protein] reductase [NADH];[Acyl-carrier-protein] acetyltransferase;[Acyl-carrier-protein] malonyltransferase;S-acyl fatty acid synthase thioesterase	yes	yes	0	0	0	0	0	By matching	By MS/MS	1	1	67.415	67.741	3	0.00074281	25400	b003p113_mut_tryp_S2_TR02	78.692	67.787	12576000	5072600	7503800			5146	95	4835	15606;15607	17001	17001			1
NLVVSGPPQSLYGLNLTLR	Unmodified	2040.14	0.136775	95	P07149	FAS1	Fatty acid synthase subunit beta;3-hydroxyacyl-[acyl-carrier-protein] dehydratase;Enoyl-[acyl-carrier-protein] reductase [NADH];[Acyl-carrier-protein] acetyltransferase;[Acyl-carrier-protein] malonyltransferase;S-acyl fatty acid synthase thioesterase	yes	yes	0	0	0	0	0		By MS/MS		1	131.24	131.39	3	0.003344	61853	b003p113_mut_tryp_S2_TR02	52.814	42.673	12692000	0	12692000			4357	95	4115	13366	14711	14711			1
KPTGGIVTVR	Unmodified	1026.62	0.618579	95	P07149	FAS1	Fatty acid synthase subunit beta;3-hydroxyacyl-[acyl-carrier-protein] dehydratase;Enoyl-[acyl-carrier-protein] reductase [NADH];[Acyl-carrier-protein] acetyltransferase;[Acyl-carrier-protein] malonyltransferase;S-acyl fatty acid synthase thioesterase	yes	yes	0	0	0	0	1	By MS/MS	By matching	1	1	47.984	48.159	2	0.036619	14274	b003p113_mut_tryp_S2_TR01	60.59	33.988	15297000	6756300	8540400			3023	95	2883	9140;9141	10055	10055			1
LVPTLEAK	Unmodified	869.522	0.522219	95	P07149	FAS1	Fatty acid synthase subunit beta;3-hydroxyacyl-[acyl-carrier-protein] dehydratase;Enoyl-[acyl-carrier-protein] reductase [NADH];[Acyl-carrier-protein] acetyltransferase;[Acyl-carrier-protein] malonyltransferase;S-acyl fatty acid synthase thioesterase	yes	yes	0	0	0	0	0	By MS/MS	By MS/MS	1	1	73.335	73.661	2	0.026889	28826	b003p113_mut_tryp_S2_TR01	67.032	40.07	15524000	7603500	7920000			3876	95	3694	11770;11771	12889;12890	12889			2
NPNWLEEYHPK	Unmodified	1425.67	0.667714	95	P07149	FAS1	Fatty acid synthase subunit beta;3-hydroxyacyl-[acyl-carrier-protein] dehydratase;Enoyl-[acyl-carrier-protein] reductase [NADH];[Acyl-carrier-protein] acetyltransferase;[Acyl-carrier-protein] malonyltransferase;S-acyl fatty acid synthase thioesterase	yes	yes	0	0	0	0	0	By matching	By MS/MS	1	1	87.878	88.053	3	0.0091899	37098	b003p113_mut_tryp_S2_TR02	54.259	39.228	15634000	8146800	7487000			4397	95	4152	13529;13530	14899	14899			1
ALAGSEINWR	Unmodified	1115.57	0.572357	95	P07149	FAS1	Fatty acid synthase subunit beta;3-hydroxyacyl-[acyl-carrier-protein] dehydratase;Enoyl-[acyl-carrier-protein] reductase [NADH];[Acyl-carrier-protein] acetyltransferase;[Acyl-carrier-protein] malonyltransferase;S-acyl fatty acid synthase thioesterase	yes	yes	0	0	0	0	0	By MS/MS	By MS/MS	1	1	90.97	91.221	2	0.00038143	38763	b003p113_mut_tryp_S2_TR01	92.439	65.837	17059000	0	17059000			215	95	204	633;634	716;717	716			2
VFNAYPAAR	Unmodified	1007.52	0.518865	95	P07149	FAS1	Fatty acid synthase subunit beta;3-hydroxyacyl-[acyl-carrier-protein] dehydratase;Enoyl-[acyl-carrier-protein] reductase [NADH];[Acyl-carrier-protein] acetyltransferase;[Acyl-carrier-protein] malonyltransferase;S-acyl fatty acid synthase thioesterase	yes	yes	0	0	0	0	0	By MS/MS	By matching	1	1	70.885	71.21	2	0.0061932	27380	b003p113_mut_tryp_S2_TR01	84.244	66.208	20133000	7816600	12316000			6144	95	5794	18463;18464	20093	20093			0
YIPNLTAKPFQVTK	Unmodified	1618.91	0.908278	95	P07149	FAS1	Fatty acid synthase subunit beta;3-hydroxyacyl-[acyl-carrier-protein] dehydratase;Enoyl-[acyl-carrier-protein] reductase [NADH];[Acyl-carrier-protein] acetyltransferase;[Acyl-carrier-protein] malonyltransferase;S-acyl fatty acid synthase thioesterase	yes	yes	0	0	0	0	1	By MS/MS	By matching	1	1	98.069	98.144	3	0.026428	42513	b003p113_mut_tryp_S2_TR01	44.457	37.226	23051000	10334000	12717000			6742	95	6370	20181;20182	21830	21830			1
HFASYANLPGTITHGMFSSASVR	Unmodified	2450.18	0.180113	95	P07149	FAS1	Fatty acid synthase subunit beta;3-hydroxyacyl-[acyl-carrier-protein] dehydratase;Enoyl-[acyl-carrier-protein] reductase [NADH];[Acyl-carrier-protein] acetyltransferase;[Acyl-carrier-protein] malonyltransferase;S-acyl fatty acid synthase thioesterase	yes	yes	0	0	0	0	0	By matching	By MS/MS	1	1	113.88	113.95	4	1.543e-05	51706	b003p113_mut_tryp_S2_TR02	79.635	72.359	23503000	7053200	16449000			2181	95	2089	6443;6444	7074	7074			1
QVEISLVNGAK	Unmodified	1156.65	0.645187	95	P07149	FAS1	Fatty acid synthase subunit beta;3-hydroxyacyl-[acyl-carrier-protein] dehydratase;Enoyl-[acyl-carrier-protein] reductase [NADH];[Acyl-carrier-protein] acetyltransferase;[Acyl-carrier-protein] malonyltransferase;S-acyl fatty acid synthase thioesterase	yes	yes	0	0	0	0	0	By MS/MS	By MS/MS	1	1	87.499	87.675	2	5.8076e-07	36890	b003p113_mut_tryp_S2_TR02	131.44	91.438	24616000	13019000	11597000			4857	95	4553	14875;14876	16281;16282	16282			2
SLSLEEVEGHLFEIIDEASK	Unmodified	2244.12	0.116159	95	P07149	FAS1	Fatty acid synthase subunit beta;3-hydroxyacyl-[acyl-carrier-protein] dehydratase;Enoyl-[acyl-carrier-protein] reductase [NADH];[Acyl-carrier-protein] acetyltransferase;[Acyl-carrier-protein] malonyltransferase;S-acyl fatty acid synthase thioesterase	yes	yes	0	0	0	0	0	By MS/MS	By matching	1	1	141.11	141.14	3	0.045829	67425	b003p113_mut_tryp_S2_TR01	29.126	20.194	26055000	13364000	12691000			5263	95	4948	16169;16170	17743	17743			1
EYFQDVYDLTGSEPIK	Unmodified	1902.89	0.888725	95	P07149	FAS1	Fatty acid synthase subunit beta;3-hydroxyacyl-[acyl-carrier-protein] dehydratase;Enoyl-[acyl-carrier-protein] reductase [NADH];[Acyl-carrier-protein] acetyltransferase;[Acyl-carrier-protein] malonyltransferase;S-acyl fatty acid synthase thioesterase	yes	yes	0	0	0	0	0	By MS/MS	By MS/MS	1	1	127.91	127.98	2	4.5595e-05	59822	b003p113_mut_tryp_S2_TR02	96.64	82.405	27441000	14743000	12698000			1423	95	1353	4157;4158	4547;4548	4548			2
EINEHSTSYTFR	Unmodified	1482.67	0.673921	95	P07149	FAS1	Fatty acid synthase subunit beta;3-hydroxyacyl-[acyl-carrier-protein] dehydratase;Enoyl-[acyl-carrier-protein] reductase [NADH];[Acyl-carrier-protein] acetyltransferase;[Acyl-carrier-protein] malonyltransferase;S-acyl fatty acid synthase thioesterase	yes	yes	0	0	0	0	0	By MS/MS	By MS/MS	1	1	64.614	64.94	3	0.00074281	23897	b003p113_mut_tryp_S2_TR01	78.692	69.992	28650000	16734000	11917000			1105	95	1053	3142;3143	3423;3424	3423			2
EYFQDVYDLTGSEPIKEIIDNWEK	Unmodified	2930.39	0.386185	95	P07149	FAS1	Fatty acid synthase subunit beta;3-hydroxyacyl-[acyl-carrier-protein] dehydratase;Enoyl-[acyl-carrier-protein] reductase [NADH];[Acyl-carrier-protein] acetyltransferase;[Acyl-carrier-protein] malonyltransferase;S-acyl fatty acid synthase thioesterase	yes	yes	0	0	0	0	1	By matching	By MS/MS	1	1	140.45	140.48	3	5.7036e-05	67200	b003p113_mut_tryp_S2_TR02	69.133	62.334	30168000	15923000	14244000			1424	95	1354	4159;4160	4549	4549			1
GYTCQFVDMVLPNTALK	Unmodified	1955.95	0.948505	95	P07149	FAS1	Fatty acid synthase subunit beta;3-hydroxyacyl-[acyl-carrier-protein] dehydratase;Enoyl-[acyl-carrier-protein] reductase [NADH];[Acyl-carrier-protein] acetyltransferase;[Acyl-carrier-protein] malonyltransferase;S-acyl fatty acid synthase thioesterase	yes	yes	0	0	0	0	0	By MS/MS		1		130.43	130.43	2	0.0017164	61124	b003p113_mut_tryp_S2_TR01	68.809	54.574	33302000	33302000	0			2155	95	2063	6385	7011	7011			1
FDYPPMPFDGFLFGSR	Unmodified	1891.86	0.860342	95	P07149	FAS1	Fatty acid synthase subunit beta;3-hydroxyacyl-[acyl-carrier-protein] dehydratase;Enoyl-[acyl-carrier-protein] reductase [NADH];[Acyl-carrier-protein] acetyltransferase;[Acyl-carrier-protein] malonyltransferase;S-acyl fatty acid synthase thioesterase	yes	yes	0	0	0	0	0	By MS/MS	By matching	1	1	143.31	143.34	2	0.0094902	68760	b003p113_mut_tryp_S2_TR01	60.628	54.786	36146000	23573000	12573000			1491	95	1420	4312;4313	4684	4684			1
EFDETIFNLPK	Unmodified	1351.67	0.665982	95	P07149	FAS1	Fatty acid synthase subunit beta;3-hydroxyacyl-[acyl-carrier-protein] dehydratase;Enoyl-[acyl-carrier-protein] reductase [NADH];[Acyl-carrier-protein] acetyltransferase;[Acyl-carrier-protein] malonyltransferase;S-acyl fatty acid synthase thioesterase	yes	yes	0	0	0	0	0		By MS/MS		1	128.62	128.77	2	0.00025803	60262	b003p113_mut_tryp_S2_TR02	100.98	70.817	36461000	0	36461000			1004	95	958	2844	3104	3104			1
VFKPSQGMVVEISNGNTSSK	Unmodified	2108.06	0.0572039	95	P07149	FAS1	Fatty acid synthase subunit beta;3-hydroxyacyl-[acyl-carrier-protein] dehydratase;Enoyl-[acyl-carrier-protein] reductase [NADH];[Acyl-carrier-protein] acetyltransferase;[Acyl-carrier-protein] malonyltransferase;S-acyl fatty acid synthase thioesterase	yes	yes	0	0	0	0	1	By MS/MS	By MS/MS	1	1	86.033	86.259	3	5.8521e-06	35985	b003p113_mut_tryp_S2_TR01	66.644	61.934	36737000	21656000	15081000			6141	95	5791	18458;18459	20088;20089	20088			2
TCILHGPVAAQFTK	Unmodified	1541.8	0.802433	95	P07149	FAS1	Fatty acid synthase subunit beta;3-hydroxyacyl-[acyl-carrier-protein] dehydratase;Enoyl-[acyl-carrier-protein] reductase [NADH];[Acyl-carrier-protein] acetyltransferase;[Acyl-carrier-protein] malonyltransferase;S-acyl fatty acid synthase thioesterase	yes	yes	0	0	0	0	0	By matching	By MS/MS	1	1	85.91	86.136	3	0.0006781	35905	b003p113_mut_tryp_S2_TR02	73.802	60.665	39277000	5843800	33433000			5587	95	5260	17059;17060	18686	18686			1
IDIIELQK	Unmodified	970.57	0.569897	95	P07149	FAS1	Fatty acid synthase subunit beta;3-hydroxyacyl-[acyl-carrier-protein] dehydratase;Enoyl-[acyl-carrier-protein] reductase [NADH];[Acyl-carrier-protein] acetyltransferase;[Acyl-carrier-protein] malonyltransferase;S-acyl fatty acid synthase thioesterase	yes	yes	0	0	0	0	0	By MS/MS	By MS/MS	1	1	103.94	104.07	2	0.00073971	45903	b003p113_mut_tryp_S2_TR01	121.99	44.931	43239000	23070000	20169000			2345	95	2246	6849;6850	7473;7474	7473			2
STNSWFDVTWR	Unmodified	1397.64	0.636414	95	P07149	FAS1	Fatty acid synthase subunit beta;3-hydroxyacyl-[acyl-carrier-protein] dehydratase;Enoyl-[acyl-carrier-protein] reductase [NADH];[Acyl-carrier-protein] acetyltransferase;[Acyl-carrier-protein] malonyltransferase;S-acyl fatty acid synthase thioesterase	yes	yes	0	0	0	0	0	By MS/MS	By MS/MS	1	1	128.17	128.24	2	4.529e-08	59783	b003p113_mut_tryp_S2_TR01	172.59	135.83	43869000	21602000	22267000			5459	95	5134	16736;16737	18327;18328	18327			2
IRENYSAMIFETIVDGK	Unmodified	1984.99	0.992813	95	P07149	FAS1	Fatty acid synthase subunit beta;3-hydroxyacyl-[acyl-carrier-protein] dehydratase;Enoyl-[acyl-carrier-protein] reductase [NADH];[Acyl-carrier-protein] acetyltransferase;[Acyl-carrier-protein] malonyltransferase;S-acyl fatty acid synthase thioesterase	yes	yes	0	0	0	0	1	By matching	By MS/MS	1	1	127.3	127.38	3	0.00065352	59457	b003p113_mut_tryp_S2_TR02	69.125	51.637	44575000	23133000	21441000			2700	95	2582	7981;7982	8691	8691			1
AHPNFPIALQWTGGR	Unmodified	1663.86	0.858309	95	P07149	FAS1	Fatty acid synthase subunit beta;3-hydroxyacyl-[acyl-carrier-protein] dehydratase;Enoyl-[acyl-carrier-protein] reductase [NADH];[Acyl-carrier-protein] acetyltransferase;[Acyl-carrier-protein] malonyltransferase;S-acyl fatty acid synthase thioesterase	yes	yes	0	0	0	0	0	By MS/MS	By MS/MS	1	1	115.88	115.95	3	1.237e-07	52566	b003p113_mut_tryp_S2_TR01	95.981	82.863	45603000	23011000	22592000			152	95	141	485;486	574;575	574			2
ENIIQMEMIENR	Unmodified	1518.72	0.717049	95	P07149	FAS1	Fatty acid synthase subunit beta;3-hydroxyacyl-[acyl-carrier-protein] dehydratase;Enoyl-[acyl-carrier-protein] reductase [NADH];[Acyl-carrier-protein] acetyltransferase;[Acyl-carrier-protein] malonyltransferase;S-acyl fatty acid synthase thioesterase	yes	yes	0	0	0	0	0	By MS/MS	By MS/MS	1	1	119.99	120.07	2	0.0042389	55052	b003p113_mut_tryp_S2_TR02	83.31	72.786	49379000	25986000	23394000			1251	95	1189	3598;3599	3977;3978	3978			0
GLLSATQFTQPALTLMEK	Unmodified	1948.03	0.0339493	95	P07149	FAS1	Fatty acid synthase subunit beta;3-hydroxyacyl-[acyl-carrier-protein] dehydratase;Enoyl-[acyl-carrier-protein] reductase [NADH];[Acyl-carrier-protein] acetyltransferase;[Acyl-carrier-protein] malonyltransferase;S-acyl fatty acid synthase thioesterase	yes	yes	0	0	0	0	0	By MS/MS	By matching	1	1	132.21	132.29	2	0.0041201	62211	b003p113_mut_tryp_S2_TR01	62.891	49.911	52082000	31063000	21018000			1954	95	1868	5787;5788	6387	6387			1
IVDVVGTLSR	Unmodified	1057.61	0.613159	95	P07149	FAS1	Fatty acid synthase subunit beta;3-hydroxyacyl-[acyl-carrier-protein] dehydratase;Enoyl-[acyl-carrier-protein] reductase [NADH];[Acyl-carrier-protein] acetyltransferase;[Acyl-carrier-protein] malonyltransferase;S-acyl fatty acid synthase thioesterase	yes	yes	0	0	0	0	0	By MS/MS	By MS/MS	1	1	99.926	100	2	0.00012983	43821	b003p113_mut_tryp_S2_TR02	112.84	68.395	53802000	25354000	28447000			2795	95	2671	8390;8391	9203;9204	9204			2
GNYTDFENTFQK	Unmodified	1462.64	0.636473	95	P07149	FAS1	Fatty acid synthase subunit beta;3-hydroxyacyl-[acyl-carrier-protein] dehydratase;Enoyl-[acyl-carrier-protein] reductase [NADH];[Acyl-carrier-protein] acetyltransferase;[Acyl-carrier-protein] malonyltransferase;S-acyl fatty acid synthase thioesterase	yes	yes	0	0	0	0	0	By MS/MS	By MS/MS	1	1	101.25	101.32	2	3.7896e-05	44579	b003p113_mut_tryp_S2_TR02	112.3	97.622	58276000	29527000	28749000			1999	95	1912	5887;5888	6479;6480	6480			2
LLQENDTTLVK	Unmodified	1272.69	0.692532	95	P07149	FAS1	Fatty acid synthase subunit beta;3-hydroxyacyl-[acyl-carrier-protein] dehydratase;Enoyl-[acyl-carrier-protein] reductase [NADH];[Acyl-carrier-protein] acetyltransferase;[Acyl-carrier-protein] malonyltransferase;S-acyl fatty acid synthase thioesterase	yes	yes	0	0	0	0	0	By MS/MS	By MS/MS	1	1	81.346	81.621	2	6.9864e-08	33418	b003p113_mut_tryp_S2_TR01	142.92	95.725	58640000	29122000	29518000			3527	95	3368	10598;10599	11530;11531	11530			2
ILPEPTEGFAADDEPTTPAELVGK	Unmodified	2496.23	0.227166	95	P07149	FAS1	Fatty acid synthase subunit beta;3-hydroxyacyl-[acyl-carrier-protein] dehydratase;Enoyl-[acyl-carrier-protein] reductase [NADH];[Acyl-carrier-protein] acetyltransferase;[Acyl-carrier-protein] malonyltransferase;S-acyl fatty acid synthase thioesterase	yes	yes	0	0	0	0	0	By MS/MS	By MS/MS	1	1	126.14	126.21	2	1.7417e-07	58768	b003p113_mut_tryp_S2_TR02	96.993	86.796	58966000	32303000	26662000			2595	95	2483	7651;7652	8352;8353	8353			2
DLYQTYHVLVGDLIK	Unmodified	1775.95	0.945786	95	P07149	FAS1	Fatty acid synthase subunit beta;3-hydroxyacyl-[acyl-carrier-protein] dehydratase;Enoyl-[acyl-carrier-protein] reductase [NADH];[Acyl-carrier-protein] acetyltransferase;[Acyl-carrier-protein] malonyltransferase;S-acyl fatty acid synthase thioesterase	yes	yes	0	0	0	0	0	By MS/MS	By MS/MS	2	1	134.83	134.84	2;3	3.5861e-07	63790	b003p113_mut_tryp_S2_TR01	90.367	73.428	59814000	48779000	11035000			738	95	712	1991;1992;1993	2090;2091;2092	2091			2
LLGFTPGELR	Unmodified	1101.62	0.618244	95	P07149	FAS1	Fatty acid synthase subunit beta;3-hydroxyacyl-[acyl-carrier-protein] dehydratase;Enoyl-[acyl-carrier-protein] reductase [NADH];[Acyl-carrier-protein] acetyltransferase;[Acyl-carrier-protein] malonyltransferase;S-acyl fatty acid synthase thioesterase	yes	yes	0	0	0	0	0	By MS/MS	By matching	1	1	118.51	118.59	2	0.0043866	54177	b003p113_mut_tryp_S2_TR01	79.906	47.972	62735000	33254000	29481000			3485	95	3327	10465;10466	11408	11408			1
TMDGKPVSLPLLYNFNPDNGFAPISEVMEDR	Unmodified	3465.66	0.658478	95	P07149	FAS1	Fatty acid synthase subunit beta;3-hydroxyacyl-[acyl-carrier-protein] dehydratase;Enoyl-[acyl-carrier-protein] reductase [NADH];[Acyl-carrier-protein] acetyltransferase;[Acyl-carrier-protein] malonyltransferase;S-acyl fatty acid synthase thioesterase	yes	yes	0	0	0	0	1	By MS/MS	By MS/MS	1	1	138.64	138.66	3	1.3245e-09	66280	b003p113_mut_tryp_S2_TR02	72.292	62.322	69339000	32047000	37292000			5813	95	5478	17712;17713	19363;19364	19364			2
ALIENWAADSVSSR	Unmodified	1517.75	0.747421	95	P07149	FAS1	Fatty acid synthase subunit beta;3-hydroxyacyl-[acyl-carrier-protein] dehydratase;Enoyl-[acyl-carrier-protein] reductase [NADH];[Acyl-carrier-protein] acetyltransferase;[Acyl-carrier-protein] malonyltransferase;S-acyl fatty acid synthase thioesterase	yes	yes	0	0	0	0	0	By MS/MS	By MS/MS	1	1	112.65	112.72	2	0.00011315	50949	b003p113_mut_tryp_S2_TR02	91.961	62.218	71393000	38303000	33090000			247	95	236	701;702	779;780	780			1
AIFPNTVDGDLLK	Unmodified	1401.75	0.750381	95	P07149	FAS1	Fatty acid synthase subunit beta;3-hydroxyacyl-[acyl-carrier-protein] dehydratase;Enoyl-[acyl-carrier-protein] reductase [NADH];[Acyl-carrier-protein] acetyltransferase;[Acyl-carrier-protein] malonyltransferase;S-acyl fatty acid synthase thioesterase	yes	yes	0	0	0	0	0	By MS/MS	By MS/MS	1	1	124.41	124.49	2	2.4341e-05	57518	b003p113_mut_tryp_S2_TR01	120.68	99.31	79292000	40553000	38739000			171	95	160	530;531	621;622	621			2
TLSLIQSYSLLDKPDEAIEK	Unmodified	2262.2	0.199494	95	P07149	FAS1	Fatty acid synthase subunit beta;3-hydroxyacyl-[acyl-carrier-protein] dehydratase;Enoyl-[acyl-carrier-protein] reductase [NADH];[Acyl-carrier-protein] acetyltransferase;[Acyl-carrier-protein] malonyltransferase;S-acyl fatty acid synthase thioesterase	yes	yes	0	0	0	0	1	By MS/MS	By MS/MS	1	1	124.19	124.27	3	1.5616e-08	57413	b003p113_mut_tryp_S2_TR01	107.3	98.477	86006000	39295000	46711000			5796	95	5461	17670;17671	19320;19321	19320			2
DLATMTYEEVAK	Unmodified	1369.64	0.643532	95	P07149	FAS1	Fatty acid synthase subunit beta;3-hydroxyacyl-[acyl-carrier-protein] dehydratase;Enoyl-[acyl-carrier-protein] reductase [NADH];[Acyl-carrier-protein] acetyltransferase;[Acyl-carrier-protein] malonyltransferase;S-acyl fatty acid synthase thioesterase	yes	yes	0	0	0	0	0	By MS/MS	By MS/MS	1	1	120.9	120.97	2	2.5013e-06	55491	b003p113_mut_tryp_S2_TR01	121.83	89.896	86231000	42924000	43306000			687	95	663	1844;1845	1892;1893	1892			2
MIPGAKPLQVGDVVSTTAVIESVVNQPTGK	Unmodified	3034.64	0.637272	95	P07149	FAS1	Fatty acid synthase subunit beta;3-hydroxyacyl-[acyl-carrier-protein] dehydratase;Enoyl-[acyl-carrier-protein] reductase [NADH];[Acyl-carrier-protein] acetyltransferase;[Acyl-carrier-protein] malonyltransferase;S-acyl fatty acid synthase thioesterase	yes	yes	0	0	0	0	1	By MS/MS	By MS/MS	1	1	130.31	130.38	3	6.0689e-06	61071	b003p113_mut_tryp_S2_TR01	62.848	60.353	86774000	24223000	62551000			3995	95	3800	12235;12236	13435;13436	13435			2
PLQVGDVVSTTAVIESVVNQPTGK	Unmodified	2437.31	0.306419	95	P07149	FAS1	Fatty acid synthase subunit beta;3-hydroxyacyl-[acyl-carrier-protein] dehydratase;Enoyl-[acyl-carrier-protein] reductase [NADH];[Acyl-carrier-protein] acetyltransferase;[Acyl-carrier-protein] malonyltransferase;S-acyl fatty acid synthase thioesterase	yes	yes	0	0	0	0	0	By MS/MS	By MS/MS	1	1	135.04	135.07	3	3.0017e-51	64031	b003p113_mut_tryp_S2_TR02	139.28	135.86	92921000	30503000	62417000			4562	95	4303	13951;13952	15313;15314	15314			2
EVYDFTHAVGNNCEDFVSRPDR	Unmodified	2626.15	0.150663	95	P07149	FAS1	Fatty acid synthase subunit beta;3-hydroxyacyl-[acyl-carrier-protein] dehydratase;Enoyl-[acyl-carrier-protein] reductase [NADH];[Acyl-carrier-protein] acetyltransferase;[Acyl-carrier-protein] malonyltransferase;S-acyl fatty acid synthase thioesterase	yes	yes	0	0	0	0	1	By MS/MS	By matching	1	1	102.84	102.96	4	5.1394e-05	45326	b003p113_mut_tryp_S2_TR01	73.405	65.316	99161000	45409000	53752000			1405	95	1338	4034;4035	4403	4403			1
TVVTLSEPVQGELKPTVILK	Unmodified	2150.26	0.256221	95	P07149	FAS1	Fatty acid synthase subunit beta;3-hydroxyacyl-[acyl-carrier-protein] dehydratase;Enoyl-[acyl-carrier-protein] reductase [NADH];[Acyl-carrier-protein] acetyltransferase;[Acyl-carrier-protein] malonyltransferase;S-acyl fatty acid synthase thioesterase	yes	yes	0	0	0	0	1	By MS/MS	By MS/MS	1	1	116.51	116.59	3	8.2478e-13	53143	b003p113_mut_tryp_S2_TR02	114.4	106.69	99777000	42540000	57237000			5992	95	5651	18124;18125	19770;19771	19771			2
FLGYVSSLVEPSK	Unmodified	1424.76	0.755132	95	P07149	FAS1	Fatty acid synthase subunit beta;3-hydroxyacyl-[acyl-carrier-protein] dehydratase;Enoyl-[acyl-carrier-protein] reductase [NADH];[Acyl-carrier-protein] acetyltransferase;[Acyl-carrier-protein] malonyltransferase;S-acyl fatty acid synthase thioesterase	yes	yes	0	0	0	0	0	By MS/MS	By MS/MS	1	1	123.15	123.23	2	1.5776e-05	56941	b003p113_mut_tryp_S2_TR02	118.28	108.59	105890000	50488000	55398000			1606	95	1532	4791;4792	5310;5311	5311			1
VGQFDQVLNLCLTEFENCYLEGNDIHALAAK	Unmodified	3580.7	0.696654	95	P07149	FAS1	Fatty acid synthase subunit beta;3-hydroxyacyl-[acyl-carrier-protein] dehydratase;Enoyl-[acyl-carrier-protein] reductase [NADH];[Acyl-carrier-protein] acetyltransferase;[Acyl-carrier-protein] malonyltransferase;S-acyl fatty acid synthase thioesterase	yes	yes	0	0	0	0	0	By MS/MS	By MS/MS	2	2	139.1	139.13	3;4	1.0209e-13	66262	b003p113_mut_tryp_S2_TR01	86.869	81.495	112810000	63067000	49743000			6183	95	5830	18571;18572;18573;18574	20197;20198;20199	20198			3
YLGLKPGSIDAISQVINIAK	Unmodified	2099.2	0.199041	95	P07149	FAS1	Fatty acid synthase subunit beta;3-hydroxyacyl-[acyl-carrier-protein] dehydratase;Enoyl-[acyl-carrier-protein] reductase [NADH];[Acyl-carrier-protein] acetyltransferase;[Acyl-carrier-protein] malonyltransferase;S-acyl fatty acid synthase thioesterase	yes	yes	0	0	0	0	1	By MS/MS	By matching	1	1	128.93	129	3	0.026942	60189	b003p113_mut_tryp_S2_TR01	41.257	31.887	115480000	67757000	47721000			6767	95	6394	20242;20243	21889	21889			0
VAASFSQEALQYVVER	Unmodified	1795.91	0.910463	95	P07149	FAS1	Fatty acid synthase subunit beta;3-hydroxyacyl-[acyl-carrier-protein] dehydratase;Enoyl-[acyl-carrier-protein] reductase [NADH];[Acyl-carrier-protein] acetyltransferase;[Acyl-carrier-protein] malonyltransferase;S-acyl fatty acid synthase thioesterase	yes	yes	0	0	0	0	0	By MS/MS	By MS/MS	2	2	125.71	125.81	2;3	1.1281e-28	58504	b003p113_mut_tryp_S2_TR02	193.81	170.8	131010000	49616000	81396000			6015	95	5672	18174;18175;18176;18177	19822;19823;19824;19825	19825			4
FSAETLSELIR	Unmodified	1264.67	0.666317	95	P07149	FAS1	Fatty acid synthase subunit beta;3-hydroxyacyl-[acyl-carrier-protein] dehydratase;Enoyl-[acyl-carrier-protein] reductase [NADH];[Acyl-carrier-protein] acetyltransferase;[Acyl-carrier-protein] malonyltransferase;S-acyl fatty acid synthase thioesterase	yes	yes	0	0	0	0	0	By MS/MS	By MS/MS	1	1	127.09	127.16	2	6.9875e-09	59314	b003p113_mut_tryp_S2_TR02	157.96	128.81	137370000	64363000	73008000			1695	95	1616	5124;5125	5708;5709	5709			2
ALDTVTNVLNFIK	Unmodified	1446.81	0.80823	95	P07149	FAS1	Fatty acid synthase subunit beta;3-hydroxyacyl-[acyl-carrier-protein] dehydratase;Enoyl-[acyl-carrier-protein] reductase [NADH];[Acyl-carrier-protein] acetyltransferase;[Acyl-carrier-protein] malonyltransferase;S-acyl fatty acid synthase thioesterase	yes	yes	0	0	0	0	0	By MS/MS	By MS/MS	1	1	134.1	134.18	2	7.6967e-14	63355	b003p113_mut_tryp_S2_TR01	161.17	139.09	204530000	109130000	95401000			225	95	214	651;652	732;733	732			2
SLSLEEVEGHLFEIIDEASKK	Unmodified	2372.21	0.211122	95	P07149	FAS1	Fatty acid synthase subunit beta;3-hydroxyacyl-[acyl-carrier-protein] dehydratase;Enoyl-[acyl-carrier-protein] reductase [NADH];[Acyl-carrier-protein] acetyltransferase;[Acyl-carrier-protein] malonyltransferase;S-acyl fatty acid synthase thioesterase	yes	yes	0	0	0	0	1	By MS/MS	By MS/MS	1	2	136.51	136.54	3;4	1.5031e-19	64929	b003p113_mut_tryp_S2_TR02	143.15	130.31	347430000	129000000	218430000			5264	95	4949	16171;16172;16173	17744;17745;17746	17746			3
NDPLGAHEDIK	Unmodified	1207.58	0.583315	96	P07213	TOM70	Mitochondrial import receptor subunit TOM70	yes	yes	0	0	0	0	0	By MS/MS	By matching	1	1	57.757	57.932	3	0.060607	20069	b003p113_mut_tryp_S2_TR01	22.72	13.288	1737400	1118800	618590			4155	96	3938	12729;12730	13976	13976			1
IQETLAK	Unmodified	801.46	0.459619	96	P07213	TOM70	Mitochondrial import receptor subunit TOM70	yes	yes	0	0	0	0	0	By MS/MS	By MS/MS	1	1	49.119	49.294	2	0.0046245	15008	b003p113_mut_tryp_S2_TR02	121.29	65.851	17540000	8697300	8842700			2686	96	2568	7950;7951	8665;8666	8666			2
DKGNQFFR	Unmodified	1010.49	0.493378	96	P07213	TOM70	Mitochondrial import receptor subunit TOM70	yes	yes	0	0	0	0	1	By matching	By MS/MS	1	1	59.063	59.238	2	0.018786	20707	b003p113_mut_tryp_S2_TR02	90.706	65.256	18698000	8394600	10303000			674	96	651	1804;1805	1852	1852			1
ALELKPDYSK	Unmodified	1162.62	0.623389	96	P07213	TOM70	Mitochondrial import receptor subunit TOM70	yes	yes	0	0	0	0	1	By MS/MS	By MS/MS	1	1	65.251	65.576	2	0.0053253	24212	b003p113_mut_tryp_S2_TR01	87.476	52.668	44850000	24529000	20321000			233	96	222	668;669	745;746	745			2
AIELFPR	Unmodified	844.481	0.480688	96	P07213	TOM70	Mitochondrial import receptor subunit TOM70	yes	yes	0	0	0	0	0	By MS/MS	By MS/MS	1	1	102.57	102.69	2	0.0069738	45266	b003p113_mut_tryp_S2_TR01	106.29	71.18	50348000	24430000	25918000			167	96	156	522;523	613;614;615	614			3
QYDLAIELENKLDGIYVGIAPLVGK	Unmodified	2730.48	0.484383	96	P07213	TOM70	Mitochondrial import receptor subunit TOM70	yes	yes	0	0	0	0	1	By MS/MS	By matching	1	1	141.07	141.1	3	0.00040176	67421	b003p113_mut_tryp_S2_TR01	53.779	51.202	52611000	38303000	14308000			4874	96	4570	14912;14913	16314	16314			1
LFEEQLDKNNEDEKLK	Unmodified	1990.98	0.98475	96	P07213	TOM70	Mitochondrial import receptor subunit TOM70	yes	yes	0	0	0	0	2	By MS/MS	By MS/MS	1	2	73.295	73.729	3	0.0006379	28802	b003p113_mut_tryp_S2_TR01	71.08	50.141	57399000	28684000	28716000			3263	96	3112	9859;9860;9861	10756;10757	10756			2
FDDCETLFSEAK	Unmodified	1460.61	0.612961	96	P07213	TOM70	Mitochondrial import receptor subunit TOM70	yes	yes	0	0	0	0	0	By MS/MS	By matching	1	1	110.29	110.42	2	0.022791	49546	b003p113_mut_tryp_S2_TR01	54.198	30.108	66411000	27604000	38807000			1471	96	1400	4266;4267	4645	4645			0
KSTAPSNPPIYPVSSNGEPDFSNK	Unmodified	2532.21	0.213247	96	P07213	TOM70	Mitochondrial import receptor subunit TOM70	yes	yes	0	0	0	0	1	By MS/MS	By MS/MS	1	1	91.2	91.325	3	2.2803e-05	39013	b003p113_mut_tryp_S2_TR02	62.735	55.023	88963000	36996000	51967000			3042	96	2901	9202;9203	10115;10116;10117	10116			3
GQMNFILQNYDQAGK	Unmodified	1725.81	0.814454	96	P07213	TOM70	Mitochondrial import receptor subunit TOM70	yes	yes	0	0	0	0	0	By MS/MS	By MS/MS	1	1	119	119.07	2	0.0010022	54352	b003p113_mut_tryp_S2_TR01	78.908	62.654	90582000	41737000	48844000			2026	96	1936	6011;6012	6608;6609	6608			1
KFPEAPEVPNFFAEILTDK	Unmodified	2191.12	0.120122	96	P07213	TOM70	Mitochondrial import receptor subunit TOM70	yes	yes	0	0	0	0	1	By MS/MS	By MS/MS	1	1	135.77	135.8	3	0.00077577	64360	b003p113_mut_tryp_S2_TR01	64.203	54.466	95161000	45868000	49292000			2923	96	2796	8714;8715	9537;9538;9539	9537			3
SPESYDKADESFTK	Unmodified	1602.7	0.704947	96	P07213	TOM70	Mitochondrial import receptor subunit TOM70	yes	yes	0	0	0	0	1	By MS/MS	By MS/MS	2	2	61.708	61.984	2;3	5.6015e-09	22027	b003p113_mut_tryp_S2_TR02	119.87	109.22	118110000	61599000	56511000			5324	96	5005	16376;16377;16378;16379	17960;17961;17962;17963	17962			4
EDPVFYSNLSACYVSVGDLK	Unmodified	2262.05	0.0514498	96	P07213	TOM70	Mitochondrial import receptor subunit TOM70	yes	yes	0	0	0	0	0	By MS/MS	By MS/MS	2	1	130.62	130.7	2;3	3.7136e-18	61263	b003p113_mut_tryp_S2_TR01	169.04	155.32	128540000	67341000	61204000			962	96	921	2749;2750;2751	3007;3008;3009	3007			3
LFEEQLDKNNEDEK	Unmodified	1749.81	0.805723	96	P07213	TOM70	Mitochondrial import receptor subunit TOM70	yes	yes	0	0	0	0	1	By MS/MS	By MS/MS	1	1	70.885	71.211	3	4.8578e-07	27382	b003p113_mut_tryp_S2_TR01	94.728	76.984	132580000	62392000	70191000			3262	96	3111	9857;9858	10754;10755	10754			2
LDSNNSSVYYHR	Unmodified	1453.66	0.658606	96	P07213	TOM70	Mitochondrial import receptor subunit TOM70	yes	yes	0	0	0	0	0	By MS/MS	By MS/MS	2	2	54.729	54.904	2;3	9.3574e-07	18122	b003p113_mut_tryp_S2_TR01	105.2	91.24	138000000	66579000	71420000			3204	96	3056	9647;9648;9649;9650	10537;10538;10539;10540	10538			4
ENKFDDCETLFSEAK	Unmodified	1831.79	0.793444	96	P07213	TOM70	Mitochondrial import receptor subunit TOM70	yes	yes	0	0	0	0	1	By MS/MS	By MS/MS	1	1	96.509	96.584	3	1.9692e-07	41952	b003p113_mut_tryp_S2_TR02	89.624	77.132	149150000	73355000	75796000			1253	96	1191	3601;3602	3980;3981	3981			2
QYDLAIELENK	Unmodified	1334.67	0.671796	96	P07213	TOM70	Mitochondrial import receptor subunit TOM70	yes	yes	0	0	0	0	0	By MS/MS	By MS/MS	1	1	111.81	111.89	2	4.5577e-08	50525	b003p113_mut_tryp_S2_TR02	145.25	118.13	182280000	92358000	89921000			4873	96	4569	14910;14911	16311;16312;16313	16312			3
YYNWALELK	Unmodified	1198.6	0.60226	96	P07213	TOM70	Mitochondrial import receptor subunit TOM70	yes	yes	0	0	0	0	0	By MS/MS	By MS/MS	1	1	122.01	122.08	2	0.00033538	56094	b003p113_mut_tryp_S2_TR01	114.28	90.126	189500000	105100000	84399000			6895	96	6518	20599;20600	22269;22270	22269			2
NDSTEYYNYFDK	Unmodified	1557.63	0.625968	96	P07213	TOM70	Mitochondrial import receptor subunit TOM70	yes	yes	0	0	0	0	0	By MS/MS	By MS/MS	1	1	106.86	106.99	2	5.1365e-05	47642	b003p113_mut_tryp_S2_TR02	110.66	94.797	197220000	98217000	99004000			4162	96	3943	12751;12752	13995;13996	13996			2
ELDPENIFPYIQLACLAYR	Unmodified	2324.15	0.151104	96	P07213	TOM70	Mitochondrial import receptor subunit TOM70	yes	yes	0	0	0	0	0	By MS/MS	By MS/MS	2	2	144.89	144.92	2;3	2.3336e-26	69665	b003p113_mut_tryp_S2_TR01	156.11	147.29	210850000	118940000	91908000			1160	96	1106	3288;3289;3290;3291	3577;3578;3579;3580	3577			4
LAISLEHTGIFK	Unmodified	1327.75	0.749987	96	P07213	TOM70	Mitochondrial import receptor subunit TOM70	yes	yes	0	0	0	0	0	By MS/MS	By MS/MS	2	2	107.09	107.22	2;3	9.4103e-06	47824	b003p113_mut_tryp_S2_TR02	97.214	84.257	262850000	137820000	125030000			3115	96	2973	9388;9389;9390;9391	10296;10297;10298	10298			3
TAILATVAATGTAIGAYYYYNQLQQQQQR	Unmodified	3204.62	0.620376	96	P07213	TOM70	Mitochondrial import receptor subunit TOM70	yes	yes	0	0	0	0	0	By MS/MS	By MS/MS	2	2	138.68	138.71	3;4	3.2854e-27	66267	b003p113_mut_tryp_S2_TR02	142.41	132.95	274920000	117410000	157500000			5561	96	5236	16977;16978;16979;16980	18566;18567;18568;18569	18568			4
LQAITFAEAAK	Unmodified	1161.64	0.639374	96	P07213	TOM70	Mitochondrial import receptor subunit TOM70	yes	yes	0	0	0	0	0	By matching	By MS/MS	1	1	97.323	97.398	2	0.00089887	42402	b003p113_mut_tryp_S2_TR02	90.108	58.174	280720000	142510000	138210000			3655	96	3486	10985;10986	12002	12002			1
FGDIDTATATPTELSTQPAK	Unmodified	2063.01	0.00587982	96	P07213	TOM70	Mitochondrial import receptor subunit TOM70	yes	yes	0	0	0	0	0	By MS/MS	By MS/MS	2	1	107.07	107.15	2;3	8.7608e-05	47689	b003p113_mut_tryp_S2_TR01	77.031	67.867	328810000	202220000	126590000			1529	96	1456	4548;4549;4550	5038;5039;5040	5039			3
LDGIYVGIAPLVGK	Unmodified	1413.82	0.823152	96	P07213	TOM70	Mitochondrial import receptor subunit TOM70	yes	yes	0	0	0	0	0	By MS/MS	By MS/MS	1	1	130.26	130.33	2	2.4294e-06	61007	b003p113_mut_tryp_S2_TR01	107.24	97.012	419250000	161970000	257280000			3180	96	3032	9593;9594	10487;10488	10487			2
KFPEAPEVPNFFAEILTDKNDFDK	Unmodified	2810.38	0.380312	96	P07213	TOM70	Mitochondrial import receptor subunit TOM70	yes	yes	0	0	0	0	2	By MS/MS	By MS/MS	1	2	132.85	132.95	3;4	3.9206e-22	62625	b003p113_mut_tryp_S2_TR01	139.51	133.52	446890000	182870000	264020000			2924	96	2797	8716;8717;8718	9540;9541;9542	9540			3
NPTVENFIEATNLLEK	Unmodified	1830.94	0.936344	96	P07213	TOM70	Mitochondrial import receptor subunit TOM70	yes	yes	0	0	0	0	0	By MS/MS	By MS/MS	3	3	132.19	132.26	2;3	9.4056e-51	62222	b003p113_mut_tryp_S2_TR01	262.48	254.07	552180000	288710000	263480000			4403	96	4158	13544;13545;13546;13547;13548;13549	14910;14911;14912;14913	14910			4
LQQEDIDEAITLFEESADLAR	Unmodified	2405.16	0.159814	96	P07213	TOM70	Mitochondrial import receptor subunit TOM70	yes	yes	0	0	0	0	0	By MS/MS	By MS/MS	2	2	145.51	145.54	2;3	3.8137e-117	70247	b003p113_mut_tryp_S2_TR02	286.93	271.4	722430000	335450000	386990000			3681	96	3511	11082;11083;11084;11085	12111;12112;12113;12114	12114			4
SAVTVVVAAGGYPESYAK	Unmodified	1767.9	0.904315	97	P07244	ADE5,7	Bifunctional purine biosynthetic protein ADE5,7;Phosphoribosylamine--glycine ligase;Phosphoribosylformylglycinamidine cyclo-ligase	yes	yes	0	0	0	0	0	By matching	By MS/MS	1	1	108.45	108.58	2	0.034199	48656	b003p113_mut_tryp_S2_TR02	61.375	46.685	7717800	4079500	3638400			4997	97	4687	15239;15240	16634	16634			1
YDSATDSLLTNGGR	Unmodified	1468.68	0.679401	97	P07244	ADE5,7	Bifunctional purine biosynthetic protein ADE5,7;Phosphoribosylamine--glycine ligase;Phosphoribosylformylglycinamidine cyclo-ligase	yes	yes	0	0	0	0	0	By MS/MS	By matching	1	1	90.005	90.131	2	0.042713	38136	b003p113_mut_tryp_S2_TR01	48.741	42.208	13125000	7425800	5698800			6653	97	6283	19949;19950	21613	21613			1
QNEDTLLVGATDGVGTK	Unmodified	1716.85	0.853008	97	P07244	ADE5,7	Bifunctional purine biosynthetic protein ADE5,7;Phosphoribosylamine--glycine ligase;Phosphoribosylformylglycinamidine cyclo-ligase	yes	yes	0	0	0	0	0	By matching	By MS/MS	1	1	102.22	102.34	2	0.01565	45131	b003p113_mut_tryp_S2_TR02	52.555	36.665	23323000	10199000	13124000			4777	97	4490	14582;14583	15984	15984			1
RPGADSDIGGFGGLFDLAQAGFR	Unmodified	2323.13	0.134543	97	P07244	ADE5,7	Bifunctional purine biosynthetic protein ADE5,7;Phosphoribosylamine--glycine ligase;Phosphoribosylformylglycinamidine cyclo-ligase	yes	yes	0	0	0	0	1	By matching	By MS/MS	1	1	134.73	134.76	3	2.0551e-15	63849	b003p113_mut_tryp_S2_TR02	100.76	80.606	39181000	21507000	17674000			4938	97	4629	15113;15114	16524	16524			1
LNIDPDTITIK	Unmodified	1241.69	0.686718	98	P07245	ADE3	C-1-tetrahydrofolate synthase, cytoplasmic;Methylenetetrahydrofolate dehydrogenase;Methenyltetrahydrofolate cyclohydrolase;Formyltetrahydrofolate synthetase	yes	yes	0	0	0	0	0	By matching	By MS/MS	1	1	113.04	113.12	2	0.031299	51221	b003p113_mut_tryp_S2_TR02	53.756	21.822	11449000	6108800	5340500			3587	98	3424	10786;10787	11755	11755			1
YILVSGITPTPLGEGK	Unmodified	1643.91	0.913423	98	P07245	ADE3	C-1-tetrahydrofolate synthase, cytoplasmic;Methylenetetrahydrofolate dehydrogenase;Methenyltetrahydrofolate cyclohydrolase;Formyltetrahydrofolate synthetase	yes	yes	0	0	0	0	0	By MS/MS	By MS/MS	1	1	123.81	123.89	2	0.00078274	57374	b003p113_mut_tryp_S2_TR02	78.692	61.75	28398000	12597000	15801000			6740	98	6368	20177;20178	21826;21827	21827			1
SHVFLDR	Unmodified	872.45	0.450451	99	P07248	ADR1	Regulatory protein ADR1	yes	yes	0	0	0	0	0	By MS/MS	By MS/MS	1	1	54.052	54.177	2	0.019283	17771	b003p113_mut_tryp_S2_TR01	81.297	71.547	8892400	4544000	4348400			5119	99	4808	15552;15553	16950;16951	16950			2
LFNEPMR	Unmodified	905.443	0.442923	99	P07248	ADR1	Regulatory protein ADR1	yes	yes	0	0	0	0	0	By MS/MS	By MS/MS	1	1	75.123	75.399	2	0.013895	29853	b003p113_mut_tryp_S2_TR01	88.734	53.629	13868000	7031600	6836800			3280	99	3129	9904;9905	10799;10800	10799			2
SFVCEVCTR	Unmodified	1156.5	0.500514	99	P07248	ADR1	Regulatory protein ADR1	yes	yes	0	0	0	0	0	By MS/MS	By MS/MS	1	1	74.365	74.64	2	0.041503	29362	b003p113_mut_tryp_S2_TR02	59.245	52.35	18264000	9911400	8352300			5090	99	4779	15485;15486	16892;16893	16893			2
LFFTNVK	Unmodified	867.485	0.485439	99	P07248	ADR1	Regulatory protein ADR1	yes	yes	0	0	0	0	0	By MS/MS	By MS/MS	1	1	96.751	96.826	2	0.027141	42072	b003p113_mut_tryp_S2_TR02	73.039	28.428	18740000	10591000	8149500			3269	99	3118	9873;9874	10768;10769	10769			2
IHSGNLGETISHTK	Unmodified	1492.76	0.763405	99	P07248	ADR1	Regulatory protein ADR1	yes	yes	0	0	0	0	0	By MS/MS	By MS/MS	1	1	48.911	49.086	3	0.0058547	14884	b003p113_mut_tryp_S2_TR02	53.981	48.597	20859000	10581000	10277000			2471	99	2368	7233;7234	7894;7895	7895			2
SSSWTVAIDNNSNNNK	Unmodified	1749.79	0.791805	99	P07248	ADR1	Regulatory protein ADR1	yes	yes	0	0	0	0	0	By MS/MS	By matching	1	1	87.014	87.189	2	0.010834	36541	b003p113_mut_tryp_S2_TR01	55.452	42.025	23858000	11876000	11982000			5414	99	5090	16638;16639	18239	18239			1
SDSSGSTMNLDYK	Unmodified	1403.59	0.587474	99	P07248	ADR1	Regulatory protein ADR1	yes	yes	0	0	0	0	0	By MS/MS	By matching	1	1	75.331	75.607	2	5.9901e-07	30024	b003p113_mut_tryp_S2_TR01	118.4	96.41	24089000	10945000	13144000			5028	99	4718	15326;15327	16725	16725			1
LIVPDFK	Unmodified	830.49	0.49019	99	P07248	ADR1	Regulatory protein ADR1	yes	yes	0	0	0	0	0	By MS/MS	By MS/MS	1	1	105.62	105.74	2	0.017077	46940	b003p113_mut_tryp_S2_TR02	83.614	71.354	27367000	14159000	13209000			3426	99	3270	10345;10346	11304;11305	11305			2
LPESANNYTYSSGSPTR	Unmodified	1842.84	0.838421	99	P07248	ADR1	Regulatory protein ADR1	yes	yes	0	0	0	0	0	By MS/MS	By MS/MS	1	1	75.498	75.773	2	5.6403e-17	30033	b003p113_mut_tryp_S2_TR02	145.6	137.19	34792000	19415000	15377000			3636	99	3467	10944;10945	11965;11966;11967	11967			3
FSTPELVPLDLK	Unmodified	1357.75	0.749318	99	P07248	ADR1	Regulatory protein ADR1	yes	yes	0	0	0	0	0	By MS/MS	By MS/MS	1	1	127.69	127.76	2	0.003123	59464	b003p113_mut_tryp_S2_TR01	74.162	61.206	41121000	22211000	18910000			1720	99	1637	5193;5194	5774;5775	5774			0
WASESIICNGHVVQK	Unmodified	1726.85	0.846089	99	P07248	ADR1	Regulatory protein ADR1	yes	yes	0	0	0	0	0	By MS/MS	By MS/MS	1	2	79.69	80.057	3	0.0010659	32581	b003p113_mut_tryp_S2_TR02	64.394	59.679	43015000	21949000	21066000			6560	99	6196	19583;19584;19585	21203;21204	21204			2
ENSNTFSVIQR	Unmodified	1293.63	0.631328	99	P07248	ADR1	Regulatory protein ADR1	yes	yes	0	0	0	0	0	By MS/MS	By matching	1	1	83.324	83.55	2	0.026063	34514	b003p113_mut_tryp_S2_TR01	56.563	33.135	43932000	21751000	22181000			1263	99	1201	3621;3622	3996	3996			1
ANVEKPNDCSGFPVVDLNSCFSNGFNNEK	Acetyl (Protein N-term)	3300.45	0.44519	99	P07248	ADR1	Regulatory protein ADR1	yes	yes	1	0	0	0	1	By MS/MS	By matching	1	1	130.41	130.49	3	0.0017086	61168	b003p113_mut_tryp_S2_TR01	43.622	41.617	45130000	24814000	20316000			305	99	292	851;852	931	931			1
SLDTSSYGNDNMAATNK	Unmodified	1787.76	0.763207	99	P07248	ADR1	Regulatory protein ADR1	yes	yes	0	0	0	0	0	By MS/MS	By MS/MS	1	1	73.282	73.608	2	1.396e-16	28825	b003p113_mut_tryp_S2_TR01	142.57	138.06	45232000	23989000	21244000			5214	99	4900	16001;16002	17530;17531	17530			2
ALPASTVNNNQPSHSIESK	Unmodified	1992.99	0.986482	99	P07248	ADR1	Regulatory protein ADR1	yes	yes	0	0	0	0	0	By MS/MS	By MS/MS	1	1	58.609	58.784	3	9.3619e-06	20424	b003p113_mut_tryp_S2_TR01	87.24	77.182	48571000	29586000	18985000			259	99	248	724;725	799;800	799			2
NISSLYVEEESDCSQR	Unmodified	1914.83	0.826535	99	P07248	ADR1	Regulatory protein ADR1	yes	yes	0	0	0	0	0	By MS/MS	By MS/MS	1	1	94.804	94.879	2	8.4361e-05	40959	b003p113_mut_tryp_S2_TR02	93.011	82.401	49065000	27216000	21849000			4294	99	4053	13231;13232	14586;14587	14587			2
SAHFLSDTGLEGINFSGLNDSHQTVSTLNLLR	Unmodified	3442.71	0.71171	99	P07248	ADR1	Regulatory protein ADR1	yes	yes	0	0	0	0	0		By MS/MS		1	128.23	128.38	4	5.7103e-11	60025	b003p113_mut_tryp_S2_TR02	84.097	78.377	54236000	0	54236000			4979	99	4669	15197	16597	16597			1
YTNEDGYDDAENAQLFDR	Unmodified	2134.87	0.871571	99	P07248	ADR1	Regulatory protein ADR1	yes	yes	0	0	0	0	0	By matching	By MS/MS	1	1	107.26	107.38	2	0.00018315	47853	b003p113_mut_tryp_S2_TR02	83.047	77.563	58235000	28908000	29327000			6853	99	6476	20510;20511	22190	22190			1
IYDSFLNSVR	Unmodified	1212.61	0.613887	99	P07248	ADR1	Regulatory protein ADR1	yes	yes	0	0	0	0	0	By matching	By MS/MS	1	1	113.15	113.23	2	0.0073593	51207	b003p113_mut_tryp_S2_TR02	73.985	49.062	60403000	30542000	29861000			2845	99	2720	8509;8510	9313	9313			1
FSHDSSESVMDSNPNLLSK	Unmodified	2092.94	0.937148	99	P07248	ADR1	Regulatory protein ADR1	yes	yes	0	0	0	0	0	By MS/MS	By MS/MS	1	1	89.025	89.201	3	0.001187	37720	b003p113_mut_tryp_S2_TR02	61.648	57.122	61303000	28328000	32975000			1704	99	1624	5148;5149	5731;5732	5732			2
SLANSILLPTLSR	Unmodified	1383.81	0.808564	99	P07248	ADR1	Regulatory protein ADR1	yes	yes	0	0	0	0	0	By MS/MS	By MS/MS	1	1	126.62	126.69	2	1.0594e-05	59021	b003p113_mut_tryp_S2_TR02	110.66	56.245	64744000	22606000	42138000			5204	99	4891	15964;15965	17491;17492	17492			2
SQTIELYEMSR	Unmodified	1355.64	0.639116	99	P07248	ADR1	Regulatory protein ADR1	yes	yes	0	0	0	0	0	By MS/MS	By MS/MS	1	1	99.799	99.874	2	4.1457e-05	43602	b003p113_mut_tryp_S2_TR01	114.5	95.253	71105000	30712000	40393000			5368	99	5048	16479;16480	18061;18062	18061			2
SINNNNEPLTFGSPLQYIIFESK	Unmodified	2624.31	0.312233	99	P07248	ADR1	Regulatory protein ADR1	yes	yes	0	0	0	0	0	By MS/MS	By MS/MS	1	1	139.22	139.24	3	2.6203e-07	66586	b003p113_mut_tryp_S2_TR02	89.511	75.201	77809000	31366000	46443000			5150	99	4839	15614;15615	17006;17007	17007			2
DVQAIFSQYLK	Unmodified	1310.69	0.687052	99	P07248	ADR1	Regulatory protein ADR1	yes	yes	0	0	0	0	0	By MS/MS	By MS/MS	1	1	133.17	133.25	2	0.00057049	62922	b003p113_mut_tryp_S2_TR02	117.53	91.142	103740000	57036000	46705000			847	99	817	2349;2350	2515;2516	2516			2
IVCLPLFMATFGSLHK	Unmodified	1832.97	0.968118	99	P07248	ADR1	Regulatory protein ADR1	yes	yes	0	0	0	0	0	By MS/MS	By MS/MS	1	1	134.01	134.09	3	2.5746e-11	63336	b003p113_mut_tryp_S2_TR01	121.42	111.63	110250000	44532000	65720000			2783	99	2662	8306;8307	9100;9101	9100			1
NASFNDADLLSSSYWIK	Unmodified	1929.91	0.910857	99	P07248	ADR1	Regulatory protein ADR1	yes	yes	0	0	0	0	0	By MS/MS	By MS/MS	1	1	131.36	131.44	2	1.2645e-11	61860	b003p113_mut_tryp_S2_TR02	157.52	150.62	123370000	56155000	67219000			4122	99	3909	12645;12646	13891;13892	13892			2
LYPQEFSGFPDVVFTQQFINK	Unmodified	2503.24	0.242362	99	P07248	ADR1	Regulatory protein ADR1	yes	yes	0	0	0	0	0	By MS/MS	By matching	1	1	138.44	138.47	3	2.5215e-06	65701	b003p113_mut_tryp_S2_TR01	60.561	52.757	1549700000	703540000	846140000			3934	99	3747	11963;11964	13100	13100			1
QVAGSLK	Gln->pyro-Glu	684.381	0.38064	100	P07251	ATP1	ATP synthase subunit alpha, mitochondrial	yes	yes	0	0	1	0	0	By matching	By MS/MS	1	1	70.773	71.099	1	0.032387	27355	b003p113_mut_tryp_S2_TR02	47.849	47.849	13092000	6492900	6599500			4849	100	4546	14851;14852	16252	16252			0
QNQYSPLATEEQVPLIYAGVNGHLDGIELSR	Gln->pyro-Glu	3393.68	0.684099	100	P07251	ATP1	ATP synthase subunit alpha, mitochondrial	yes	yes	0	0	1	0	0	By MS/MS		1		137.59	137.59	3	4.6436e-06	65380	b003p113_mut_tryp_S2_TR01	55.846	46.218	33874000	33874000	0			4787	100	4495	14637	16054	16054			1
LYCVYVAVGQK	Unmodified	1298.67	0.669294	100	P07251	ATP1	ATP synthase subunit alpha, mitochondrial	yes	yes	0	0	0	0	0	By MS/MS	By MS/MS	1	1	98.054	98.129	2	1.6779e-07	42860	b003p113_mut_tryp_S2_TR02	133.55	99.752	103510000	52411000	51097000			3918	100	3731	11927;11928	13067;13068	13068			2
SATESFVATF	Unmodified	1058.49	0.492041	100	P07251	ATP1	ATP synthase subunit alpha, mitochondrial	yes	yes	0	0	0	0	0	By MS/MS	By MS/MS	1	1	128.79	128.87	1	1.3291e-05	60319	b003p113_mut_tryp_S2_TR02	127.84	120.17	106280000	54634000	51649000			4989	100	4679	15216;15217	16613;16614	16614			2
QNQYSPLATEEQVPLIYAGVNGHLDGIELSR	Unmodified	3410.71	0.710648	100	P07251	ATP1	ATP synthase subunit alpha, mitochondrial	yes	yes	0	0	0	0	0	By MS/MS	By MS/MS	1	1	130.15	130.23	4	4.1479e-24	61116	b003p113_mut_tryp_S2_TR02	117.21	107.41	116010000	55696000	60319000			4786	100	4495	14635;14636	16052;16053	16053			2
GIRPAINVGLSVSR	Unmodified	1437.84	0.841596	100	P07251	ATP1	ATP synthase subunit alpha, mitochondrial	yes	yes	0	0	0	0	1	By MS/MS	By MS/MS	1	1	88.823	88.998	3	1.809e-05	37623	b003p113_mut_tryp_S2_TR02	97.69	94.739	140250000	66113000	74140000			1923	100	1837	5724;5725	6330;6331;6332	6331			3
EAYPGDVFYLHSR	Unmodified	1552.73	0.731042	100	P07251	ATP1	ATP synthase subunit alpha, mitochondrial	yes	yes	0	0	0	0	0	By matching	By MS/MS	1	2	101.92	102.04	2;3	0.0009083	44952	b003p113_mut_tryp_S2_TR02	73.219	66.017	150220000	77045000	73176000			944	100	905	2665;2666;2667	2877;2878	2877			2
EVAAFAQFGSDLDASTK	Unmodified	1755.83	0.831544	100	P07251	ATP1	ATP synthase subunit alpha, mitochondrial	yes	yes	0	0	0	0	0	By MS/MS	By MS/MS	1	1	124.29	124.37	2	3.7278e-42	57620	b003p113_mut_tryp_S2_TR02	201.48	170.29	151350000	63917000	87433000			1358	100	1295	3827;3828	4178;4179	4179			2
LFLAQYR	Unmodified	909.507	0.507237	100	P07251	ATP1	ATP synthase subunit alpha, mitochondrial	yes	yes	0	0	0	0	0	By MS/MS	By MS/MS	1	1	93.789	93.864	2	0.0035509	40407	b003p113_mut_tryp_S2_TR02	137.2	80.692	156310000	75201000	81113000			3273	100	3122	9887;9888	10785;10786	10786			2
RSVHEPVQTGLK	Unmodified	1349.74	0.741547	100	P07251	ATP1	ATP synthase subunit alpha, mitochondrial	yes	yes	0	0	0	0	1	By MS/MS	By MS/MS	1	1	43.781	44.006	3	0.00034793	11913	b003p113_mut_tryp_S2_TR02	83.087	74.782	157200000	72364000	84839000			4952	100	4643	15148;15149	16553;16554	16554			2
QLSLLLR	Unmodified	841.539	0.538538	100	P07251	ATP1	ATP synthase subunit alpha, mitochondrial	yes	yes	0	0	0	0	0	By MS/MS	By MS/MS	1	1	104.86	104.99	2	0.0048808	46368	b003p113_mut_tryp_S2_TR01	115.78	46.346	185560000	88638000	96921000			4761	100	4477	14551;14552	15958;15959	15958			2
SNHNELLTEIR	Unmodified	1324.67	0.673527	100	P07251	ATP1	ATP synthase subunit alpha, mitochondrial	yes	yes	0	0	0	0	0	By MS/MS	By MS/MS	2	2	71.784	72.11	2;3	8.0891e-06	27926	b003p113_mut_tryp_S2_TR01	120.06	108.47	191570000	99807000	91768000			5298	100	4982	16248;16249;16250;16251	17812;17813	17812			1
GMALNLEPGQVGIVLFGSDR	Unmodified	2072.07	0.07246	100	P07251	ATP1	ATP synthase subunit alpha, mitochondrial	yes	yes	0	0	0	0	0	By MS/MS	By MS/MS	2	1	137.03	137.05	2;3	4.182e-46	65049	b003p113_mut_tryp_S2_TR01	194.12	183.51	247610000	128960000	118650000			1976	100	1889	5837;5838;5839	6435;6436;6437	6435			3
VLAVGDGIAR	Unmodified	969.561	0.56073	100	P07251	ATP1	ATP synthase subunit alpha, mitochondrial	yes	yes	0	0	0	0	0	By MS/MS	By MS/MS	1	1	79.882	80.157	2	0.00038444	32489	b003p113_mut_tryp_S2_TR01	103.56	73.488	279600000	141250000	138350000			6255	100	5899	18788;18789	20414;20415	20414			2
AVDALVPIGR	Unmodified	1009.59	0.59203	100	P07251	ATP1	ATP synthase subunit alpha, mitochondrial	yes	yes	0	0	0	0	0	By MS/MS	By MS/MS	1	1	101.16	101.24	2	2.5884e-05	44305	b003p113_mut_tryp_S2_TR01	119.27	101.24	302830000	150520000	152310000			428	100	411	1190;1191	1284;1285	1284			2
GVSDEANLNETGR	Unmodified	1360.62	0.621886	100	P07251	ATP1	ATP synthase subunit alpha, mitochondrial	yes	yes	0	0	0	0	0	By MS/MS	By MS/MS	1	1	62.861	63.187	2	1.6171e-16	22690	b003p113_mut_tryp_S2_TR02	175.15	166.93	321570000	161820000	159740000			2127	100	2036	6326;6327	6958;6959	6959			2
HALIVYDDLSK	Unmodified	1272.67	0.671402	100	P07251	ATP1	ATP synthase subunit alpha, mitochondrial	yes	yes	0	0	0	0	0	By MS/MS	By MS/MS	1	1	85.428	85.653	2	6.6399e-06	35616	b003p113_mut_tryp_S2_TR01	122.26	108.88	348150000	178260000	169890000			2160	100	2068	6394;6395	7019;7020	7019			2
TAVALDTILNQK	Unmodified	1285.72	0.724166	100	P07251	ATP1	ATP synthase subunit alpha, mitochondrial	yes	yes	0	0	0	0	0	By MS/MS	By MS/MS	1	1	113.66	113.73	2	5.6183e-05	51491	b003p113_mut_tryp_S2_TR02	132.01	106.45	383760000	197750000	186000000			5575	100	5250	17010;17011	18599;18600	18600			2
AQPTEVSSILEER	Unmodified	1457.74	0.736187	100	P07251	ATP1	ATP synthase subunit alpha, mitochondrial	yes	yes	0	0	0	0	0	By MS/MS	By MS/MS	2	2	100.96	101.01	2;3	0.00017616	44164	b003p113_mut_tryp_S2_TR01	91.937	78.981	459060000	239640000	219420000			347	100	333	951;952;953;954	1030;1031;1032;1033	1030			4
IGEFESSFLSYLK	Unmodified	1518.76	0.760611	100	P07251	ATP1	ATP synthase subunit alpha, mitochondrial	yes	yes	0	0	0	0	0	By MS/MS	By MS/MS	1	1	134.36	134.43	2	2.6519e-05	63673	b003p113_mut_tryp_S2_TR02	101.39	73.189	459200000	266050000	193150000			2431	100	2329	7069;7070	7719;7720	7720			2
STVAQLVQTLEQHDAMK	Unmodified	1897.96	0.956762	100	P07251	ATP1	ATP synthase subunit alpha, mitochondrial	yes	yes	0	0	0	0	0	By MS/MS	By MS/MS	2	1	124.49	124.57	2;3	2.0987e-35	57714	b003p113_mut_tryp_S2_TR02	179.14	168.68	516230000	295400000	220830000			5467	100	5142	16757;16758;16759	18347;18348;18349	18349			3
VVDALGNPIDGK	Unmodified	1196.64	0.640102	100	P07251	ATP1	ATP synthase subunit alpha, mitochondrial	yes	yes	0	0	0	0	0	By MS/MS	By MS/MS	1	1	89.85	89.976	2	0.00058841	38154	b003p113_mut_tryp_S2_TR02	88.681	83.478	596490000	288960000	307530000			6474	100	6112	19370;19371	21014;21015	21015			2
VFGLNNIQAEELVEFSSGVK	Unmodified	2179.12	0.116099	100	P07251	ATP1	ATP synthase subunit alpha, mitochondrial	yes	yes	0	0	0	0	0	By MS/MS	By MS/MS	2	2	134.75	134.78	2;3	2.5996e-26	63709	b003p113_mut_tryp_S2_TR01	204.13	191.15	604790000	303420000	301370000			6135	100	5785	18444;18445;18446;18447	20075;20076;20077;20078	20075			4
TGNIVDVPVGPGLLGR	Unmodified	1562.88	0.878041	100	P07251	ATP1	ATP synthase subunit alpha, mitochondrial	yes	yes	0	0	0	0	0	By MS/MS	By MS/MS	1	1	125.61	125.69	2	4.2797e-16	58411	b003p113_mut_tryp_S2_TR02	176.78	173.24	1477600000	902490000	575150000			5678	100	5348	17370;17371	19039;19040	19040			2
TIAPITGTIK	Unmodified	1013.61	0.612096	101	P07255	COX9	Cytochrome c oxidase subunit 7A	yes	yes	0	0	0	0	0	By MS/MS	By matching	1	1	81.147	81.423	2	0.040165	33248	b003p113_mut_tryp_S2_TR01	55.549	22.709	15152000	6570400	8581700			5702	101	5371	17426;17427	19089	19089			1
FYAELAER	Unmodified	997.487	0.486896	101	P07255	COX9	Cytochrome c oxidase subunit 7A	yes	yes	0	0	0	0	0	By MS/MS	By MS/MS	1	1	82.612	82.837	2	0.012538	34140	b003p113_mut_tryp_S2_TR01	78.324	55.304	22214000	11234000	10980000			1780	101	1696	5371;5372	5960;5961	5960			2
LSLGEAFK	Unmodified	863.475	0.475269	102	P07256	COR1	Cytochrome b-c1 complex subunit 1, mitochondrial	yes	yes	0	0	0	0	0	By MS/MS	By MS/MS	1	1	96.849	96.924	2	0.029748	41949	b003p113_mut_tryp_S2_TR01	66.073	28.427	21482000	11224000	10259000			3762	102	3585	11459;11460	12582;12583	12582			2
EGLALSSNISR	Unmodified	1145.6	0.604051	102	P07256	COR1	Cytochrome b-c1 complex subunit 1, mitochondrial	yes	yes	0	0	0	0	0	By MS/MS	By MS/MS	1	1	84.34	84.566	2	1.2046e-07	35060	b003p113_mut_tryp_S2_TR02	138.08	88.49	37466000	18563000	18903000			1041	102	992	2936;2937	3190;3191	3191			2
LTISVTDTEVER	Unmodified	1361.7	0.703825	102	P07256	COR1	Cytochrome b-c1 complex subunit 1, mitochondrial	yes	yes	0	0	0	0	0	By MS/MS	By MS/MS	1	1	96.977	97.052	2	1.5431e-06	42266	b003p113_mut_tryp_S2_TR02	125.75	57.523	49453000	24996000	24457000			3807	102	3629	11569;11570	12682;12683	12683			2
NLSLQTGTKPVLK	Unmodified	1397.82	0.824214	102	P07256	COR1	Cytochrome b-c1 complex subunit 1, mitochondrial	yes	yes	0	0	0	0	1	By MS/MS	By MS/MS	2	2	72.365	72.691	2;3	0.00090641	28226	b003p113_mut_tryp_S2_TR02	85.355	67.043	50136000	26928000	23208000			4351	102	4109	13354;13355;13356;13357	14700;14701;14702;14703	14703			4
NVTMIDDLIHFTLK	Unmodified	1658.87	0.870178	102	P07256	COR1	Cytochrome b-c1 complex subunit 1, mitochondrial	yes	yes	0	0	0	0	0	By MS/MS	By MS/MS	1	1	133.54	133.62	3	6.2281e-06	63154	b003p113_mut_tryp_S2_TR02	83.729	64.896	59658000	36163000	23495000			4510	102	4252	13850;13851	15224;15225	15225			2
DFQSYIVSSLPGSTDK	Unmodified	1742.84	0.836295	102	P07256	COR1	Cytochrome b-c1 complex subunit 1, mitochondrial	yes	yes	0	0	0	0	0	By matching	By MS/MS	1	1	130.56	130.64	2	0.0084521	61414	b003p113_mut_tryp_S2_TR02	59.116	48.659	60140000	32514000	27626000			590	102	570	1602;1603	1669	1669			1
VLEHLHSTAFQNTPLSLPTR	Unmodified	2260.2	0.196415	102	P07256	COR1	Cytochrome b-c1 complex subunit 1, mitochondrial	yes	yes	0	0	0	0	0	By MS/MS	By MS/MS	1	1	100.09	100.16	4	6.3184e-05	43779	b003p113_mut_tryp_S2_TR01	78.661	70.963	63717000	30125000	33591000			6266	102	5910	18812;18813	20438;20439	20438			2
NAVQNESVSSPIELNFDAVK	Unmodified	2160.07	0.0698771	103	P07257	QCR2	Cytochrome b-c1 complex subunit 2, mitochondrial	yes	yes	0	0	0	0	0	By MS/MS	By matching	1	1	124.24	124.32	2	0.0024137	57472	b003p113_mut_tryp_S2_TR01	85.457	78.576	31374000	13603000	17772000			4130	103	3916	12667;12668	13917	13917			1
ENLEVSGENVVEADLKR	Unmodified	1899.95	0.953785	103	P07257	QCR2	Cytochrome b-c1 complex subunit 2, mitochondrial	yes	yes	0	0	0	0	1	By MS/MS	By MS/MS	1	1	101.19	101.26	3	0.00014239	44411	b003p113_mut_tryp_S2_TR01	79.805	64.846	31853000	17179000	14674000			1254	103	1192	3603;3604	3982;3983	3982			2
GLGNPLLYDGVER	Unmodified	1401.73	0.725229	103	P07257	QCR2	Cytochrome b-c1 complex subunit 2, mitochondrial	yes	yes	0	0	0	0	0	By MS/MS	By MS/MS	1	1	114.02	114.1	2	0.0012646	51483	b003p113_mut_tryp_S2_TR01	80.763	70.24	39413000	20861000	18552000			1945	103	1859	5767;5768	6369;6370	6369			2
ATFLKDDLPYYVNALADVLYK	Unmodified	2431.27	0.267514	103	P07257	QCR2	Cytochrome b-c1 complex subunit 2, mitochondrial	yes	yes	0	0	0	0	1	By MS/MS	By MS/MS	1	1	139.85	139.87	3	0.0013841	66687	b003p113_mut_tryp_S2_TR01	58.093	50.101	63470000	25662000	37807000			394	103	378	1117;1118	1221;1222	1221			0
QELLSSVQK	Gln->pyro-Glu	1013.54	0.539325	104	P07259	URA2	Protein URA2;Glutamine-dependent carbamoyl-phosphate synthase;Aspartate carbamoyltransferase	yes	yes	0	0	1	0	0		By MS/MS		1	109.09	109.34	2	0.031583	49100	b003p113_mut_tryp_S2_TR02	60.91	44.134	4128700	0	4128700			4638	104	4372	14138	15491	15491			1
DTYIVDNK	Unmodified	966.466	0.465826	104	P07259	URA2	Protein URA2;Glutamine-dependent carbamoyl-phosphate synthase;Aspartate carbamoyltransferase	yes	yes	0	0	0	0	0	By matching	By MS/MS	1	1	64.324	64.65	2	0.014952	23664	b003p113_mut_tryp_S2_TR02	75.189	53.418	17524000	8814700	8709100			830	104	800	2304;2305	2471	2471			1
SIHITGVSNK	Unmodified	1054.58	0.577108	104	P07259	URA2	Protein URA2;Glutamine-dependent carbamoyl-phosphate synthase;Aspartate carbamoyltransferase	yes	yes	0	0	0	0	0	By MS/MS	By MS/MS	1	1	52.064	52.189	2	0.00066957	16569	b003p113_mut_tryp_S2_TR01	98.233	76.933	22615000	12828000	9786900			5138	104	4827	15588;15589	16986;16987	16986			2
GETLQDTIR	Unmodified	1031.52	0.524738	104	P07259	URA2	Protein URA2;Glutamine-dependent carbamoyl-phosphate synthase;Aspartate carbamoyltransferase	yes	yes	0	0	0	0	0	By MS/MS	By MS/MS	1	1	69.255	69.581	2	0.01244	26513	b003p113_mut_tryp_S2_TR02	71.379	36.572	24864000	12842000	12022000			1848	104	1762	5532;5533	6114;6115	6115			0
LPDDYVAVK	Unmodified	1018.53	0.533512	104	P07259	URA2	Protein URA2;Glutamine-dependent carbamoyl-phosphate synthase;Aspartate carbamoyltransferase	yes	yes	0	0	0	0	0	By matching	By MS/MS	1	1	82.63	82.856	1	0.054952	34142	b003p113_mut_tryp_S2_TR02	60.436	46.857	33118000	17045000	16073000			3634	104	3465	10940;10941	11962	11962			1
RSDFHVLFAVAQELR	Unmodified	1786.95	0.947852	104	P07259	URA2	Protein URA2;Glutamine-dependent carbamoyl-phosphate synthase;Aspartate carbamoyltransferase	yes	yes	0	0	0	0	1	By MS/MS	By matching	1	1	123.13	123.21	3	0.00021904	56794	b003p113_mut_tryp_S2_TR01	68.481	57.536	34424000	18934000	15490000			4949	104	4640	15142;15143	16548	16548			1
LPEGLREELR	Unmodified	1210.67	0.666986	104	P07259	URA2	Protein URA2;Glutamine-dependent carbamoyl-phosphate synthase;Aspartate carbamoyltransferase	yes	yes	0	0	0	0	1	By MS/MS	By MS/MS	1	1	75.58	75.856	3	0.00061361	30028	b003p113_mut_tryp_S2_TR02	88.681	53.96	36601000	21311000	15290000			3635	104	3466	10942;10943	11963;11964	11964			2
NDLESYLNQAVEVSR	Deamidation (N)	1736.82	0.821708	104	P07259	URA2	Protein URA2;Glutamine-dependent carbamoyl-phosphate synthase;Aspartate carbamoyltransferase	yes	yes	0	1	0	0	0	By matching	By MS/MS	1	1	137.45	137.48	2	2.9979e-09	65490	b003p113_mut_tryp_S2_TR02	131.13	114.6	37166000	21894000	15271000			4145	104	3930	12697;12698	13942	13942	68		1
EKQELLSSVQK	Unmodified	1287.7	0.703431	104	P07259	URA2	Protein URA2;Glutamine-dependent carbamoyl-phosphate synthase;Aspartate carbamoyltransferase	yes	yes	0	0	0	0	1	By MS/MS	By MS/MS	1	1	57.13	57.305	2	1.2634e-07	19569	b003p113_mut_tryp_S2_TR01	146.11	122.68	39872000	20890000	18982000			1146	104	1092	3256;3257	3548;3549	3548			2
DAGSMLGR	Unmodified	805.375	0.375237	104	P07259	URA2	Protein URA2;Glutamine-dependent carbamoyl-phosphate synthase;Aspartate carbamoyltransferase	yes	yes	0	0	0	0	0	By MS/MS	By MS/MS	1	1	66.571	66.897	2	9.0141e-05	24957	b003p113_mut_tryp_S2_TR01	155.51	120.4	44303000	22184000	22119000			533	104	514	1448;1449	1526;1527	1526			2
STEYANLGFNETDLDIDIDYELNNPTDMR	Unmodified	3377.49	0.488161	104	P07259	URA2	Protein URA2;Glutamine-dependent carbamoyl-phosphate synthase;Aspartate carbamoyltransferase	yes	yes	0	0	0	0	0		By MS/MS		1	138.37	138.42	3	8.57e-06	66019	b003p113_mut_tryp_S2_TR02	64.289	57.693	45551000	0	45551000			5439	104	5115	16695	18289	18289			1
LLMHYQVR	Unmodified	1058.57	0.56952	104	P07259	URA2	Protein URA2;Glutamine-dependent carbamoyl-phosphate synthase;Aspartate carbamoyltransferase	yes	yes	0	0	0	0	0	By MS/MS	By MS/MS	1	1	65.87	66.196	2	0.0024357	24620	b003p113_mut_tryp_S2_TR01	99.919	84.257	45921000	24270000	21651000			3509	104	3350	10562;10563	11503;11504	11503			2
PLFVNANDDSNEGIYHSELPYFSVQFHPESTPGPR	Unmodified	3959.84	0.839096	104	P07259	URA2	Protein URA2;Glutamine-dependent carbamoyl-phosphate synthase;Aspartate carbamoyltransferase	yes	yes	0	0	0	0	0	By MS/MS		1		126.59	126.59	4	0.00069258	58850	b003p113_mut_tryp_S2_TR01	38.512	36.929	48695000	48695000	0			4560	104	4301	13948	15310	15310			1
TVHSLCR	Unmodified	871.433	0.433421	104	P07259	URA2	Protein URA2;Glutamine-dependent carbamoyl-phosphate synthase;Aspartate carbamoyltransferase	yes	yes	0	0	0	0	0	By MS/MS	By matching	1	1	36.353	36.528	2	0.0051538	7426	b003p113_mut_tryp_S2_TR01	114.54	61.856	52212000	25716000	26496000			5963	104	5624	18061;18062	19713	19713			1
RLAVDYSVPLVTNVK	Unmodified	1672.95	0.951206	104	P07259	URA2	Protein URA2;Glutamine-dependent carbamoyl-phosphate synthase;Aspartate carbamoyltransferase	yes	yes	0	0	0	0	1	By MS/MS	By MS/MS	1	1	107.2	107.32	3	0.0016207	47916	b003p113_mut_tryp_S2_TR02	65.038	50.811	62608000	34271000	28336000			4919	104	4612	15050;15051	16461;16462	16462			2
SFPFISK	Unmodified	824.443	0.44324	104	P07259	URA2	Protein URA2;Glutamine-dependent carbamoyl-phosphate synthase;Aspartate carbamoyltransferase	yes	yes	0	0	0	0	0	By MS/MS	By MS/MS	1	1	105.39	105.51	2	0.02133	46867	b003p113_mut_tryp_S2_TR01	79.146	42.117	70927000	34653000	36274000			5086	104	4775	15478;15479	16885;16886	16885			2
IFNIPTQDSVVEIDLDYSFR	Unmodified	2370.17	0.174342	104	P07259	URA2	Protein URA2;Glutamine-dependent carbamoyl-phosphate synthase;Aspartate carbamoyltransferase	yes	yes	0	0	0	0	0	By MS/MS	By MS/MS	1	1	138.5	138.53	3	5.1875e-06	66149	b003p113_mut_tryp_S2_TR02	89.011	80.824	79545000	32095000	47450000			2416	104	2315	7020;7021	7661;7662	7662			2
EYGITPFVK	Unmodified	1052.55	0.554247	104	P07259	URA2	Protein URA2;Glutamine-dependent carbamoyl-phosphate synthase;Aspartate carbamoyltransferase	yes	yes	0	0	0	0	0	By matching	By MS/MS	1	1	105.86	105.98	2	0.051458	47065	b003p113_mut_tryp_S2_TR02	55.531	39.377	84766000	43049000	41717000			1425	104	1355	4161;4162	4550	4550			1
LYVPPADNK	Unmodified	1015.53	0.533846	104	P07259	URA2	Protein URA2;Glutamine-dependent carbamoyl-phosphate synthase;Aspartate carbamoyltransferase	yes	yes	0	0	0	0	0	By MS/MS	By MS/MS	2	2	62.992	63.318	2	0.0013784	22579	b003p113_mut_tryp_S2_TR02	98.523	79.046	89291000	45024000	44267000			3941	104	3754	11981;11982;11983;11984	13119;13120;13121;13122;13123	13121			4
LFATSGTADFLSEHGIAVQYLEVLNK	Unmodified	2822.45	0.44906	104	P07259	URA2	Protein URA2;Glutamine-dependent carbamoyl-phosphate synthase;Aspartate carbamoyltransferase	yes	yes	0	0	0	0	0	By MS/MS	By MS/MS	1	1	134.71	134.73	3	4.4923e-10	63795	b003p113_mut_tryp_S2_TR02	76.471	56.045	92499000	57002000	35498000			3258	104	3107	9847;9848	10744;10745	10745			2
EEIGTVNGITVTFMGDLK	Unmodified	1922.97	0.965929	104	P07259	URA2	Protein URA2;Glutamine-dependent carbamoyl-phosphate synthase;Aspartate carbamoyltransferase	yes	yes	0	0	0	0	0	By MS/MS		1		132.62	132.62	2	0.056203	62366	b003p113_mut_tryp_S2_TR01	41.227	27.263	101600000	101600000	0			985	104	941	2802	3065	3065			1
RFSITEEAIADNLDAAEDAIPEQPLEQK	Unmodified	3112.52	0.520053	104	P07259	URA2	Protein URA2;Glutamine-dependent carbamoyl-phosphate synthase;Aspartate carbamoyltransferase	yes	yes	0	0	0	0	1	By MS/MS	By MS/MS	1	1	128.74	128.81	3	4.3404e-14	60109	b003p113_mut_tryp_S2_TR01	108.1	89.489	105730000	52593000	53141000			4900	104	4595	14978;14979	16383;16384	16383			2
KTPVFGICLGHQLIAR	Unmodified	1809.01	0.00834362	104	P07259	URA2	Protein URA2;Glutamine-dependent carbamoyl-phosphate synthase;Aspartate carbamoyltransferase	yes	yes	0	0	0	0	1	By MS/MS	By MS/MS	2	2	99.879	99.954	3;4	3.109e-12	43779	b003p113_mut_tryp_S2_TR02	102.65	92.861	106680000	46530000	60148000			3050	104	2909	9220;9221;9222;9223	10131;10132;10133;10134	10134			4
IGSSVEFDWCAVTAVR	Unmodified	1795.86	0.856319	104	P07259	URA2	Protein URA2;Glutamine-dependent carbamoyl-phosphate synthase;Aspartate carbamoyltransferase	yes	yes	0	0	0	0	0	By MS/MS	By MS/MS	1	1	128.43	128.51	2	1.4724e-05	59896	b003p113_mut_tryp_S2_TR01	99.531	84.558	111320000	48852000	62465000			2455	104	2353	7116;7117	7760;7761	7760			2
SIHITGVSNKEDLALIMTVK	Unmodified	2168.19	0.18749	104	P07259	URA2	Protein URA2;Glutamine-dependent carbamoyl-phosphate synthase;Aspartate carbamoyltransferase	yes	yes	0	0	0	0	1	By MS/MS	By MS/MS	2	2	111.81	111.89	3;4	1.0827e-06	50289	b003p113_mut_tryp_S2_TR01	98.391	93.298	115740000	60301000	55441000			5139	104	4828	15590;15591;15592;15593	16988;16989;16990	16988			3
DEFEALGVK	Unmodified	1006.5	0.497126	104	P07259	URA2	Protein URA2;Glutamine-dependent carbamoyl-phosphate synthase;Aspartate carbamoyltransferase	yes	yes	0	0	0	0	0	By MS/MS	By MS/MS	1	1	105.48	105.6	2	0.028051	46775	b003p113_mut_tryp_S2_TR01	64.265	36.158	117010000	58694000	58314000			568	104	548	1551;1552	1626;1627	1626			2
NILLSIGSYK	Unmodified	1106.63	0.63356	104	P07259	URA2	Protein URA2;Glutamine-dependent carbamoyl-phosphate synthase;Aspartate carbamoyltransferase	yes	yes	0	0	0	0	0	By MS/MS	By MS/MS	1	1	116.27	116.34	2	0.00027437	52788	b003p113_mut_tryp_S2_TR01	107.57	83.717	122570000	58014000	64552000			4284	104	4043	13212;13213	14569;14570	14569			2
VGYPVLVR	Unmodified	901.539	0.538538	104	P07259	URA2	Protein URA2;Glutamine-dependent carbamoyl-phosphate synthase;Aspartate carbamoyltransferase	yes	yes	0	0	0	0	0	By MS/MS	By MS/MS	1	1	89.802	89.927	2	0.0024357	38167	b003p113_mut_tryp_S2_TR02	99.919	90.679	125910000	62159000	63748000			6188	104	5835	18582;18583	20206;20207	20207			2
KGETLQDTIR	Unmodified	1159.62	0.619701	104	P07259	URA2	Protein URA2;Glutamine-dependent carbamoyl-phosphate synthase;Aspartate carbamoyltransferase	yes	yes	0	0	0	0	1	By MS/MS	By MS/MS	1	1	54.261	54.387	2	3.9217e-07	17812	b003p113_mut_tryp_S2_TR01	144.77	84.334	128860000	66871000	61993000			2931	104	2804	8731;8732	9554;9555	9554			2
VDVGMGIK	Unmodified	817.437	0.436775	104	P07259	URA2	Protein URA2;Glutamine-dependent carbamoyl-phosphate synthase;Aspartate carbamoyltransferase	yes	yes	0	0	0	0	0	By MS/MS	By MS/MS	1	1	76.2	76.476	2	0.0042353	30430	b003p113_mut_tryp_S2_TR02	94.407	59.302	131390000	67060000	64328000			6089	104	5743	18327;18328	19966;19967	19967			2
VTCDVNIYSLFIAQDDYPEAVFLPTK	Unmodified	3017.47	0.473226	104	P07259	URA2	Protein URA2;Glutamine-dependent carbamoyl-phosphate synthase;Aspartate carbamoyltransferase	yes	yes	0	0	0	0	0	By MS/MS	By MS/MS	2	2	143.66	143.68	2;3	7.6708e-20	69111	b003p113_mut_tryp_S2_TR02	100.04	91.073	140050000	60928000	79120000			6445	104	6084	19283;19284;19285;19286	20914;20915;20916	20916			3
QLGFDDR	Unmodified	849.398	0.398081	104	P07259	URA2	Protein URA2;Glutamine-dependent carbamoyl-phosphate synthase;Aspartate carbamoyltransferase	yes	yes	0	0	0	0	0	By MS/MS	By MS/MS	1	1	70.776	71.102	2	0.0288	27324	b003p113_mut_tryp_S2_TR01	71.296	37.557	144200000	72049000	72150000			4735	104	4454	14498;14499	15905;15906	15905			2
LYNMGYK	Unmodified	887.421	0.421125	104	P07259	URA2	Protein URA2;Glutamine-dependent carbamoyl-phosphate synthase;Aspartate carbamoyltransferase	yes	yes	0	0	0	0	0	By MS/MS	By MS/MS	1	1	68.722	69.048	2	0.018363	26246	b003p113_mut_tryp_S2_TR01	82.263	30.031	144790000	70147000	74643000			3932	104	3745	11959;11960	13096;13097	13096			2
ILAIDVGMK	Unmodified	958.552	0.552139	104	P07259	URA2	Protein URA2;Glutamine-dependent carbamoyl-phosphate synthase;Aspartate carbamoyltransferase	yes	yes	0	0	0	0	0		By MS/MS		1	105.77	106.02	2	0.041503	47290	b003p113_mut_tryp_S2_TR02	59.245	13.229	150530000	0	150530000			2544	104	2437	7429	8087	8087			1
QELLSSVQK	Unmodified	1030.57	0.565875	104	P07259	URA2	Protein URA2;Glutamine-dependent carbamoyl-phosphate synthase;Aspartate carbamoyltransferase	yes	yes	0	0	0	0	0	By MS/MS	By MS/MS	1	1	68.493	68.819	2	0.00020694	25975	b003p113_mut_tryp_S2_TR02	122.19	92.811	158700000	89283000	69416000			4637	104	4372	14136;14137	15489;15490	15490			2
SVGEVMSIGR	Unmodified	1033.52	0.522629	104	P07259	URA2	Protein URA2;Glutamine-dependent carbamoyl-phosphate synthase;Aspartate carbamoyltransferase	yes	yes	0	0	0	0	0	By MS/MS	By MS/MS	1	1	84.18	84.631	2	0.00024985	35132	b003p113_mut_tryp_S2_TR01	95.358	1.9295	164110000	0	164110000			5491	104	5166	16814;16815	18405;18406	18405			2
YSPVPIINGGNGSR	Deamidation (N)	1430.72	0.715392	104	P07259	URA2	Protein URA2;Glutamine-dependent carbamoyl-phosphate synthase;Aspartate carbamoyltransferase	yes	yes	0	1	0	0	0	By MS/MS	By MS/MS	2	2	102.45	102.55	2	0.0011574	46450	b003p113_mut_tryp_S2_TR02	86.313	74.823	166500000	76634000	89865000			6846	104	6469	20492;20493;20494;20495	22177;22178;22179	22179	72;73		3
LVTLELK	Unmodified	814.516	0.516405	104	P07259	URA2	Protein URA2;Glutamine-dependent carbamoyl-phosphate synthase;Aspartate carbamoyltransferase	yes	yes	0	0	0	0	0	By MS/MS	By MS/MS	1	1	92.131	92.257	2	0.0099529	39310	b003p113_mut_tryp_S2_TR01	97.068	34.35	171870000	86955000	84911000			3895	104	3709	11837;11838	12975;12976	12975			2
DYPVVITK	Unmodified	933.517	0.517133	104	P07259	URA2	Protein URA2;Glutamine-dependent carbamoyl-phosphate synthase;Aspartate carbamoyltransferase	yes	yes	0	0	0	0	0	By MS/MS	By matching	1	1	88.42	88.595	2	0.041892	37197	b003p113_mut_tryp_S2_TR01	61.999	30.064	173500000	87870000	85635000			885	104	852	2445;2446	2610	2610			1
ENMAIMHPLPR	Unmodified	1307.65	0.647847	104	P07259	URA2	Protein URA2;Glutamine-dependent carbamoyl-phosphate synthase;Aspartate carbamoyltransferase	yes	yes	0	0	0	0	0	By MS/MS	By MS/MS	1	1	79.764	80.039	3	0.00028695	32422	b003p113_mut_tryp_S2_TR02	72.434	69.392	179790000	86238000	93549000			1257	104	1195	3609;3610	3987;3988	3988			2
LKDTYIVDNK	Unmodified	1207.64	0.644853	104	P07259	URA2	Protein URA2;Glutamine-dependent carbamoyl-phosphate synthase;Aspartate carbamoyltransferase	yes	yes	0	0	0	0	1	By MS/MS	By MS/MS	2	2	57.291	57.466	2;3	0.0097007	19643	b003p113_mut_tryp_S2_TR02	96.665	49.091	180370000	85165000	95205000			3434	104	3278	10359;10360;10361;10362	11316;11317;11318	11318			3
VVYNGETLVLSGELVSPGAK	Deamidation (N)	2032.07	0.0728372	104	P07259	URA2	Protein URA2;Glutamine-dependent carbamoyl-phosphate synthase;Aspartate carbamoyltransferase	yes	yes	0	1	0	0	0	By MS/MS	By MS/MS	2	2	128.43	128.5	2;3	8.4845e-12	59890	b003p113_mut_tryp_S2_TR01	126.71	119.17	180440000	83841000	96603000			6530	104	6166	19521;19522;19523;19524	21147;21148;21149;21150	21147	71		4
LHDLVQFAEK	Unmodified	1198.63	0.634623	104	P07259	URA2	Protein URA2;Glutamine-dependent carbamoyl-phosphate synthase;Aspartate carbamoyltransferase	yes	yes	0	0	0	0	0	By MS/MS	By MS/MS	2	2	80.735	81.01	2;3	5.4358e-06	33021	b003p113_mut_tryp_S2_TR02	147.75	128.65	182010000	82149000	99861000			3345	104	3191	10066;10067;10068;10069	10951;10952;10953;10954;10955;10956	10956			6
TIMVNYNPETVSTDYDEADR	Unmodified	2332.02	0.0165209	104	P07259	URA2	Protein URA2;Glutamine-dependent carbamoyl-phosphate synthase;Aspartate carbamoyltransferase	yes	yes	0	0	0	0	0	By MS/MS	By MS/MS	2	2	117.03	117.11	2;3	0.000329	53352	b003p113_mut_tryp_S2_TR02	96.591	84.426	183720000	83725000	99993000			5726	104	5394	17517;17518;17519;17520	19182;19183;19184	19184			3
TDVLYCTR	Unmodified	1026.48	0.48043	104	P07259	URA2	Protein URA2;Glutamine-dependent carbamoyl-phosphate synthase;Aspartate carbamoyltransferase	yes	yes	0	0	0	0	0	By MS/MS	By MS/MS	1	1	68.453	68.779	2	0.0016871	26181	b003p113_mut_tryp_S2_TR01	106.04	78.788	189470000	95308000	94167000			5608	104	5280	17122;17123	18761;18762	18761			2
VLVLGSGGLSIGQAGEFDYSGSQAIK	Unmodified	2552.31	0.312233	104	P07259	URA2	Protein URA2;Glutamine-dependent carbamoyl-phosphate synthase;Aspartate carbamoyltransferase	yes	yes	0	0	0	0	0	By MS/MS	By MS/MS	1	2	129.73	129.83	2;3	8.459e-35	60857	b003p113_mut_tryp_S2_TR02	110.14	105.34	196950000	77598000	119350000			6311	104	5955	18910;18911;18912	20525;20526;20527	20526			3
KVLVLGSGGLSIGQAGEFDYSGSQAIK	Unmodified	2680.41	0.407196	104	P07259	URA2	Protein URA2;Glutamine-dependent carbamoyl-phosphate synthase;Aspartate carbamoyltransferase	yes	yes	0	0	0	0	1	By MS/MS	By MS/MS	1	1	122.31	122.39	3	1.5831e-26	56456	b003p113_mut_tryp_S2_TR02	137.03	132.02	199190000	99517000	99677000			3066	104	2925	9254;9255	10162;10163;10164	10163			3
SEYSLTQHLANNEIDLYINLPSANR	Unmodified	2874.41	0.4148	104	P07259	URA2	Protein URA2;Glutamine-dependent carbamoyl-phosphate synthase;Aspartate carbamoyltransferase	yes	yes	0	0	0	0	0	By MS/MS	By MS/MS	1	1	126.75	126.83	3	8.6674e-65	59118	b003p113_mut_tryp_S2_TR02	201.29	190.29	202230000	108850000	93388000			5071	104	4760	15447;15448	16853;16854;16855	16855			3
SLLATGFK	Unmodified	835.48	0.480354	104	P07259	URA2	Protein URA2;Glutamine-dependent carbamoyl-phosphate synthase;Aspartate carbamoyltransferase	yes	yes	0	0	0	0	0	By matching	By MS/MS	1	1	87.651	87.827	2	0.0051432	36915	b003p113_mut_tryp_S2_TR02	91.626	60.958	207780000	120310000	87465000			5240	104	4925	16118;16119	17704	17704			1
TFEEAIQK	Unmodified	964.487	0.486562	104	P07259	URA2	Protein URA2;Glutamine-dependent carbamoyl-phosphate synthase;Aspartate carbamoyltransferase	yes	yes	0	0	0	0	0	By MS/MS	By MS/MS	1	1	65.2	65.526	2	0.0058211	24166	b003p113_mut_tryp_S2_TR02	89.55	78.677	208740000	100200000	108530000			5635	104	5306	17268;17269	18932;18933	18933			2
HSEEMSVHIAAK	Unmodified	1337.64	0.639785	104	P07259	URA2	Protein URA2;Glutamine-dependent carbamoyl-phosphate synthase;Aspartate carbamoyltransferase	yes	yes	0	0	0	0	0	By MS/MS	By MS/MS	1	1	49.28	49.455	3	9.1532e-13	15097	b003p113_mut_tryp_S2_TR02	149.38	132.36	213940000	90857000	123080000			2261	104	2166	6644;6645	7281;7282	7282			2
PSYVLSGAAMNTVYSK	Unmodified	1686.83	0.828708	104	P07259	URA2	Protein URA2;Glutamine-dependent carbamoyl-phosphate synthase;Aspartate carbamoyltransferase	yes	yes	0	0	0	0	0	By MS/MS	By MS/MS	2	2	107.86	107.99	2;3	1.4318e-07	48119	b003p113_mut_tryp_S2_TR01	86.641	68.277	218140000	117080000	101050000			4579	104	4319	13988;13989;13990;13991	15345;15346;15347;15348	15346			4
FNSPEEYAR	Unmodified	1111.49	0.493438	104	P07259	URA2	Protein URA2;Glutamine-dependent carbamoyl-phosphate synthase;Aspartate carbamoyltransferase	yes	yes	0	0	0	0	0	By MS/MS	By MS/MS	1	1	69.307	69.632	2	0.00011322	26611	b003p113_mut_tryp_S2_TR02	138.54	116.41	226230000	115260000	110970000			1651	104	1574	4930;4931	5458;5459;5460;5461	5461			4
EDLALIMTVK	Unmodified	1131.62	0.620947	104	P07259	URA2	Protein URA2;Glutamine-dependent carbamoyl-phosphate synthase;Aspartate carbamoyltransferase	yes	yes	0	0	0	0	0	By MS/MS	By MS/MS	1	1	122.73	122.8	2	0.045011	56553	b003p113_mut_tryp_S2_TR01	53.751	14.129	229630000	115790000	113840000			954	104	915	2689;2690	2901;2902	2901			2
TPVFGICLGHQLIAR	Unmodified	1680.91	0.913381	104	P07259	URA2	Protein URA2;Glutamine-dependent carbamoyl-phosphate synthase;Aspartate carbamoyltransferase	yes	yes	0	0	0	0	0	By MS/MS	By MS/MS	2	1	118.1	118.15	2;3	1.7443e-06	53846	b003p113_mut_tryp_S2_TR01	104.22	89.078	231430000	117930000	113500000			5865	104	5530	17809;17810;17811	19449;19450;19451	19449			3
LSNVLEAK	Unmodified	872.497	0.496732	104	P07259	URA2	Protein URA2;Glutamine-dependent carbamoyl-phosphate synthase;Aspartate carbamoyltransferase	yes	yes	0	0	0	0	0	By MS/MS	By MS/MS	1	1	64.974	65.3	2	0.0014514	23925	b003p113_mut_tryp_S2_TR02	108.74	59.684	248620000	123460000	125160000			3770	104	3593	11476;11477	12599;12600	12600			2
MLDQIGVDQPAWK	Unmodified	1499.74	0.74425	104	P07259	URA2	Protein URA2;Glutamine-dependent carbamoyl-phosphate synthase;Aspartate carbamoyltransferase	yes	yes	0	0	0	0	0	By MS/MS	By MS/MS	1	1	115.67	115.82	2	2.9943e-05	52498	b003p113_mut_tryp_S2_TR01	120.06	113.21	250470000	0	250470000			4011	104	3813	12275;12276	13480;13481	13480			2
HIELQTGPDGK	Unmodified	1193.6	0.604051	104	P07259	URA2	Protein URA2;Glutamine-dependent carbamoyl-phosphate synthase;Aspartate carbamoyltransferase	yes	yes	0	0	0	0	0	By MS/MS	By MS/MS	1	1	52.49	52.615	2	1.0964e-21	16906	b003p113_mut_tryp_S2_TR02	202.05	189.52	255000000	126540000	128460000			2204	104	2111	6487;6488	7115;7116	7116			2
KNILLSIGSYK	Unmodified	1234.73	0.728523	104	P07259	URA2	Protein URA2;Glutamine-dependent carbamoyl-phosphate synthase;Aspartate carbamoyltransferase	yes	yes	0	0	0	0	1	By MS/MS	By MS/MS	2	2	92.936	93.012	2;3	1.539e-06	39921	b003p113_mut_tryp_S2_TR02	105.46	99.427	256330000	130010000	126310000			3009	104	2869	9107;9108;9109;9110	10026;10027;10028	10028			3
VLDIYEIENSSGVVVSMGGQTSNNIAMTLHR	Unmodified	3333.63	0.633326	104	P07259	URA2	Protein URA2;Glutamine-dependent carbamoyl-phosphate synthase;Aspartate carbamoyltransferase	yes	yes	0	0	0	0	0	By MS/MS	By MS/MS	2	2	131.05	131.12	3;4	8.1744e-64	61533	b003p113_mut_tryp_S2_TR01	178.91	173.78	267590000	141850000	125740000			6261	104	5905	18800;18801;18802;18803	20426;20427;20428	20426			3
CIVNPSPASITASAELQSTSAK	Unmodified	2231.11	0.110362	104	P07259	URA2	Protein URA2;Glutamine-dependent carbamoyl-phosphate synthase;Aspartate carbamoyltransferase	yes	yes	0	0	0	0	0	By MS/MS	By MS/MS	2	2	110.96	111.03	2;3	7.049e-30	49960	b003p113_mut_tryp_S2_TR02	128.01	118.85	275390000	143040000	132350000			508	104	489	1393;1394;1395;1396	1474;1475;1476;1477;1478	1478			5
STCACFEPSLDYCVVK	Unmodified	1934.82	0.821256	104	P07259	URA2	Protein URA2;Glutamine-dependent carbamoyl-phosphate synthase;Aspartate carbamoyltransferase	yes	yes	0	0	0	0	0	By matching	By MS/MS	1	1	116.85	116.92	2	0.030685	53262	b003p113_mut_tryp_S2_TR02	49.448	43.476	287500000	124780000	162730000			5432	104	5108	16677;16678	18274	18274			1
VSTELSSSMK	Unmodified	1067.52	0.516875	104	P07259	URA2	Protein URA2;Glutamine-dependent carbamoyl-phosphate synthase;Aspartate carbamoyltransferase	yes	yes	0	0	0	0	0	By MS/MS	By MS/MS	1	1	60.661	60.887	2	0.00023587	21602	b003p113_mut_tryp_S2_TR01	108.98	93.13	290480000	142120000	148360000			6439	104	6078	19271;19272	20905;20906	20905			2
EIEMDAVAR	Unmodified	1032.49	0.490995	104	P07259	URA2	Protein URA2;Glutamine-dependent carbamoyl-phosphate synthase;Aspartate carbamoyltransferase	yes	yes	0	0	0	0	0	By MS/MS	By MS/MS	1	1	78.44	78.715	2	0.00062172	31738	b003p113_mut_tryp_S2_TR01	108.46	37.548	301760000	148930000	152830000			1080	104	1031	3023;3024	3268;3269	3268			2
GHNIPCTSTISGR	Unmodified	1398.67	0.667396	104	P07259	URA2	Protein URA2;Glutamine-dependent carbamoyl-phosphate synthase;Aspartate carbamoyltransferase	yes	yes	0	0	0	0	0	By MS/MS	By MS/MS	2	3	53.866	54.016	2;3	1.6354e-07	17690	b003p113_mut_tryp_S2_TR01	98.942	90.429	330090000	165350000	164740000			1896	104	1810	5667;5668;5669;5670;5671	6281;6282;6283	6281			3
VPQFSFPR	Unmodified	976.513	0.513051	104	P07259	URA2	Protein URA2;Glutamine-dependent carbamoyl-phosphate synthase;Aspartate carbamoyltransferase	yes	yes	0	0	0	0	0	By MS/MS	By MS/MS	1	1	103.88	104.01	2	0.0051432	45881	b003p113_mut_tryp_S2_TR02	91.626	80.557	339330000	164210000	175130000			6373	104	6015	19077;19078	20702;20703	20703			2
VFAIANAFAK	Unmodified	1050.59	0.586216	104	P07259	URA2	Protein URA2;Glutamine-dependent carbamoyl-phosphate synthase;Aspartate carbamoyltransferase	yes	yes	0	0	0	0	0	By MS/MS	By MS/MS	1	1	113.3	113.37	2	0.0017973	51258	b003p113_mut_tryp_S2_TR02	85.064	73.295	341140000	177980000	163160000			6127	104	5778	18428;18429	20062;20063	20063			2
NITLDVSER	Unmodified	1045.54	0.540388	104	P07259	URA2	Protein URA2;Glutamine-dependent carbamoyl-phosphate synthase;Aspartate carbamoyltransferase	yes	yes	0	0	0	0	0	By MS/MS	By MS/MS	1	1	82.953	83.178	2	0.010704	34277	b003p113_mut_tryp_S2_TR01	74.301	44.226	347280000	169420000	177860000			4297	104	4056	13241;13242	14594;14595	14594			2
VNEIKEEVDYDHR	Unmodified	1644.77	0.774364	104	P07259	URA2	Protein URA2;Glutamine-dependent carbamoyl-phosphate synthase;Aspartate carbamoyltransferase	yes	yes	0	0	0	0	1	By MS/MS	By MS/MS	3	3	57.726	57.901	2;3;4	2.1437e-10	19919	b003p113_mut_tryp_S2_TR01	115.78	104.72	385050000	188370000	196680000			6334	104	5976	18995;18996;18997;18998;18999;19000	20626;20627;20628;20629;20630	20627			5
VGYPVLVRPSYVLSGAAMNTVYSK	Unmodified	2570.36	0.35668	104	P07259	URA2	Protein URA2;Glutamine-dependent carbamoyl-phosphate synthase;Aspartate carbamoyltransferase	yes	yes	0	0	0	0	1	By MS/MS	By MS/MS	1	1	124.52	124.6	3	0.00017885	57695	b003p113_mut_tryp_S2_TR02	65.753	58.801	390340000	176750000	213590000			6189	104	5836	18584;18585	20208;20209	20209			2
TCSSFIAAMER	Unmodified	1271.56	0.563842	104	P07259	URA2	Protein URA2;Glutamine-dependent carbamoyl-phosphate synthase;Aspartate carbamoyltransferase	yes	yes	0	0	0	0	0	By MS/MS	By MS/MS	1	1	99.892	99.968	2	0.00037235	43762	b003p113_mut_tryp_S2_TR02	98.943	84.785	413960000	197410000	216550000			5589	104	5262	17063;17064	18688;18689	18689			2
IHIAGLVISHYTDEYSHYLAK	Unmodified	2429.24	0.237945	104	P07259	URA2	Protein URA2;Glutamine-dependent carbamoyl-phosphate synthase;Aspartate carbamoyltransferase	yes	yes	0	0	0	0	0	By MS/MS	By MS/MS	3	4	115.23	115.32	3;4;5	8.4073e-07	52203	b003p113_mut_tryp_S2_TR01	73.783	71.895	414560000	197520000	217040000			2466	104	2363	7216;7217;7218;7219;7220;7221;7222	7878;7879;7880;7881;7882;7883;7884	7879			7
DYCIIEVNAR	Unmodified	1251.59	0.591772	104	P07259	URA2	Protein URA2;Glutamine-dependent carbamoyl-phosphate synthase;Aspartate carbamoyltransferase	yes	yes	0	0	0	0	0	By MS/MS	By MS/MS	1	1	107.97	108.1	2	0.0010418	48146	b003p113_mut_tryp_S2_TR01	93.649	67.265	421330000	213930000	207400000			869	104	837	2409;2410	2574;2575	2574			2
LYFETINLER	Unmodified	1296.67	0.671402	104	P07259	URA2	Protein URA2;Glutamine-dependent carbamoyl-phosphate synthase;Aspartate carbamoyltransferase	yes	yes	0	0	0	0	0	By MS/MS	By MS/MS	1	1	122.63	122.7	2	1.0963e-07	56502	b003p113_mut_tryp_S2_TR01	149.94	43.989	452690000	231660000	221030000			3923	104	3736	11940;11941	13080;13081	13080			2
TLACYSDAIVMR	Unmodified	1398.66	0.663556	104	P07259	URA2	Protein URA2;Glutamine-dependent carbamoyl-phosphate synthase;Aspartate carbamoyltransferase	yes	yes	0	0	0	0	0	By MS/MS	By MS/MS	1	1	105.52	105.64	2	3.4163e-05	47054	b003p113_mut_tryp_S2_TR01	112.75	106.16	456640000	223210000	233430000			5752	104	5418	17577;17578	19233;19234;19235;19236	19234			4
LFATSGTADFLSEHGIAVQYLEVLNKDDDDQK	Unmodified	3538.71	0.710373	104	P07259	URA2	Protein URA2;Glutamine-dependent carbamoyl-phosphate synthase;Aspartate carbamoyltransferase	yes	yes	0	0	0	0	1	By MS/MS	By MS/MS	1	1	131.42	131.49	4	3.2362e-52	61696	b003p113_mut_tryp_S2_TR01	173.24	167.98	465940000	249310000	216630000			3259	104	3108	9849;9850	10746;10747	10746			2
ATIAPTAPITPPMESTGDR	Acetyl (Protein N-term)	1966.97	0.966992	104	P07259	URA2	Protein URA2;Glutamine-dependent carbamoyl-phosphate synthase;Aspartate carbamoyltransferase	yes	yes	1	0	0	0	0	By MS/MS	By MS/MS	2	2	130.17	130.25	2;3	5.728e-06	61001	b003p113_mut_tryp_S2_TR01	90.654	75.062	466470000	214140000	252330000			401	104	385	1130;1131;1132;1133	1232;1233;1234;1235	1233			4
GHVITTIFFEPSTR	Unmodified	1603.84	0.835842	104	P07259	URA2	Protein URA2;Glutamine-dependent carbamoyl-phosphate synthase;Aspartate carbamoyltransferase	yes	yes	0	0	0	0	0	By MS/MS	By MS/MS	2	2	107.79	107.91	2;3	2.4634e-27	48094	b003p113_mut_tryp_S2_TR01	154.67	148.24	477090000	242210000	234880000			1899	104	1813	5676;5677;5678;5679	6287;6288;6289;6290	6287			4
LFLESGFTYCQLMPR	Unmodified	1860.89	0.890262	104	P07259	URA2	Protein URA2;Glutamine-dependent carbamoyl-phosphate synthase;Aspartate carbamoyltransferase	yes	yes	0	0	0	0	0	By MS/MS	By MS/MS	1	1	132.2	132.27	2	2.1268e-27	62327	b003p113_mut_tryp_S2_TR02	190.56	143.27	478410000	223650000	254770000			3274	104	3123	9889;9890	10787;10788	10788			2
ITGPYNIQFIAK	Unmodified	1363.75	0.749987	104	P07259	URA2	Protein URA2;Glutamine-dependent carbamoyl-phosphate synthase;Aspartate carbamoyltransferase	yes	yes	0	0	0	0	0	By MS/MS	By MS/MS	1	1	117.83	117.91	2	3.4204e-07	53711	b003p113_mut_tryp_S2_TR01	130.66	101.57	489460000	253280000	236180000			2753	104	2633	8221;8222	9015;9016;9017	9016			3
EIGFPVIVR	Unmodified	1028.6	0.601866	104	P07259	URA2	Protein URA2;Glutamine-dependent carbamoyl-phosphate synthase;Aspartate carbamoyltransferase	yes	yes	0	0	0	0	0	By MS/MS	By MS/MS	1	1	122.05	122.12	2	0.00022378	56257	b003p113_mut_tryp_S2_TR02	117.93	98.297	493490000	269830000	223660000			1087	104	1036	3087;3088	3354;3355	3355			2
AGLLGVESIELTPHIISK	Unmodified	1876.07	0.0669639	104	P07259	URA2	Protein URA2;Glutamine-dependent carbamoyl-phosphate synthase;Aspartate carbamoyltransferase	yes	yes	0	0	0	0	0	By MS/MS	By MS/MS	1	1	124.7	124.78	3	1.7864e-05	57848	b003p113_mut_tryp_S2_TR02	86.455	82.017	496920000	234760000	262160000			121	104	119	347;348	369;370	370			2
DELVEELPR	Unmodified	1098.56	0.555704	104	P07259	URA2	Protein URA2;Glutamine-dependent carbamoyl-phosphate synthase;Aspartate carbamoyltransferase	yes	yes	0	0	0	0	0	By MS/MS	By matching	1	1	104.44	104.57	2	0.00076405	46156	b003p113_mut_tryp_S2_TR01	105.57	95.1	518130000	243970000	274160000			574	104	554	1561;1562	1634	1634			1
ALKEEGIYTILINPNIATIQTSK	Unmodified	2529.41	0.405405	104	P07259	URA2	Protein URA2;Glutamine-dependent carbamoyl-phosphate synthase;Aspartate carbamoyltransferase	yes	yes	0	0	0	0	1	By MS/MS	By MS/MS	1	1	127.32	127.4	3	1.0198e-11	59233	b003p113_mut_tryp_S2_TR01	115.5	112.96	602490000	335990000	266500000			250	104	239	707;708	785;786	785			2
AANSVSQDSSYTDFSFTIAGTAHNAHSVTQSASK	Unmodified	3486.59	0.592383	104	P07259	URA2	Protein URA2;Glutamine-dependent carbamoyl-phosphate synthase;Aspartate carbamoyltransferase	yes	yes	0	0	0	0	0	By MS/MS	By MS/MS	1	1	102.87	103	4	9.7485e-42	45365	b003p113_mut_tryp_S2_TR02	152	147.24	604190000	248850000	355350000			24	104	24	49;50	46;47;48	48			3
EELPSLVLR	Unmodified	1054.6	0.60226	104	P07259	URA2	Protein URA2;Glutamine-dependent carbamoyl-phosphate synthase;Aspartate carbamoyltransferase	yes	yes	0	0	0	0	0	By MS/MS	By MS/MS	1	1	114.57	114.65	2	0.0018752	52106	b003p113_mut_tryp_S2_TR02	95.531	85.943	608410000	279700000	328710000			990	104	946	2810;2811	3071;3072	3072			2
SQAANSVDEALAAVK	Unmodified	1472.75	0.747086	104	P07259	URA2	Protein URA2;Glutamine-dependent carbamoyl-phosphate synthase;Aspartate carbamoyltransferase	yes	yes	0	0	0	0	0	By MS/MS	By MS/MS	2	2	102.95	103.08	2;3	1.0798e-06	45377	b003p113_mut_tryp_S2_TR02	128.67	106.93	673420000	310070000	363360000			5347	104	5028	16419;16420;16421;16422	17998;17999;18000;18001;18002	18001			5
HLGVVGECNIQYALNPVSK	Unmodified	2097.07	0.067709	104	P07259	URA2	Protein URA2;Glutamine-dependent carbamoyl-phosphate synthase;Aspartate carbamoyltransferase	yes	yes	0	0	0	0	0	By MS/MS	By MS/MS	2	2	107.51	107.64	2;3	3.6871e-19	48142	b003p113_mut_tryp_S2_TR01	117.67	109.28	674310000	332500000	341810000			2228	104	2134	6546;6547;6548;6549	7166;7167;7168;7169;7170;7171	7167			6
NGELVMHVVSEHVENAGVHSGDATLIVPPQDLAPETVDR	Deamidation (N)	4132.02	0.0171366	104	P07259	URA2	Protein URA2;Glutamine-dependent carbamoyl-phosphate synthase;Aspartate carbamoyltransferase	yes	yes	0	1	0	0	0	By MS/MS	By MS/MS	2	2	127.51	127.59	4;5	7.9724e-73	59343	b003p113_mut_tryp_S2_TR01	184.03	151.47	680450000	273130000	407320000			4242	104	4005	13111;13112;13113;13114	14467;14468;14469;14470;14471	14468	69		5
FLDSNEVAIR	Unmodified	1162.6	0.598237	104	P07259	URA2	Protein URA2;Glutamine-dependent carbamoyl-phosphate synthase;Aspartate carbamoyltransferase	yes	yes	0	0	0	0	0	By MS/MS	By MS/MS	1	1	95.2	95.275	2	1.9597e-05	41249	b003p113_mut_tryp_S2_TR02	122.52	97.698	683070000	357430000	325640000			1599	104	1525	4777;4778	5298;5299;5300	5300			3
SDFHVLFAVAQELR	Unmodified	1630.85	0.846741	104	P07259	URA2	Protein URA2;Glutamine-dependent carbamoyl-phosphate synthase;Aspartate carbamoyltransferase	yes	yes	0	0	0	0	0	By MS/MS	By MS/MS	2	2	130.33	130.41	2;3	5.7609e-18	61210	b003p113_mut_tryp_S2_TR02	123.28	109.1	684890000	267500000	417390000			5014	104	4704	15295;15296;15297;15298	16698;16699;16700	16699			3
LGLNIPLNEVK	Unmodified	1208.71	0.712873	104	P07259	URA2	Protein URA2;Glutamine-dependent carbamoyl-phosphate synthase;Aspartate carbamoyltransferase	yes	yes	0	0	0	0	0	By MS/MS	By MS/MS	1	1	118.38	118.45	2	0.00020892	53961	b003p113_mut_tryp_S2_TR01	104.05	80.976	686270000	336960000	349300000			3322	104	3168	10015;10016	10907;10908	10907			2
DGTVLQGYSFGAEK	Unmodified	1470.7	0.699074	104	P07259	URA2	Protein URA2;Glutamine-dependent carbamoyl-phosphate synthase;Aspartate carbamoyltransferase	yes	yes	0	0	0	0	0	By MS/MS	By MS/MS	1	1	113.23	113.31	2	4.2981e-09	51130	b003p113_mut_tryp_S2_TR01	129	111.57	686990000	370230000	316760000			621	104	599	1690;1691	1751;1752	1751			2
TIMVNYNPETVSTDYDEADRLYFETINLER	Unmodified	3610.68	0.677358	104	P07259	URA2	Protein URA2;Glutamine-dependent carbamoyl-phosphate synthase;Aspartate carbamoyltransferase	yes	yes	0	0	0	0	1	By MS/MS	By MS/MS	1	1	133.22	133.3	3	1.4496e-46	62824	b003p113_mut_tryp_S2_TR01	176.26	170.94	696970000	352000000	344970000			5728	104	5395	17522;17523	19186;19187	19186			2
VVPWNYDFTKEDYDGLFISNGPGDPSVLDDLSQR	Unmodified	3857.81	0.806064	104	P07259	URA2	Protein URA2;Glutamine-dependent carbamoyl-phosphate synthase;Aspartate carbamoyltransferase	yes	yes	0	0	0	0	1	By MS/MS	By MS/MS	2	2	137.99	138.02	3;4	5.273e-14	65856	b003p113_mut_tryp_S2_TR02	85.619	78.244	732140000	377140000	355000000			6518	104	6155	19495;19496;19497;19498	21124;21125;21126;21127	21127			4
AAYALGGLGSGFANNEK	Unmodified	1638.8	0.800185	104	P07259	URA2	Protein URA2;Glutamine-dependent carbamoyl-phosphate synthase;Aspartate carbamoyltransferase	yes	yes	0	0	0	0	0	By MS/MS	By MS/MS	2	2	108.65	108.73	2;3	6.6877e-05	48500	b003p113_mut_tryp_S2_TR01	116.54	107.11	769050000	384050000	385000000			29	104	29	59;60;61;62	57;58;59;60	57			4
ILGTSPDMIDSAENR	Unmodified	1617.77	0.766836	104	P07259	URA2	Protein URA2;Glutamine-dependent carbamoyl-phosphate synthase;Aspartate carbamoyltransferase	yes	yes	0	0	0	0	0	By MS/MS	By MS/MS	2	2	101.22	101.3	2;3	0.0059785	44594	b003p113_mut_tryp_S2_TR02	52.966	45.374	769780000	407660000	362120000			2576	104	2466	7578;7579;7580;7581	8256;8257;8258;8259	8258			3
ELTSMDEAESFAEK	Unmodified	1585.68	0.681768	104	P07259	URA2	Protein URA2;Glutamine-dependent carbamoyl-phosphate synthase;Aspartate carbamoyltransferase	yes	yes	0	0	0	0	0	By MS/MS	By MS/MS	1	1	105.59	105.71	2	2.2714e-06	46800	b003p113_mut_tryp_S2_TR01	107.85	81.332	779870000	376730000	403140000			1223	104	1164	3502;3503	3843;3844	3843			2
VLGTPIDTIITTEDRELFSNAIDEINEK	Unmodified	3145.6	0.603054	104	P07259	URA2	Protein URA2;Glutamine-dependent carbamoyl-phosphate synthase;Aspartate carbamoyltransferase	yes	yes	0	0	0	0	1	By MS/MS	By MS/MS	2	2	138.47	138.5	3;4	5.083e-27	66161	b003p113_mut_tryp_S2_TR02	144.4	135.89	783520000	439150000	344370000			6278	104	5922	18839;18840;18841;18842	20461;20462;20463;20464	20463			4
VTALFLPLR	Unmodified	1028.64	0.638252	104	P07259	URA2	Protein URA2;Glutamine-dependent carbamoyl-phosphate synthase;Aspartate carbamoyltransferase	yes	yes	0	0	0	0	0	By MS/MS	By MS/MS	1	1	125.66	125.74	2	0.00043919	58254	b003p113_mut_tryp_S2_TR01	112.17	109.75	784290000	403170000	381120000			6442	104	6081	19277;19278	20909;20910	20909			2
DSLPLLLAAVEEGK	Unmodified	1453.8	0.80281	104	P07259	URA2	Protein URA2;Glutamine-dependent carbamoyl-phosphate synthase;Aspartate carbamoyltransferase	yes	yes	0	0	0	0	0	By MS/MS	By MS/MS	2	2	137.92	137.94	2;3	6.7507e-12	65729	b003p113_mut_tryp_S2_TR02	167.11	163.23	847140000	376330000	470810000			805	104	775	2231;2232;2233;2234	2391;2392;2393;2394	2393			4
NGELVMHVVSEHVENAGVHSGDATLIVPPQDLAPETVDR	Unmodified	4131.03	0.033121	104	P07259	URA2	Protein URA2;Glutamine-dependent carbamoyl-phosphate synthase;Aspartate carbamoyltransferase	yes	yes	0	0	0	0	0	By MS/MS	By MS/MS	2	2	122.39	122.46	4;5	4.5031e-73	56335	b003p113_mut_tryp_S2_TR01	187.35	179.22	881310000	402040000	479270000			4241	104	4005	13107;13108;13109;13110	14461;14462;14463;14464;14465;14466	14463			6
IVNVNPLVSSVK	Unmodified	1267.75	0.749987	104	P07259	URA2	Protein URA2;Glutamine-dependent carbamoyl-phosphate synthase;Aspartate carbamoyltransferase	yes	yes	0	0	0	0	0	By MS/MS	By MS/MS	1	1	100.65	100.72	2	9.9729e-05	44016	b003p113_mut_tryp_S2_TR01	104.79	74.985	895710000	456990000	438730000			2812	104	2688	8426;8427	9239;9240	9239			2
ELFSNAIDEINEK	Unmodified	1520.74	0.735853	104	P07259	URA2	Protein URA2;Glutamine-dependent carbamoyl-phosphate synthase;Aspartate carbamoyltransferase	yes	yes	0	0	0	0	0	By MS/MS	By matching	1	1	121.07	121.15	2	2.1537e-21	55544	b003p113_mut_tryp_S2_TR01	192.5	163.77	911180000	473320000	437860000			1175	104	1120	3325;3326	3612	3612			1
YTQVLKPIAFPGGLLEDNVK	Unmodified	2201.21	0.209605	104	P07259	URA2	Protein URA2;Glutamine-dependent carbamoyl-phosphate synthase;Aspartate carbamoyltransferase	yes	yes	0	0	0	0	1	By MS/MS	By MS/MS	2	2	124.64	124.69	2;3	7.5581e-18	57684	b003p113_mut_tryp_S2_TR01	140.22	125.19	930850000	497100000	433750000			6855	104	6478	20514;20515;20516;20517	22193;22194;22195;22196	22193			3
SISGPVITDVASLK	Unmodified	1385.78	0.776596	104	P07259	URA2	Protein URA2;Glutamine-dependent carbamoyl-phosphate synthase;Aspartate carbamoyltransferase	yes	yes	0	0	0	0	0	By MS/MS	By MS/MS	2	2	114.6	114.68	2;3	0.00016873	52016	b003p113_mut_tryp_S2_TR02	111.52	94.893	933590000	414340000	519250000			5169	104	4857	15845;15846;15847;15848	17348;17349;17350;17351	17350			4
LAVDYSVPLVTNVK	Unmodified	1516.85	0.850095	104	P07259	URA2	Protein URA2;Glutamine-dependent carbamoyl-phosphate synthase;Aspartate carbamoyltransferase	yes	yes	0	0	0	0	0	By MS/MS	By MS/MS	2	2	122.62	122.7	2;3	0.0057648	56488	b003p113_mut_tryp_S2_TR01	80.979	67.626	1050700000	527160000	523520000			3144	104	3002	9452;9453;9454;9455	10351;10352;10353	10351			3
LTIDDIVLR	Unmodified	1056.62	0.61791	104	P07259	URA2	Protein URA2;Glutamine-dependent carbamoyl-phosphate synthase;Aspartate carbamoyltransferase	yes	yes	0	0	0	0	0	By MS/MS	By MS/MS	1	1	126	126.07	2	1.9309e-06	58620	b003p113_mut_tryp_S2_TR02	162.5	82.907	1066600000	615970000	450640000			3805	104	3627	11564;11565	12679;12680	12680			2
SAFDVPEWVDPNVQNLVSK	Unmodified	2143.06	0.0585841	104	P07259	URA2	Protein URA2;Glutamine-dependent carbamoyl-phosphate synthase;Aspartate carbamoyltransferase	yes	yes	0	0	0	0	0	By MS/MS	By MS/MS	1	1	134.62	134.69	2	1.7777e-18	63636	b003p113_mut_tryp_S2_TR01	143.93	129.96	1071800000	605960000	465800000			4976	104	4666	15191;15192	16591;16592	16591			2
EHPTQAFLDLFTIR	Unmodified	1686.87	0.872956	104	P07259	URA2	Protein URA2;Glutamine-dependent carbamoyl-phosphate synthase;Aspartate carbamoyltransferase	yes	yes	0	0	0	0	0	By MS/MS	By MS/MS	1	1	130.29	130.37	3	3.4209e-42	61025	b003p113_mut_tryp_S2_TR01	175.29	155.97	1075100000	542390000	532700000			1062	104	1013	2981;2982	3229;3230;3231	3229			3
FSITEEAIADNLDAAEDAIPEQPLEQK	Unmodified	2956.42	0.418942	104	P07259	URA2	Protein URA2;Glutamine-dependent carbamoyl-phosphate synthase;Aspartate carbamoyltransferase	yes	yes	0	0	0	0	0	By MS/MS	By MS/MS	2	2	135.18	135.2	2;3	1.4073e-56	64075	b003p113_mut_tryp_S2_TR02	123.74	118.29	1149800000	498510000	651340000			1705	104	1625	5150;5151;5152;5153	5733;5734;5735;5736	5735			4
WLQNEGIPAVYGVDTR	Unmodified	1816.91	0.910798	104	P07259	URA2	Protein URA2;Glutamine-dependent carbamoyl-phosphate synthase;Aspartate carbamoyltransferase	yes	yes	0	0	0	0	0	By MS/MS	By MS/MS	2	2	124.01	124.09	2;3	9.8102e-88	57453	b003p113_mut_tryp_S2_TR02	262.07	236.64	1196100000	600800000	595260000			6585	104	6220	19707;19708;19709;19710	21377;21378;21379;21380	21379			4
TITLPGLINIATYVPNASHVIK	Unmodified	2334.33	0.331118	104	P07259	URA2	Protein URA2;Glutamine-dependent carbamoyl-phosphate synthase;Aspartate carbamoyltransferase	yes	yes	0	0	0	0	0	By MS/MS	By MS/MS	2	2	133.07	133.15	2;3	2.158e-07	62798	b003p113_mut_tryp_S2_TR02	94.201	90.738	1226300000	810220000	416040000			5738	104	5405	17551;17552;17553;17554	19210;19211;19212	19212			3
VVYNGETLVLSGELVSPGAK	Unmodified	2031.09	0.0888216	104	P07259	URA2	Protein URA2;Glutamine-dependent carbamoyl-phosphate synthase;Aspartate carbamoyltransferase	yes	yes	0	0	0	0	0	By MS/MS	By MS/MS	2	2	125.05	125.12	2;3	9.879e-13	57895	b003p113_mut_tryp_S2_TR01	119.38	110.33	1272600000	786130000	486480000			6529	104	6166	19517;19518;19519;19520	21143;21144;21145;21146	21144			4
VVGVNLIELATK	Unmodified	1254.75	0.754738	104	P07259	URA2	Protein URA2;Glutamine-dependent carbamoyl-phosphate synthase;Aspartate carbamoyltransferase	yes	yes	0	0	0	0	0	By MS/MS	By MS/MS	1	1	126.09	126.16	2	1.8772e-09	58475	b003p113_mut_tryp_S2_TR01	137.98	120.16	1281200000	690490000	590710000			6500	104	6138	19423;19424	21058;21059	21058			2
VLGTPIDTIITTEDR	Unmodified	1642.88	0.877766	104	P07259	URA2	Protein URA2;Glutamine-dependent carbamoyl-phosphate synthase;Aspartate carbamoyltransferase	yes	yes	0	0	0	0	0	By MS/MS	By MS/MS	1	1	125.43	125.51	2	1.7975e-12	58073	b003p113_mut_tryp_S2_TR01	144.65	118.71	1292900000	562650000	730200000			6277	104	5921	18837;18838	20459;20460	20459			2
NDLESYLNQAVEVSR	Unmodified	1735.84	0.837692	104	P07259	URA2	Protein URA2;Glutamine-dependent carbamoyl-phosphate synthase;Aspartate carbamoyltransferase	yes	yes	0	0	0	0	0	By MS/MS	By MS/MS	2	2	128.31	128.38	2;3	2.2762e-34	59905	b003p113_mut_tryp_S2_TR01	168.5	156.97	1296200000	682130000	614020000			4144	104	3930	12693;12694;12695;12696	13939;13940;13941	13940			3
TADLASVLLLTSLQNR	Unmodified	1713.96	0.962499	104	P07259	URA2	Protein URA2;Glutamine-dependent carbamoyl-phosphate synthase;Aspartate carbamoyltransferase	yes	yes	0	0	0	0	0	By MS/MS	By MS/MS	2	2	137.84	137.86	2;3	5.4231e-30	65477	b003p113_mut_tryp_S2_TR01	176.89	174.34	1356100000	588160000	767980000			5551	104	5226	16955;16956;16957;16958	18545;18546;18547;18548	18546			4
VYFVPVTAEFVR	Unmodified	1425.77	0.765637	104	P07259	URA2	Protein URA2;Glutamine-dependent carbamoyl-phosphate synthase;Aspartate carbamoyltransferase	yes	yes	0	0	0	0	0	By MS/MS	By MS/MS	1	1	127.56	127.64	2	2.5251e-06	59574	b003p113_mut_tryp_S2_TR02	121.73	102.46	1450100000	836020000	614070000			6545	104	6181	19554;19555	21178;21179	21179			2
AIMGLPLTPYPVEK	Unmodified	1527.84	0.837087	104	P07259	URA2	Protein URA2;Glutamine-dependent carbamoyl-phosphate synthase;Aspartate carbamoyltransferase	yes	yes	0	0	0	0	0	By MS/MS	By MS/MS	2	2	127.59	127.66	2;3	2.7213e-06	59375	b003p113_mut_tryp_S2_TR01	125.22	107.78	1469300000	704040000	765310000			190	104	179	569;570;571;572	652;653;654;655	652			4
ELVAPGAIQNLIR	Unmodified	1392.81	0.808899	104	P07259	URA2	Protein URA2;Glutamine-dependent carbamoyl-phosphate synthase;Aspartate carbamoyltransferase	yes	yes	0	0	0	0	0	By MS/MS	By MS/MS	2	2	125.83	125.9	2;3	1.6184e-21	58583	b003p113_mut_tryp_S2_TR02	189.66	173.57	1497300000	681260000	816040000			1224	104	1165	3504;3505;3506;3507	3845;3846;3847;3848	3847			2
ELVDLCNVAFSSSPQVLVEK	Unmodified	2233.13	0.130034	104	P07259	URA2	Protein URA2;Glutamine-dependent carbamoyl-phosphate synthase;Aspartate carbamoyltransferase	yes	yes	0	0	0	0	0	By MS/MS	By MS/MS	2	2	131.33	131.41	2;3	1.8198e-72	61676	b003p113_mut_tryp_S2_TR01	233.02	212.36	1505000000	805180000	699820000			1225	104	1166	3508;3509;3510;3511	3849;3850;3851;3852	3850			4
LAGADPVLGVEMASTGEVATFGHSK	Unmodified	2443.21	0.205325	104	P07259	URA2	Protein URA2;Glutamine-dependent carbamoyl-phosphate synthase;Aspartate carbamoyltransferase	yes	yes	0	0	0	0	0	By MS/MS	By MS/MS	2	2	123.22	123.3	3;4	1.1073e-64	56951	b003p113_mut_tryp_S2_TR02	163.71	149.55	1513100000	793770000	719310000			3110	104	2968	9376;9377;9378;9379	10285;10286;10287	10286			3
ITAVAELLNQWPTEK	Unmodified	1711.91	0.914486	104	P07259	URA2	Protein URA2;Glutamine-dependent carbamoyl-phosphate synthase;Aspartate carbamoyltransferase	yes	yes	0	0	0	0	0	By MS/MS	By MS/MS	2	2	130.69	130.76	2;3	6.4732e-34	61382	b003p113_mut_tryp_S2_TR02	245.58	222.67	1551400000	762980000	788420000			2745	104	2625	8165;8166;8167;8168	8952;8953;8954;8955	8954			4
EVEYEVVR	Unmodified	1021.51	0.508025	104;48	P07259;P03965	URA2;CPA2	Protein URA2;Glutamine-dependent carbamoyl-phosphate synthase;Aspartate carbamoyltransferase;Carbamoyl-phosphate synthase arginine-specific large chain	no	no	0	0	0	0	0	By MS/MS	By MS/MS	2	2	73.141	73.467	1;2	0.00011062	28666	b003p113_mut_tryp_S2_TR01	153.73	135.74	377960000	193860000	184100000			1373	104;48	1309	3924;3925;3926;3927	4299;4300;4301	4299			3
ATGYPLAYTAAK	Unmodified	1225.63	0.634288	104;48	P07259;P03965	URA2;CPA2	Protein URA2;Glutamine-dependent carbamoyl-phosphate synthase;Aspartate carbamoyltransferase;Carbamoyl-phosphate synthase arginine-specific large chain	no	no	0	0	0	0	0	By MS/MS	By MS/MS	1	1	83.505	83.731	2	0.017934	34569	b003p113_mut_tryp_S2_TR01	59.542	33.028	379610000	186140000	193470000			398	104;48	382	1124;1125	1227;1228	1227			2
TVLSDSAHFDVK	Unmodified	1317.66	0.65648	105	P07260	CDC33	Eukaryotic translation initiation factor 4E	yes	yes	0	0	0	0	0	By matching	By MS/MS	1	1	79.557	79.833	3	0.001157	32359	b003p113_mut_tryp_S2_TR02	60.157	46.757	34835000	16793000	18042000			5970	105	5631	18075;18076	19725	19725			1
NDVRPEWEDEANAK	Unmodified	1671.75	0.748877	105	P07260	CDC33	Eukaryotic translation initiation factor 4E	yes	yes	0	0	0	0	1	By MS/MS	By MS/MS	1	1	67.537	67.863	3	1.1691e-06	25589	b003p113_mut_tryp_S2_TR01	90.367	85.565	40455000	19701000	20754000			4168	105	3949	12765;12766	14007;14008	14007			2
LTDDGHLEFFPHSSANGR	Unmodified	1998.92	0.918402	105	P07260	CDC33	Eukaryotic translation initiation factor 4E	yes	yes	0	0	0	0	0	By MS/MS	By MS/MS	1	1	86.134	86.36	4	1.5774e-05	36020	b003p113_mut_tryp_S2_TR01	67.274	56.681	47661000	26748000	20913000			3792	105	3614	11537;11538	12659;12660	12659			2
GADIDELWLR	Unmodified	1186.6	0.598237	105	P07260	CDC33	Eukaryotic translation initiation factor 4E	yes	yes	0	0	0	0	0	By MS/MS	By MS/MS	1	1	126.45	126.52	2	0.00043712	58919	b003p113_mut_tryp_S2_TR02	101.64	48.927	100740000	55619000	45122000			1798	105	1713	5411;5412	5996;5997	5997			2
NSLTGLDMGGGK	Unmodified	1148.55	0.549573	106	P07262	GDH1	NADP-specific glutamate dehydrogenase 1	yes	yes	0	0	0	0	0	By MS/MS		1		83.676	83.676	2	0.013696	34579	b003p113_mut_tryp_S2_TR01	56.359	47.827	13167000	13167000	0			4437	106	4185	13660	15029	15029			0
VTWENDKGEQEVAQGYR	Unmodified	2007.93	0.928633	106	P07262	GDH1	NADP-specific glutamate dehydrogenase 1	yes	yes	0	0	0	0	1	By MS/MS	By MS/MS	1	1	76.967	77.242	3	0.0027072	30905	b003p113_mut_tryp_S2_TR01	55.755	37.891	24319000	12722000	11597000			6470	106	6108	19361;19362	21006;21007	21006			2
HIGQDTDVPAGDIGVGGR	Unmodified	1762.86	0.859825	106	P07262	GDH1	NADP-specific glutamate dehydrogenase 1	yes	yes	0	0	0	0	0	By MS/MS	By MS/MS	1	1	78.609	78.885	3	0.00017294	31807	b003p113_mut_tryp_S2_TR01	76.378	70.598	25798000	11797000	14001000			2209	106	2116	6499;6500	7127;7128	7127			2
VIELGGTVVSLSDSK	Unmodified	1502.82	0.819189	106	P07262	GDH1	NADP-specific glutamate dehydrogenase 1	yes	yes	0	0	0	0	0	By matching	By MS/MS	1	1	118.86	118.93	2	8.5819e-05	54487	b003p113_mut_tryp_S2_TR02	93.959	68.574	35041000	15768000	19273000			6206	106	5852	18688;18689	20322	20322			1
SLEQIVNEYSTFSENK	Unmodified	1886.89	0.889787	106	P07262	GDH1	NADP-specific glutamate dehydrogenase 1	yes	yes	0	0	0	0	0	By MS/MS	By MS/MS	1	1	127.97	128.04	2	7.5736e-22	59837	b003p113_mut_tryp_S2_TR02	156.14	115.64	43763000	23172000	20591000			5224	106	4909	16084;16085	17676;17677	17677			2
AANLGGVAVSGLEMAQNSQR	Unmodified	1971.98	0.979622	106	P07262	GDH1	NADP-specific glutamate dehydrogenase 1	yes	yes	0	0	0	0	0	By MS/MS	By MS/MS	1	1	118.09	118.17	3	0.00051242	53953	b003p113_mut_tryp_S2_TR02	45.347	41.245	43881000	25583000	18297000			23	106	23	47;48	44;45	45			2
KVLPIVSVPER	Unmodified	1235.76	0.760158	106	P07262;P39708	GDH1;GDH3	NADP-specific glutamate dehydrogenase 1;NADP-specific glutamate dehydrogenase 2	yes	no	0	0	0	0	1	By MS/MS	By matching	1	1	82.249	82.475	3	0.041186	33974	b003p113_mut_tryp_S2_TR01	31.478	30.488	2492900	1470100	1022800			3064	106	2923	9250;9251	10159	10159			0
FHPSVNLSILK	Unmodified	1253.71	0.713207	106	P07262;P39708	GDH1;GDH3	NADP-specific glutamate dehydrogenase 1;NADP-specific glutamate dehydrogenase 2	yes	no	0	0	0	0	0	By matching	By MS/MS	1	1	100.23	100.3	3	0.0059762	43995	b003p113_mut_tryp_S2_TR02	63.408	46.466	6621400	2732100	3889200			1554	106	1481	4597;4598	5081	5081			0
GGLCVDLK	Unmodified	860.443	0.442588	106	P07262;P39708	GDH1;GDH3	NADP-specific glutamate dehydrogenase 1;NADP-specific glutamate dehydrogenase 2	yes	no	0	0	0	0	0		By MS/MS		1	79.575	80.126	2	0.060742	32568	b003p113_mut_tryp_S2_TR02	55.676	27.569	6850700	0	6850700			1880	106	1794	5635	6254	6254			1
VLPIVSVPER	Unmodified	1107.67	0.665195	106	P07262;P39708	GDH1;GDH3	NADP-specific glutamate dehydrogenase 1;NADP-specific glutamate dehydrogenase 2	yes	no	0	0	0	0	0	By MS/MS	By matching	1	1	103.65	103.78	2	0.044978	45763	b003p113_mut_tryp_S2_TR01	53.756	46.189	19644000	9662300	9981400			6296	106	5940	18880;18881	20502	20502			1
NSWEGVLTGK	Unmodified	1089.55	0.545473	106	P07262;P39708	GDH1;GDH3	NADP-specific glutamate dehydrogenase 1;NADP-specific glutamate dehydrogenase 2	yes	no	0	0	0	0	0	By matching	By MS/MS	1	1	101.7	101.82	2	0.037805	44767	b003p113_mut_tryp_S2_TR02	56.632	33.057	32127000	15648000	16480000			4450	106	4197	13697;13698	15062	15062			1
FLGFEQIFK	Unmodified	1127.6	0.601532	106	P07262;P39708	GDH1;GDH3	NADP-specific glutamate dehydrogenase 1;NADP-specific glutamate dehydrogenase 2	yes	no	0	0	0	0	0	By MS/MS	By MS/MS	1	1	132.98	133.05	2	0.0022242	62805	b003p113_mut_tryp_S2_TR02	93.429	82.359	62661000	28027000	34634000			1604	106	1530	4787;4788	5307;5308	5308			2
DWTGYLPER	Unmodified	1135.53	0.529823	107	P07263	HTS1	Histidine--tRNA ligase, mitochondrial	yes	yes	0	0	0	0	0		By MS/MS		1	120.37	120.52	2	0.046324	55404	b003p113_mut_tryp_S2_TR02	55.37	37.334	4584500	0	4584500			865	107	833	2403	2569	2569			0
YDLTVPFAR	Unmodified	1080.56	0.560395	107	P07263	HTS1	Histidine--tRNA ligase, mitochondrial	yes	yes	0	0	0	0	0	By MS/MS	By MS/MS	1	1	121.14	121.22	2	0.011384	55763	b003p113_mut_tryp_S2_TR02	73.26	52.74	15225000	6790000	8434900			6651	107	6281	19943;19944	21608;21609	21609			2
SAEDASEFVGVGSIAAGGR	Unmodified	1778.84	0.843506	107	P07263	HTS1	Histidine--tRNA ligase, mitochondrial	yes	yes	0	0	0	0	0		By MS/MS		1	115.78	115.93	2	0.0045192	52740	b003p113_mut_tryp_S2_TR02	59.871	49.261	15855000	0	15855000			4973	107	4663	15185	16584	16584			1
CTGAVVSQQWFGGAR	Unmodified	1622.76	0.762359	108	P07275	PUT2	Delta-1-pyrroline-5-carboxylate dehydrogenase, mitochondrial	yes	yes	0	0	0	0	0	By MS/MS		1		106.3	106.3	2	0.049791	47132	b003p113_mut_tryp_S2_TR01	45.973	36.019	4248800	4248800	0			521	108	502	1424	1502	1502			1
FSAGNFYINDK	Unmodified	1274.59	0.593152	108	P07275	PUT2	Delta-1-pyrroline-5-carboxylate dehydrogenase, mitochondrial	yes	yes	0	0	0	0	0	By MS/MS	By matching	1	1	102.48	102.61	2	0.0093126	45151	b003p113_mut_tryp_S2_TR01	67.563	51.901	10653000	5545200	5108000			1696	108	1617	5126;5127	5710	5710			1
SSSLEVPLVINGER	Unmodified	1498.8	0.799122	108	P07275	PUT2	Delta-1-pyrroline-5-carboxylate dehydrogenase, mitochondrial	yes	yes	0	0	0	0	0	By MS/MS		1		117.97	117.97	2	0.035681	53798	b003p113_mut_tryp_S2_TR01	50.284	32.419	11315000	11315000	0			5411	108	5087	16634	18236	18236			1
LYLPESK	Unmodified	848.464	0.46437	108	P07275	PUT2	Delta-1-pyrroline-5-carboxylate dehydrogenase, mitochondrial	yes	yes	0	0	0	0	0	By matching	By MS/MS	2	2	102.69	102.89	2	0.045161	62363	b003p113_mut_tryp_S2_TR02	64.776	18.425	36068000	13705000	22363000			3931	108	3744	11955;11956;11957;11958	13094;13095	13095			2
SLVFQLFENK	Unmodified	1223.65	0.655024	109	P07277	ERG12	Mevalonate kinase	yes	yes	0	0	0	0	0	By MS/MS		1		128.8	128.8	2	0.00089135	60148	b003p113_mut_tryp_S2_TR01	95.502	72.43	13130000	13130000	0			5276	109	4960	16202	17774	17774			1
VLQALEK	Unmodified	799.48	0.480354	110	P07281;P07280	RPS19B;RPS19A	40S ribosomal protein S19-B;40S ribosomal protein S19-A	yes	no	0	0	0	0	0	By MS/MS	By matching	1	1	59.612	59.838	2	0.019283	20976	b003p113_mut_tryp_S2_TR01	81.297	24.787	1904100	993630	910490			6300	110	5944	18888;18889	20508	20508			1
LEVPGYVDIVK	Unmodified	1230.69	0.68599	110	P07281;P07280	RPS19B;RPS19A	40S ribosomal protein S19-B;40S ribosomal protein S19-A	yes	no	0	0	0	0	0	By MS/MS	By MS/MS	1	1	121.41	121.56	2	0.0079301	55834	b003p113_mut_tryp_S2_TR01	60.102	29.532	13143000	0	13143000			3254	110	3103	9839;9840	10737;10738	10737			2
VFQVGNIVHPSVVVSNDEENNELVR	Unmodified	2792.41	0.409321	111	P07284	SES1	Serine--tRNA ligase, cytoplasmic	yes	yes	0	0	0	0	0		By MS/MS		1	119.76	119.91	3	0.051259	55037	b003p113_mut_tryp_S2_TR02	24.927	18.563	13920000	0	13920000			6152	111	5802	18479	20105	20105			1
IVGIVSGELNNAAAK	Unmodified	1454.81	0.809293	111	P07284	SES1	Serine--tRNA ligase, cytoplasmic	yes	yes	0	0	0	0	0	By matching	By MS/MS	1	1	95.929	96.004	2	0.0017534	41627	b003p113_mut_tryp_S2_TR02	73.067	54.755	15556000	9490100	6065600			2800	111	2676	8401;8402	9215	9215			1
GPVLLEVEVDK	Unmodified	1196.67	0.665254	112	P07342	ILV2	Acetolactate synthase catalytic subunit, mitochondrial	yes	yes	0	0	0	0	0		By MS/MS		1	109.85	110.1	2	0.00071994	49459	b003p113_mut_tryp_S2_TR02	93.111	81.517	10589000	0	10589000			2013	112	1923	5947	6542	6542			1
LAEAMGLK	Unmodified	831.452	0.452425	112	P07342	ILV2	Acetolactate synthase catalytic subunit, mitochondrial	yes	yes	0	0	0	0	0	By MS/MS	By MS/MS	1	1	69.674	70	2	0.0050518	26671	b003p113_mut_tryp_S2_TR02	91.906	70.36	27307000	14041000	13266000			3106	112	2964	9369;9370	10278;10279	10279			2
FNFVLPK	Unmodified	863.491	0.490525	112	P07342	ILV2	Acetolactate synthase catalytic subunit, mitochondrial	yes	yes	0	0	0	0	0	By MS/MS	By MS/MS	1	1	113.26	113.33	2	0.027792	51069	b003p113_mut_tryp_S2_TR01	72.355	45.234	30508000	17194000	13315000			1646	112	1569	4920;4921	5448;5449	5448			2
HEQGAGHMAEGYAR	Unmodified	1512.65	0.652809	112	P07342	ILV2	Acetolactate synthase catalytic subunit, mitochondrial	yes	yes	0	0	0	0	0	By MS/MS	By MS/MS	1	1	41.234	41.46	3	9.5871e-18	10382	b003p113_mut_tryp_S2_TR01	154.13	142.36	36000000	17719000	18281000			2178	112	2086	6438;6439	7069;7070	7069			2
YSHTHQLNPDFIK	Unmodified	1598.78	0.784141	112	P07342	ILV2	Acetolactate synthase catalytic subunit, mitochondrial	yes	yes	0	0	0	0	0	By MS/MS	By matching	1	1	63.481	63.807	3	0.016594	23316	b003p113_mut_tryp_S2_TR01	47.621	34.789	37437000	23921000	13516000			6836	112	6461	20438;20439	22099	22099			1
INEAFEIATSGR	Unmodified	1306.65	0.651729	112	P07342	ILV2	Acetolactate synthase catalytic subunit, mitochondrial	yes	yes	0	0	0	0	0	By matching	By MS/MS	1	1	97.24	97.315	2	2.5557e-06	42378	b003p113_mut_tryp_S2_TR02	121.61	88.345	59301000	30564000	28737000			2626	112	2511	7732;7733	8435	8435			1
AADLINLAK	Unmodified	927.539	0.538931	112	P07342	ILV2	Acetolactate synthase catalytic subunit, mitochondrial	yes	yes	0	0	0	0	0	By MS/MS	By MS/MS	1	1	92.048	92.174	2	0.0028345	39326	b003p113_mut_tryp_S2_TR01	89.752	72.788	65734000	33799000	31936000			8	112	8	15;16	14;15	14			2
EYPYAYMEETPGSK	Unmodified	1663.71	0.707589	112	P07342	ILV2	Acetolactate synthase catalytic subunit, mitochondrial	yes	yes	0	0	0	0	0	By matching	By MS/MS	1	1	102.71	102.83	2	2.9641e-06	45337	b003p113_mut_tryp_S2_TR02	105.2	93.991	70392000	38831000	31561000			1432	112	1362	4178;4179	4563	4563			1
AQDEFVMQSINK	Unmodified	1408.67	0.665665	112	P07342	ILV2	Acetolactate synthase catalytic subunit, mitochondrial	yes	yes	0	0	0	0	0	By MS/MS	By MS/MS	1	1	94.984	95.059	2	0.00037743	40849	b003p113_mut_tryp_S2_TR01	94.297	84.958	75644000	37843000	37802000			331	112	317	916;917	997;998	997			2
AEPDMDTSFVGLTGGQIFNEMMSR	Unmodified	2632.16	0.160759	112	P07342	ILV2	Acetolactate synthase catalytic subunit, mitochondrial	yes	yes	0	0	0	0	0	By MS/MS	By MS/MS	1	1	140.48	140.5	3	3.5639e-08	67070	b003p113_mut_tryp_S2_TR01	98.3	91.312	83779000	39410000	44370000			71	112	71	159;160	150;151	150			2
KPVLYVGAGILNHADGPR	Unmodified	1876.03	0.0319158	112	P07342	ILV2	Acetolactate synthase catalytic subunit, mitochondrial	yes	yes	0	0	0	0	1	By MS/MS	By MS/MS	2	2	89.505	89.63	3;4	5.0332e-12	38117	b003p113_mut_tryp_S2_TR02	103.5	99.839	84617000	39023000	45594000			3025	112	2885	9143;9144;9145;9146	10057;10058	10058			2
SEWFAQINK	Unmodified	1121.55	0.550559	112	P07342	ILV2	Acetolactate synthase catalytic subunit, mitochondrial	yes	yes	0	0	0	0	0	By MS/MS	By MS/MS	1	1	101.53	101.65	2	0.00090419	44695	b003p113_mut_tryp_S2_TR02	102.72	61.69	93672000	49647000	44025000			5068	112	4757	15441;15442	16848;16849	16849			2
VPVLPMVAGGSGLDEFINFDPEVER	Unmodified	2686.33	0.331253	112	P07342	ILV2	Acetolactate synthase catalytic subunit, mitochondrial	yes	yes	0	0	0	0	0	By MS/MS	By MS/MS	1	1	141.93	141.95	3	7.5796e-65	68136	b003p113_mut_tryp_S2_TR02	158	144.81	99276000	48394000	50882000			6377	112	6019	19087;19088	20712;20713	20713			2
SVEELPLR	Unmodified	941.518	0.518196	112	P07342	ILV2	Acetolactate synthase catalytic subunit, mitochondrial	yes	yes	0	0	0	0	0	By MS/MS	By MS/MS	1	1	82.261	82.487	2	0.0043661	33840	b003p113_mut_tryp_S2_TR01	94.006	70.964	108240000	54373000	53869000			5484	112	5159	16798;16799	18387;18388	18387			2
KVPVLPMVAGGSGLDEFINFDPEVER	Unmodified	2814.43	0.426216	112	P07342	ILV2	Acetolactate synthase catalytic subunit, mitochondrial	yes	yes	0	0	0	0	1	By MS/MS	By MS/MS	1	1	134.8	134.82	3	7.7323e-06	63733	b003p113_mut_tryp_S2_TR01	67.832	61.273	117100000	69275000	47827000			3068	112	2927	9258;9259	10166;10167	10166			2
RPEPAPSFNVDPLEQPAEPSK	Unmodified	2304.14	0.138625	112	P07342	ILV2	Acetolactate synthase catalytic subunit, mitochondrial	yes	yes	0	0	0	0	1	By MS/MS	By MS/MS	1	1	102.22	102.35	3	4.4288e-05	44845	b003p113_mut_tryp_S2_TR01	78.324	69.934	145200000	64759000	80444000			4937	112	4628	15111;15112	16522;16523	16522			2
TTLPSNALNQLTSR	Unmodified	1514.81	0.80527	112	P07342	ILV2	Acetolactate synthase catalytic subunit, mitochondrial	yes	yes	0	0	0	0	0	By MS/MS	By MS/MS	1	1	105.84	105.97	2	1.0761e-08	47004	b003p113_mut_tryp_S2_TR01	124.42	114.77	164330000	87046000	77282000			5928	112	5589	17979;17980	19624;19625	19624			2
QNVDTVFGYPGGAILPVYDAIHNSDK	Unmodified	2789.37	0.366059	112	P07342	ILV2	Acetolactate synthase catalytic subunit, mitochondrial	yes	yes	0	0	0	0	0	By MS/MS	By MS/MS	1	1	130.88	130.96	3	1.2399e-34	61527	b003p113_mut_tryp_S2_TR02	104.38	97.19	166450000	77873000	88580000			4789	112	4497	14640;14641	16057;16058	16058			2
INEAFEIATSGRPGPVLVDLPK	Unmodified	2322.26	0.258347	112	P07342	ILV2	Acetolactate synthase catalytic subunit, mitochondrial	yes	yes	0	0	0	0	1	By MS/MS	By MS/MS	1	1	123.59	123.67	3	7.5026e-11	57235	b003p113_mut_tryp_S2_TR02	111.6	80.631	212270000	80973000	131290000			2627	112	2512	7734;7735	8436;8437	8437			2
QNVDTVFGYPGGAILPVYDAIHNSDKFNFVLPK	Unmodified	3634.85	0.846019	112	P07342	ILV2	Acetolactate synthase catalytic subunit, mitochondrial	yes	yes	0	0	0	0	1	By MS/MS	By MS/MS	1	1	135.43	135.46	4	2.5793e-07	64109	b003p113_mut_tryp_S2_TR01	68.368	58.206	217970000	120510000	97457000			4790	112	4498	14642;14643	16059;16060	16059			2
AQIPVTTTLQGLGSFDQEDPK	Unmodified	2244.13	0.127392	112	P07342	ILV2	Acetolactate synthase catalytic subunit, mitochondrial	yes	yes	0	0	0	0	0	By MS/MS	By MS/MS	2	2	126.28	126.36	2;3	9.1829e-06	58629	b003p113_mut_tryp_S2_TR01	112.5	99.382	430870000	229710000	201160000			341	112	327	938;939;940;941	1017;1018;1019;1020	1018			4
EGNISINSGSGNSSK	Unmodified	1449.67	0.669564	113	P07560	SEC4	Ras-related protein SEC4	yes	yes	0	0	0	0	0	By matching	By MS/MS	1	1	51.817	51.942	2	0.00032557	16562	b003p113_mut_tryp_S2_TR02	84.169	79.385	28181000	14094000	14086000			1043	113	994	2940;2941	3194	3194			1
TVNEHANDEAQLLLVGNK	Unmodified	1964	0.996318	113	P07560	SEC4	Ras-related protein SEC4	yes	yes	0	0	0	0	0	By MS/MS	By MS/MS	1	1	91.455	91.58	3	8.2189e-05	38906	b003p113_mut_tryp_S2_TR01	81.594	64.91	59914000	27597000	32317000			5973	113	5634	18081;18082	19729;19730	19729			2
FNPSFITTIGIDFK	Unmodified	1598.83	0.834445	113	P07560	SEC4	Ras-related protein SEC4	yes	yes	0	0	0	0	0	By MS/MS	By MS/MS	1	1	134.81	134.84	2	0.0001565	63772	b003p113_mut_tryp_S2_TR01	88.441	71.415	60122000	32320000	27801000			1648	113	1571	4924;4925	5452;5453	5452			2
VVTADQGEALAK	Unmodified	1200.63	0.635017	113	P07560	SEC4	Ras-related protein SEC4	yes	yes	0	0	0	0	0	By MS/MS	By MS/MS	1	1	62.378	62.704	2	2.3705e-09	22463	b003p113_mut_tryp_S2_TR02	135.43	92.402	63459000	29694000	33764000			6521	113	6158	19502;19503	21130;21131	21131			2
LQLWDTAGQER	Unmodified	1315.65	0.652064	113;858	P07560;Q99260	SEC4;YPT6	Ras-related protein SEC4;GTP-binding protein YPT6	no	no	0	0	0	0	0	By MS/MS	By MS/MS	2	2	100.63	100.73	2	5.8076e-07	43065	b003p113_mut_tryp_S2_TR01	131.44	0	180300000	82974000	97328000			3677	113;858	3508	11064;11065;11066;11067	12094;12095;12096;12097	12094			4
YEEFADK	Unmodified	900.387	0.386513	114	P07703	RPC40	DNA-directed RNA polymerases I and III subunit RPAC1	yes	yes	0	0	0	0	0	By MS/MS	By MS/MS	1	1	56.365	56.541	2	0.038255	19206	b003p113_mut_tryp_S2_TR02	67.032	23.966	11512000	4998500	6513900			6657	114	6287	19956;19957	21619;21620	21620			2
IMISEVPSVAAEYVYFFNNTSVIQDEVLAHR	Deamidation (N)	3541.74	0.743922	114	P07703	RPC40	DNA-directed RNA polymerases I and III subunit RPAC1	yes	yes	0	1	0	0	0		By MS/MS		1	142.18	142.23	4	5.4847e-09	68286	b003p113_mut_tryp_S2_TR02	79.017	73.643	14637000	0	14637000			2619	114	2504	7715	8419	8419	74		0
DAENEWNVEK	Unmodified	1232.53	0.530946	114	P07703	RPC40	DNA-directed RNA polymerases I and III subunit RPAC1	yes	yes	0	0	0	0	0	By MS/MS	By MS/MS	1	1	79.702	79.977	2	0.0010418	32476	b003p113_mut_tryp_S2_TR01	93.649	63.079	22765000	10480000	12285000			527	114	508	1434;1435	1511;1512	1511			2
IMISEVPSVAAEYVYFFNNTSVIQDEVLAHR	Unmodified	3540.76	0.759906	114	P07703	RPC40	DNA-directed RNA polymerases I and III subunit RPAC1	yes	yes	0	0	0	0	0	By MS/MS	By MS/MS	1	1	142.17	142.2	3	0.0012532	68302	b003p113_mut_tryp_S2_TR02	43.068	41.138	34861000	20075000	14786000			2618	114	2504	7713;7714	8417;8418	8418			2
DFEVNISSLDAR	Unmodified	1364.66	0.657209	114	P07703	RPC40	DNA-directed RNA polymerases I and III subunit RPAC1	yes	yes	0	0	0	0	0	By matching	By MS/MS	1	1	125.61	125.69	2	0.0001794	58438	b003p113_mut_tryp_S2_TR02	99.568	79.578	47414000	21155000	26259000			581	114	561	1582;1583	1652	1652			1
LLPQINILQPIK	Unmodified	1388.88	0.875522	114	P07703	RPC40	DNA-directed RNA polymerases I and III subunit RPAC1	yes	yes	0	0	0	0	0	By MS/MS	By MS/MS	1	1	128.83	128.91	2	2.6925e-06	60169	b003p113_mut_tryp_S2_TR01	121.05	119.45	56894000	24815000	32080000			3522	114	3363	10589;10590	11524;11525	11524			2
[truncated: 5,370 more rows]

## Sheet: Smc3_sequences
Sequence	Modifications	Mass	Mass Fractional Part	Protein Groups	Proteins	Gene Names	Protein Names	Unique (Groups)	Unique (Proteins)	Acetyl (Protein N-term)	Deamidation (N)	Gln->pyro-Glu	Oxidation (M)	Missed cleavages	Identification type b003p113_mut_tryp_S2_TR01	Identification type b003p113_mut_tryp_S2_TR02	Experiment b003p113_mut_tryp_S2_TR01	Experiment b003p113_mut_tryp_S2_TR02	Retention time	Calibrated retention time	Charges	PEP	MS/MS scan number	Raw file	Score	Delta score	Intensity	Intensity b003p113_mut_tryp_S2_TR01	Intensity b003p113_mut_tryp_S2_TR02	Reverse	Potential contaminant	id	Protein group IDs	Peptide ID	Evidence IDs	MS/MS IDs	Best MS/MS	Deamidation (N) site IDs	Oxidation (M) site IDs	MS/MS Count
[truncated: 221 more rows]

[truncated: 3 more sheets: mutation site peptides, spectral count - mutant, spectral count - WT]
